# Supplementary material for: Uncovering the effects of heterogeneity and parameter sensitivity on within-host dynamics of disease: malaria as a case study
Source: BMC Bioinformatics. 2021 Jul 24;22:384. doi: 10.1186/s12859-021-04289-z (PMC8305899; doi:10.1186/s12859-021-04289-z)
Supplement: Supplementary file 2 — Additional file 2. Anderson analysis (Mathematica notebook). [file 12859_2021_4289_MOESM2_ESM.nb]

(* Content-type: application/vnd.wolfram.mathematica *)

(*** Wolfram Notebook File ***)
(* http://www.wolfram.com/nb *)

(* CreatedBy='Mathematica 11.1' *)

(*CacheID: 234*)
(* Internal cache information:
NotebookFileLineBreakTest
NotebookFileLineBreakTest
NotebookDataPosition[       158,          7]
NotebookDataLength[    119211,       3013]
NotebookOptionsPosition[    116846,       2969]
NotebookOutlinePosition[    117296,       2987]
CellTagsIndexPosition[    117253,       2984]
WindowFrame->Normal*)

(* Beginning of Notebook Content *)
Notebook[{
Cell[TextData[StyleBox["Additional file 2 : \"Uncovering the effects of \
heterogeneity and parameter sensitivity on within-host dynamics of disease: \
malaria as a case study\"", "Section"]], "Input",
 CellChangeTimes->{{3.831192141311446*^9, 3.8311921413160067`*^9}, {
  3.831192178321308*^9, 3.831192178478983*^9}, {3.831192643026722*^9, 
  3.831192656405211*^9}},
 FormatType->
  "TextForm",ExpressionUUID->"ba4805f3-40d7-45d0-8490-376e2c656148"],

Cell[CellGroupData[{

Cell[TextData[StyleBox["Anderson Analysis", "Title",
 FontColor->RGBColor[0.5, 0, 0.5]]], "Subtitle",
 CellChangeTimes->{{3.830868598178289*^9, 3.830868627682597*^9}},
 TextAlignment->Center,ExpressionUUID->"98838320-6334-4abe-82c1-7faa8f1a3009"],

Cell[BoxData[
 RowBox[{
  StyleBox[
   RowBox[{
    StyleBox[
     RowBox[{"(", 
      StyleBox["*", "Subsubsection",
       FontSize->18,
       FontColor->RGBColor[0.5, 0, 0.5]]}]], 
    StyleBox[
     RowBox[{
     "Helper", " ", "functions", " ", "defined", " ", "for", " ", "steady", 
      " ", "state", " ", "determination", " ", "and", " ", "parameter", " ", 
      "modifications"}], "Subsubsection",
     FontSize->18,
     FontColor->RGBColor[0.5, 0, 0.5]], "*)"}], "Subsubsection",
   FontSize->18,
   FontColor->RGBColor[0.5, 0, 0.5]], "\[IndentingNewLine]", 
  RowBox[{
   RowBox[{
    RowBox[{
     RowBox[{"ststSolMatFormR", "[", 
      RowBox[{"model_", ",", 
       RowBox[{"time_", ":", "100"}], ",", 
       RowBox[{"startingpoint_", ":", 
        RowBox[{"{", "}"}]}]}], "]"}], ":=", 
     RowBox[{"Block", "[", 
      RowBox[{
       RowBox[{"{", 
        RowBox[{
        "odes", ",", "rateEquations", ",", "assignments", ",", "parameters", 
         ",", "initialValues", ",", "variables", ",", "timeCourse", ",", 
         "findRootEquations", ",", "findRootVariables", ",", 
         "steadyStateVariables", ",", "fluxes"}], "}"}], ",", 
       "\[IndentingNewLine]", 
       RowBox[{
        RowBox[{"odes", "=", 
         RowBox[{"Thread", "[", 
          RowBox[{
           RowBox[{"D", "[", 
            RowBox[{
             RowBox[{"model", "[", 
              RowBox[{"[", 
               RowBox[{"1", ",", "1"}], "]"}], "]"}], ",", "t"}], "]"}], "==", 
           RowBox[{
            RowBox[{"model", "[", 
             RowBox[{"[", 
              RowBox[{"1", ",", "2"}], "]"}], "]"}], ".", 
            RowBox[{"model", "[", 
             RowBox[{"[", 
              RowBox[{"1", ",", "3"}], "]"}], "]"}]}]}], "]"}]}], ";", 
        "\[IndentingNewLine]", 
        RowBox[{"rateEquations", "=", 
         RowBox[{"model", "[", 
          RowBox[{"[", "2", "]"}], "]"}]}], ";", "\[IndentingNewLine]", 
        RowBox[{"assignments", "=", 
         RowBox[{"model", "[", 
          RowBox[{"[", "5", "]"}], "]"}]}], ";", "\[IndentingNewLine]", 
        RowBox[{"parameters", "=", 
         RowBox[{"model", "[", 
          RowBox[{"[", "4", "]"}], "]"}]}], ";", "\[IndentingNewLine]", 
        RowBox[{"initialValues", "=", 
         RowBox[{"model", "[", 
          RowBox[{"[", "3", "]"}], "]"}]}], ";", "\[IndentingNewLine]", 
        RowBox[{"variables", "=", 
         RowBox[{"model", "[", 
          RowBox[{"[", 
           RowBox[{"1", ",", "1"}], "]"}], "]"}]}], ";", "\n", 
        "\[IndentingNewLine]", 
        RowBox[{"(*", 
         RowBox[{"Steady", "-", 
          RowBox[{
          "state", " ", "solution", " ", "initialized", " ", "with", " ", 
           "result", " ", "of", " ", "time", " ", "evolution"}]}], "*)"}], 
        "\[IndentingNewLine]", 
        RowBox[{"findRootEquations", "=", 
         RowBox[{"odes", "/.", 
          RowBox[{
           RowBox[{"D", "[", 
            RowBox[{
             RowBox[{"_", "[", "t", "]"}], ",", "t"}], "]"}], "\[Rule]", 
           "0"}]}]}], ";", "\n", 
        RowBox[{"findRootVariables", "=", 
         RowBox[{"If", "[", 
          RowBox[{
           RowBox[{"startingpoint", "\[Equal]", 
            RowBox[{"{", "}"}]}], ",", "\[IndentingNewLine]", 
           RowBox[{
            RowBox[{"timeCourse", "=", 
             RowBox[{"NDSolve", "[", 
              RowBox[{
               RowBox[{
                RowBox[{
                 RowBox[{
                  RowBox[{"Join", "[", 
                   RowBox[{"odes", ",", "initialValues"}], "]"}], "//.", 
                  "rateEquations"}], "//.", "assignments"}], "//.", 
                "parameters"}], ",", "variables", ",", 
               RowBox[{"{", 
                RowBox[{"t", ",", "0", ",", "time"}], "}"}], ",", 
               RowBox[{"(*", 
                RowBox[{"Method", "\[Rule]", 
                 RowBox[{"{", 
                  RowBox[{"\"\<StiffnessSwitching\>\"", ",", 
                   RowBox[{
                   "\"\<NonstiffTest\>\"", "\[Rule]", "\"\<NormBound\>\""}]}],
                   "}"}]}], "*)"}], 
               RowBox[{"MaxSteps", "\[Rule]", "Infinity"}], ",", 
               RowBox[{"Method", "\[Rule]", "\"\<BDF\>\""}], ",", 
               RowBox[{"AccuracyGoal", "\[Rule]", "10"}], ",", 
               RowBox[{"PrecisionGoal", "\[Rule]", "10"}], ",", 
               RowBox[{"MaxStepSize", "\[Rule]", 
                RowBox[{"time", "/", "1000."}]}]}], "]"}]}], ";", 
            RowBox[{"Partition", "[", 
             RowBox[{
              RowBox[{"Flatten", "[", 
               RowBox[{
                RowBox[{
                 RowBox[{"{", 
                  RowBox[{"#", ",", 
                   RowBox[{
                    RowBox[{"#", "/.", "timeCourse"}], "/.", 
                    RowBox[{"t", "\[Rule]", "time"}]}]}], "}"}], "&"}], "/@", 
                "variables"}], "]"}], ",", "2"}], "]"}]}], ",", 
           RowBox[{"Partition", "[", 
            RowBox[{
             RowBox[{"Flatten", "[", 
              RowBox[{
               RowBox[{
                RowBox[{"{", 
                 RowBox[{
                  RowBox[{"#", "[", 
                   RowBox[{"[", "1", "]"}], "]"}], ",", 
                  RowBox[{"#", "[", 
                   RowBox[{"[", "2", "]"}], "]"}]}], "}"}], "&"}], "/@", 
               RowBox[{"startingpoint", "[", 
                RowBox[{"[", "1", "]"}], "]"}]}], "]"}], ",", "2"}], "]"}]}], 
          "]"}]}], ";", "\n", 
        RowBox[{"steadyStateVariables", "=", 
         RowBox[{"FindRoot", "[", 
          RowBox[{
           RowBox[{
            RowBox[{
             RowBox[{"findRootEquations", "//.", "rateEquations"}], "//.", 
             "assignments"}], "//.", "parameters"}], ",", "findRootVariables",
            ",", 
           RowBox[{"MaxIterations", "\[Rule]", "1000"}]}], "]"}]}], ";", "\n", 
        RowBox[{"fluxes", "=", 
         RowBox[{
          RowBox[{
           RowBox[{
            RowBox[{
             RowBox[{"#", "//.", "assignments"}], "//.", "parameters"}], "/.",
             "steadyStateVariables"}], "&"}], "/@", "rateEquations"}]}], ";", 
        "\[IndentingNewLine]", 
        RowBox[{"{", 
         RowBox[{"steadyStateVariables", ",", "fluxes"}], "}"}]}]}], 
      "\[IndentingNewLine]", "]"}]}], ";"}], "\n", "\[IndentingNewLine]", 
   RowBox[{
    RowBox[{
     RowBox[{"addParametersToModel", "[", 
      RowBox[{"model_", ",", "par_"}], "]"}], ":=", 
     RowBox[{"Block", "[", 
      RowBox[{
       RowBox[{"{", 
        RowBox[{
        "parameters", ",", "newParameters", ",", "newModel", ",", 
         "unmodified"}], "}"}], ",", "\[IndentingNewLine]", 
       RowBox[{
        RowBox[{"parameters", "=", 
         RowBox[{"model", "[", 
          RowBox[{"[", "4", "]"}], "]"}]}], ";", "\[IndentingNewLine]", 
        RowBox[{"newParameters", "=", 
         RowBox[{
          RowBox[{"Flatten", "[", 
           RowBox[{"{", "par", "}"}], "]"}], "[", 
          RowBox[{"[", 
           RowBox[{";;", ",", "1"}], "]"}], "]"}]}], ";", 
        "\[IndentingNewLine]", 
        RowBox[{"unmodified", "=", 
         RowBox[{"Select", "[", 
          RowBox[{"parameters", ",", 
           RowBox[{
            RowBox[{
             RowBox[{"MemberQ", "[", 
              RowBox[{"newParameters", ",", 
               RowBox[{"#", "[", 
                RowBox[{"[", "1", "]"}], "]"}]}], "]"}], "\[Equal]", 
             "False"}], "&"}]}], "]"}]}], ";", "\[IndentingNewLine]", 
        RowBox[{"newParameters", "=", 
         RowBox[{"Join", "[", 
          RowBox[{"par", ",", "unmodified"}], "]"}]}], ";", 
        "\[IndentingNewLine]", 
        RowBox[{"newModel", "=", "model"}], ";", "\[IndentingNewLine]", 
        RowBox[{
         RowBox[{"newModel", "[", 
          RowBox[{"[", "4", "]"}], "]"}], "=", "newParameters"}], ";", 
        "\[IndentingNewLine]", "newModel"}]}], "]"}]}], ";"}]}]}]], "Input",
 CellChangeTimes->{{3.831005350065138*^9, 3.831005408639526*^9}, {
   3.831005440751417*^9, 3.831005575153854*^9}, {3.831005629547625*^9, 
   3.8310056455758867`*^9}, {3.831005687233564*^9, 3.831005783156683*^9}, {
   3.831006025144011*^9, 3.831006072849183*^9}, {3.8310068722397127`*^9, 
   3.831006964581003*^9}, {3.83101039809293*^9, 3.831010459205058*^9}, 
   3.831016441354733*^9, 3.831016515715135*^9, {3.831016625457137*^9, 
   3.831016631068961*^9}, {3.8310167042746487`*^9, 3.831016739433146*^9}, 
   3.8310168616842318`*^9, {3.8310170912643843`*^9, 3.8310170929935837`*^9}, {
   3.8310418823289747`*^9, 3.831041888772688*^9}, {3.8310424938081408`*^9, 
   3.8310425020933743`*^9}},
 CellLabel->
  "In[117]:=",ExpressionUUID->"d6056703-4cb2-44d5-adeb-bbddb4a8c7a0"],

Cell[BoxData[
 RowBox[{
  StyleBox[
   RowBox[{"(*", 
    RowBox[{
     StyleBox["Model", "Subsubsection",
      FontSize->18,
      FontColor->RGBColor[0.5, 0, 0.5]], 
     StyleBox[" ", "Subsubsection",
      FontSize->18,
      FontColor->RGBColor[0.5, 0, 0.5]], 
     StyleBox["imported", "Subsubsection",
      FontSize->18,
      FontColor->RGBColor[0.5, 0, 0.5]], 
     StyleBox[" ", "Subsubsection",
      FontSize->18,
      FontColor->RGBColor[0.5, 0, 0.5]], 
     StyleBox["from", "Subsubsection",
      FontSize->18,
      FontColor->RGBColor[0.5, 0, 0.5]], 
     StyleBox[" ", "Subsubsection",
      FontSize->18,
      FontColor->RGBColor[0.5, 0, 0.5]], 
     StyleBox["JWS", "Subsubsection",
      FontSize->18,
      FontColor->RGBColor[0.5, 0, 0.5]], 
     StyleBox[" ", "Subsubsection",
      FontSize->18,
      FontColor->RGBColor[0.5, 0, 0.5]], 
     StyleBox["Online", "Subsubsection",
      FontSize->18,
      FontColor->RGBColor[0.5, 0, 0.5]]}], "*)"}], "Subsubsection",
   FontSize->18,
   FontColor->RGBColor[0.5, 0, 0.5]], "\[IndentingNewLine]", 
  RowBox[{
   RowBox[{
    RowBox[{
     RowBox[{"modeldMF", " ", "=", " ", 
      RowBox[{"ToExpression", "[", " ", 
       RowBox[{
       "URLExecute", "[", "\"\<https://jjj.bio.vu.nl/models/anderson1/mf\>\"",
         "]"}], "]"}]}], ";"}], ";"}], "\[IndentingNewLine]"}]}]], "Input",
 CellChangeTimes->{{3.733425346937163*^9, 3.733425385870984*^9}, 
   3.753198972137844*^9, {3.830868787239799*^9, 3.830868814616376*^9}, {
   3.8308715870007887`*^9, 3.830871590639103*^9}, 3.8310159411919193`*^9, {
   3.8310160675365877`*^9, 3.831016094499031*^9}, {3.831016137447839*^9, 
   3.831016160414212*^9}, {3.8310164578669567`*^9, 3.831016459731758*^9}, {
   3.831024286402666*^9, 3.8310242935986023`*^9}},
 CellLabel->
  "In[119]:=",ExpressionUUID->"2ace65d3-86b1-4710-bd9c-eadb79dd0120"],

Cell[BoxData[
 RowBox[{
  StyleBox[
   RowBox[{"(*", 
    RowBox[{
     StyleBox["Local", "Subsubsection",
      FontSize->18,
      FontColor->RGBColor[0.5, 0, 0.5]], 
     StyleBox[" ", "Subsubsection",
      FontSize->18,
      FontColor->RGBColor[0.5, 0, 0.5]], 
     StyleBox["Sensitivity", "Subsubsection",
      FontSize->18,
      FontColor->RGBColor[0.5, 0, 0.5]], 
     StyleBox[" ", "Subsubsection",
      FontSize->18,
      FontColor->RGBColor[0.5, 0, 0.5]], 
     StyleBox["Analysis", "Subsubsection",
      FontSize->18,
      FontColor->RGBColor[0.5, 0, 0.5]]}], "*)"}], "Subsubsection",
   FontSize->18,
   FontColor->RGBColor[0.5, 0, 0.5]], "\[IndentingNewLine]", 
  RowBox[{
   RowBox[{
    RowBox[{"model", "=", "modeldMF"}], ";"}], "\[IndentingNewLine]", 
   RowBox[{
    RowBox[{"oldStSt", "=", 
     RowBox[{"ststSolMatFormR", "[", 
      RowBox[{"model", ",", "100000"}], "]"}]}], ";"}], "\[IndentingNewLine]", 
   RowBox[{
    RowBox[{"oldStStD", "=", "oldStSt"}], ";"}], "\[IndentingNewLine]", 
   RowBox[{
    RowBox[{"vars", "=", 
     RowBox[{
      RowBox[{"Select", "[", 
       RowBox[{
        RowBox[{"oldStSt", "[", 
         RowBox[{"[", "1", "]"}], "]"}], ",", 
        RowBox[{
         RowBox[{
          RowBox[{"#", "[", 
           RowBox[{"[", "2", "]"}], "]"}], ">", "0.0001"}], "&"}]}], "]"}], 
      "[", 
      RowBox[{"[", 
       RowBox[{";;", ",", "1"}], "]"}], "]"}]}], ";"}], "\[IndentingNewLine]", 
   RowBox[{
    RowBox[{"respTabD", "=", 
     RowBox[{"Table", "[", "\[IndentingNewLine]", 
      RowBox[{
       RowBox[{
        RowBox[{"param", "=", 
         RowBox[{"model", "[", 
          RowBox[{"[", 
           RowBox[{"4", ",", "j"}], "]"}], "]"}]}], ";", 
        "\[IndentingNewLine]", 
        RowBox[{"tempMod", "=", 
         RowBox[{"addParametersToModel", "[", 
          RowBox[{"model", ",", 
           RowBox[{"{", 
            RowBox[{
             RowBox[{"param", "[", 
              RowBox[{"[", "1", "]"}], "]"}], "\[Rule]", 
             RowBox[{
              RowBox[{"param", "[", 
               RowBox[{"[", "2", "]"}], "]"}], "*", "1.00001"}]}], "}"}]}], 
          "]"}]}], ";", "\[IndentingNewLine]", 
        RowBox[{"newStStUp", "=", 
         RowBox[{"ststSolMatFormR", "[", 
          RowBox[{"tempMod", ",", "100000"}], "]"}]}], ";", 
        "\[IndentingNewLine]", 
        RowBox[{"tempMod", "=", 
         RowBox[{"addParametersToModel", "[", 
          RowBox[{"model", ",", 
           RowBox[{"{", 
            RowBox[{
             RowBox[{"param", "[", 
              RowBox[{"[", "1", "]"}], "]"}], "\[Rule]", 
             RowBox[{
              RowBox[{"param", "[", 
               RowBox[{"[", "2", "]"}], "]"}], "*", "0.99999"}]}], "}"}]}], 
          "]"}]}], ";", "\[IndentingNewLine]", 
        RowBox[{"newStStDown", "=", 
         RowBox[{"ststSolMatFormR", "[", 
          RowBox[{"tempMod", ",", "100000"}], "]"}]}], ";", 
        "\[IndentingNewLine]", 
        RowBox[{"respTab", "=", 
         RowBox[{"Table", "[", 
          RowBox[{
           RowBox[{"{", 
            RowBox[{
             RowBox[{"param", "[", 
              RowBox[{"[", "1", "]"}], "]"}], ",", 
             RowBox[{"vars", "[", 
              RowBox[{"[", "i", "]"}], "]"}], ",", 
             RowBox[{
              RowBox[{"(", 
               RowBox[{
                RowBox[{"(", 
                 RowBox[{
                  RowBox[{"vars", "[", 
                   RowBox[{"[", "i", "]"}], "]"}], "/.", 
                  RowBox[{"newStStUp", "[", 
                   RowBox[{"[", "1", "]"}], "]"}]}], ")"}], "-", 
                RowBox[{"(", 
                 RowBox[{
                  RowBox[{"vars", "[", 
                   RowBox[{"[", "i", "]"}], "]"}], "/.", 
                  RowBox[{"newStStDown", "[", 
                   RowBox[{"[", "1", "]"}], "]"}]}], ")"}]}], ")"}], "/", 
              RowBox[{"(", 
               RowBox[{
                RowBox[{"2", "*", "0.00001", 
                 RowBox[{"vars", "[", 
                  RowBox[{"[", "i", "]"}], "]"}]}], "/.", 
                RowBox[{"oldStSt", "[", 
                 RowBox[{"[", "1", "]"}], "]"}]}], ")"}]}]}], "}"}], ",", 
           RowBox[{"{", 
            RowBox[{"i", ",", "1", ",", 
             RowBox[{"Length", "[", "vars", "]"}]}], "}"}]}], "]"}]}], ";", 
        "\[IndentingNewLine]", "respTab"}], ",", 
       RowBox[{"{", 
        RowBox[{"j", ",", "1", ",", 
         RowBox[{"Length", "[", 
          RowBox[{"model", "[", 
           RowBox[{"[", "4", "]"}], "]"}], "]"}]}], "}"}]}], "]"}]}], ";"}], 
   "\[IndentingNewLine]", 
   RowBox[{
    RowBox[{"validPairsD", "=", 
     RowBox[{
      RowBox[{"Select", "[", 
       RowBox[{
        RowBox[{"Flatten", "[", 
         RowBox[{"respTabD", ",", "1"}], "]"}], ",", 
        RowBox[{
         RowBox[{"!", 
          RowBox[{
           RowBox[{"#", "[", 
            RowBox[{"[", "3", "]"}], "]"}], "===", "0."}]}], "&"}]}], "]"}], 
      "[", 
      RowBox[{"[", 
       RowBox[{";;", ",", 
        RowBox[{"{", 
         RowBox[{"1", ",", "2"}], "}"}]}], "]"}], "]"}]}], ";"}], 
   "\[IndentingNewLine]"}]}]], "Input",
 CellChangeTimes->{{3.733425449118972*^9, 3.733425450034345*^9}, {
   3.733640122097645*^9, 3.733640151969901*^9}, {3.733729748378149*^9, 
   3.73372975668244*^9}, {3.733729788349081*^9, 3.7337297900199833`*^9}, {
   3.7447385100008883`*^9, 3.7447385292188916`*^9}, 3.7449636388855658`*^9, {
   3.7531963327000866`*^9, 3.753196362262149*^9}, {3.830868821867247*^9, 
   3.8308688360828323`*^9}, {3.830868891464364*^9, 3.8308689191981993`*^9}, {
   3.830871572425372*^9, 3.8308715769701366`*^9}, 3.831015944571563*^9, {
   3.831016152926693*^9, 3.8310161550876827`*^9}, {3.831016791416552*^9, 
   3.831016791627923*^9}, {3.831017243614641*^9, 3.831017244258013*^9}},
 CellLabel->
  "In[120]:=",ExpressionUUID->"ab3360c5-3ae1-4a37-b4d5-c0b4ab436426"],

Cell[CellGroupData[{

Cell[BoxData["respTabD"], "Input",
 CellChangeTimes->{3.831017172553574*^9},
 CellLabel->
  "In[126]:=",ExpressionUUID->"bd63e2b2-41cc-4dff-8848-fbe96feae909"],

Cell[BoxData[
 RowBox[{"{", 
  RowBox[{
   RowBox[{"{", 
    RowBox[{
     RowBox[{"{", 
      RowBox[{"model`a", ",", 
       RowBox[{"model`S", "[", "t", "]"}], ",", "1.014727137955988`"}], "}"}],
      ",", 
     RowBox[{"{", 
      RowBox[{"model`a", ",", 
       RowBox[{"model`T", "[", "t", "]"}], ",", 
       RowBox[{"-", "0.4014030649902824`"}]}], "}"}], ",", 
     RowBox[{"{", 
      RowBox[{"model`a", ",", 
       RowBox[{"model`X", "[", "t", "]"}], ",", 
       RowBox[{"-", "0.21155451018221622`"}]}], "}"}], ",", 
     RowBox[{"{", 
      RowBox[{"model`a", ",", 
       RowBox[{"model`Y", "[", "t", "]"}], ",", "0.9884838821700428`"}], 
      "}"}]}], "}"}], ",", 
   RowBox[{"{", 
    RowBox[{
     RowBox[{"{", 
      RowBox[{"model`alfa", ",", 
       RowBox[{"model`S", "[", "t", "]"}], ",", "0.5670774153241933`"}], 
      "}"}], ",", 
     RowBox[{"{", 
      RowBox[{"model`alfa", ",", 
       RowBox[{"model`T", "[", "t", "]"}], ",", "0.7666802818345569`"}], 
      "}"}], ",", 
     RowBox[{"{", 
      RowBox[{"model`alfa", ",", 
       RowBox[{"model`X", "[", "t", "]"}], ",", 
       RowBox[{"-", "0.11822664473075252`"}]}], "}"}], ",", 
     RowBox[{"{", 
      RowBox[{"model`alfa", ",", 
       RowBox[{"model`Y", "[", "t", "]"}], ",", 
       RowBox[{"-", "0.44343512998725776`"}]}], "}"}]}], "}"}], ",", 
   RowBox[{"{", 
    RowBox[{
     RowBox[{"{", 
      RowBox[{"model`beta", ",", 
       RowBox[{"model`S", "[", "t", "]"}], ",", 
       RowBox[{"-", "0.05591199205044207`"}]}], "}"}], ",", 
     RowBox[{"{", 
      RowBox[{"model`beta", ",", 
       RowBox[{"model`T", "[", "t", "]"}], ",", "1.523937987514694`"}], "}"}],
      ",", 
     RowBox[{"{", 
      RowBox[{"model`beta", ",", 
       RowBox[{"model`X", "[", "t", "]"}], ",", 
       RowBox[{"-", "0.19682737223476143`"}]}], "}"}], ",", 
     RowBox[{"{", 
      RowBox[{"model`beta", ",", 
       RowBox[{"model`Y", "[", "t", "]"}], ",", "0.04372126415175654`"}], 
      "}"}]}], "}"}], ",", 
   RowBox[{"{", 
    RowBox[{
     RowBox[{"{", 
      RowBox[{"model`d", ",", 
       RowBox[{"model`S", "[", "t", "]"}], ",", 
       RowBox[{"-", "0.49643828531965056`"}]}], "}"}], ",", 
     RowBox[{"{", 
      RowBox[{"model`d", ",", 
       RowBox[{"model`T", "[", "t", "]"}], ",", 
       RowBox[{"-", "1.6920213344157504`"}]}], "}"}], ",", 
     RowBox[{"{", 
      RowBox[{"model`d", ",", 
       RowBox[{"model`X", "[", "t", "]"}], ",", "0.10349950676834208`"}], 
      "}"}], ",", 
     RowBox[{"{", 
      RowBox[{"model`d", ",", 
       RowBox[{"model`Y", "[", "t", "]"}], ",", "0.38819774802007584`"}], 
      "}"}]}], "}"}], ",", 
   RowBox[{"{", 
    RowBox[{
     RowBox[{"{", 
      RowBox[{"model`g", ",", 
       RowBox[{"model`S", "[", "t", "]"}], ",", "0.0023651367146563917`"}], 
      "}"}], ",", 
     RowBox[{"{", 
      RowBox[{"model`g", ",", 
       RowBox[{"model`T", "[", "t", "]"}], ",", 
       RowBox[{"-", "0.9919388535506183`"}]}], "}"}], ",", 
     RowBox[{"{", 
      RowBox[{"model`g", ",", 
       RowBox[{"model`X", "[", "t", "]"}], ",", 
       RowBox[{"-", "0.0004930934869279372`"}]}], "}"}], ",", 
     RowBox[{"{", 
      RowBox[{"model`g", ",", 
       RowBox[{"model`Y", "[", "t", "]"}], ",", 
       RowBox[{"-", "0.0018494559517911481`"}]}], "}"}]}], "}"}], ",", 
   RowBox[{"{", 
    RowBox[{
     RowBox[{"{", 
      RowBox[{"model`gamma", ",", 
       RowBox[{"model`S", "[", "t", "]"}], ",", 
       RowBox[{"-", "0.44528458594876336`"}]}], "}"}], ",", 
     RowBox[{"{", 
      RowBox[{"model`gamma", ",", 
       RowBox[{"model`T", "[", "t", "]"}], ",", "0.17614449333247953`"}], 
      "}"}], ",", 
     RowBox[{"{", 
      RowBox[{"model`gamma", ",", 
       RowBox[{"model`X", "[", "t", "]"}], ",", "0.09283477197949142`"}], 
      "}"}], ",", 
     RowBox[{"{", 
      RowBox[{"model`gamma", ",", 
       RowBox[{"model`Y", "[", "t", "]"}], ",", 
       RowBox[{"-", "0.43376846810383973`"}]}], "}"}]}], "}"}], ",", 
   RowBox[{"{", 
    RowBox[{
     RowBox[{"{", 
      RowBox[{"model`h", ",", 
       RowBox[{"model`S", "[", "t", "]"}], ",", 
       RowBox[{"-", "0.0023651367146563917`"}]}], "}"}], ",", 
     RowBox[{"{", 
      RowBox[{"model`h", ",", 
       RowBox[{"model`T", "[", "t", "]"}], ",", 
       RowBox[{"-", "0.008061146567359472`"}]}], "}"}], ",", 
     RowBox[{"{", 
      RowBox[{"model`h", ",", 
       RowBox[{"model`X", "[", "t", "]"}], ",", "0.0004930934869279372`"}], 
      "}"}], ",", 
     RowBox[{"{", 
      RowBox[{"model`h", ",", 
       RowBox[{"model`Y", "[", "t", "]"}], ",", "0.0018494559517911481`"}], 
      "}"}]}], "}"}], ",", 
   RowBox[{"{", 
    RowBox[{
     RowBox[{"{", 
      RowBox[{"model`k", ",", 
       RowBox[{"model`S", "[", "t", "]"}], ",", 
       RowBox[{"-", "0.569442552046756`"}]}], "}"}], ",", 
     RowBox[{"{", 
      RowBox[{"model`k", ",", 
       RowBox[{"model`T", "[", "t", "]"}], ",", "0.22525857165780286`"}], 
      "}"}], ",", 
     RowBox[{"{", 
      RowBox[{"model`k", ",", 
       RowBox[{"model`X", "[", "t", "]"}], ",", "0.11871973821020262`"}], 
      "}"}], ",", 
     RowBox[{"{", 
      RowBox[{"model`k", ",", 
       RowBox[{"model`Y", "[", "t", "]"}], ",", 
       RowBox[{"-", "0.5547154140859869`"}]}], "}"}]}], "}"}], ",", 
   RowBox[{"{", 
    RowBox[{
     RowBox[{"{", 
      RowBox[{"model`lambda", ",", 
       RowBox[{"model`S", "[", "t", "]"}], ",", 
       RowBox[{"-", "0.07063913000454278`"}]}], "}"}], ",", 
     RowBox[{"{", 
      RowBox[{"model`lambda", ",", 
       RowBox[{"model`T", "[", "t", "]"}], ",", "1.9253410524726104`"}], 
      "}"}], ",", 
     RowBox[{"{", 
      RowBox[{"model`lambda", ",", 
       RowBox[{"model`X", "[", "t", "]"}], ",", "1.014727137952482`"}], "}"}],
      ",", 
     RowBox[{"{", 
      RowBox[{"model`lambda", ",", 
       RowBox[{"model`Y", "[", "t", "]"}], ",", "0.05523738197707382`"}], 
      "}"}]}], "}"}], ",", 
   RowBox[{"{", 
    RowBox[{
     RowBox[{"{", 
      RowBox[{"model`mu", ",", 
       RowBox[{"model`S", "[", "t", "]"}], ",", "0.05591199205834835`"}], 
      "}"}], ",", 
     RowBox[{"{", 
      RowBox[{"model`mu", ",", 
       RowBox[{"model`T", "[", "t", "]"}], ",", 
       RowBox[{"-", "1.5239379875729524`"}]}], "}"}], ",", 
     RowBox[{"{", 
      RowBox[{"model`mu", ",", 
       RowBox[{"model`X", "[", "t", "]"}], ",", 
       RowBox[{"-", "0.8031726278300885`"}]}], "}"}], ",", 
     RowBox[{"{", 
      RowBox[{"model`mu", ",", 
       RowBox[{"model`Y", "[", "t", "]"}], ",", 
       RowBox[{"-", "0.04372126415175654`"}]}], "}"}]}], "}"}], ",", 
   RowBox[{"{", 
    RowBox[{
     RowBox[{"{", 
      RowBox[{"model`r", ",", 
       RowBox[{"model`S", "[", "t", "]"}], ",", "0.5643194248483066`"}], 
      "}"}], ",", 
     RowBox[{"{", 
      RowBox[{"model`r", ",", 
       RowBox[{"model`T", "[", "t", "]"}], ",", "1.9233820888775635`"}], 
      "}"}], ",", 
     RowBox[{"{", 
      RowBox[{"model`r", ",", 
       RowBox[{"model`X", "[", "t", "]"}], ",", 
       RowBox[{"-", "0.11765164747038832`"}]}], "}"}], ",", 
     RowBox[{"{", 
      RowBox[{"model`r", ",", 
       RowBox[{"model`Y", "[", "t", "]"}], ",", 
       RowBox[{"-", "0.4412784758276339`"}]}], "}"}]}], "}"}], ",", 
   RowBox[{"{", 
    RowBox[{
     RowBox[{"{", 
      RowBox[{"model`default", ",", 
       RowBox[{"model`S", "[", "t", "]"}], ",", "0.`"}], "}"}], ",", 
     RowBox[{"{", 
      RowBox[{"model`default", ",", 
       RowBox[{"model`T", "[", "t", "]"}], ",", "0.`"}], "}"}], ",", 
     RowBox[{"{", 
      RowBox[{"model`default", ",", 
       RowBox[{"model`X", "[", "t", "]"}], ",", "0.`"}], "}"}], ",", 
     RowBox[{"{", 
      RowBox[{"model`default", ",", 
       RowBox[{"model`Y", "[", "t", "]"}], ",", "0.`"}], "}"}]}], "}"}]}], 
  "}"}]], "Output",
 CellChangeTimes->{3.831024315373431*^9, 3.8310396999311533`*^9, 
  3.8310438111124887`*^9, 3.831090745035982*^9, 3.831168038876906*^9},
 CellLabel->
  "Out[126]=",ExpressionUUID->"83e03af5-2b53-45e6-9f22-464ff16e1fe1"]
}, Open  ]],

Cell[BoxData[
 RowBox[{
  StyleBox[
   RowBox[{"(*", 
    RowBox[{
     StyleBox["Monte", "Subsubsection",
      FontSize->18,
      FontColor->RGBColor[0.5, 0, 0.5]], 
     StyleBox[" ", "Subsubsection",
      FontSize->18,
      FontColor->RGBColor[0.5, 0, 0.5]], 
     StyleBox["Carlo", "Subsubsection",
      FontSize->18,
      FontColor->RGBColor[0.5, 0, 0.5]], 
     StyleBox[" ", "Subsubsection",
      FontSize->18,
      FontColor->RGBColor[0.5, 0, 0.5]], 
     StyleBox["Random", "Subsubsection",
      FontSize->18,
      FontColor->RGBColor[0.5, 0, 0.5]], 
     StyleBox[" ", "Subsubsection",
      FontSize->18,
      FontColor->RGBColor[0.5, 0, 0.5]], 
     StyleBox["sampling", "Subsubsection",
      FontSize->18,
      FontColor->RGBColor[0.5, 0, 0.5]], 
     StyleBox[" ", "Subsubsection",
      FontSize->18,
      FontColor->RGBColor[0.5, 0, 0.5]], 
     StyleBox["and", "Subsubsection",
      FontSize->18,
      FontColor->RGBColor[0.5, 0, 0.5]], 
     StyleBox[" ", "Subsubsection",
      FontSize->18,
      FontColor->RGBColor[0.5, 0, 0.5]], 
     StyleBox["Robustness", "Subsubsection",
      FontSize->18,
      FontColor->RGBColor[0.5, 0, 0.5]], 
     StyleBox[" ", "Subsubsection",
      FontSize->18,
      FontColor->RGBColor[0.5, 0, 0.5]], 
     StyleBox["analysis", "Subsubsection",
      FontSize->18,
      FontColor->RGBColor[0.5, 0, 0.5]]}], "*)"}], "Subsubsection",
   FontSize->18,
   FontColor->RGBColor[0.5, 0, 0.5]], "\[IndentingNewLine]", 
  RowBox[{
   RowBox[{
    RowBox[{"model", "=", "modeldMF"}], ";"}], "\[IndentingNewLine]", 
   RowBox[{
    RowBox[{"pramD", "=", 
     RowBox[{"modeldMF", "[", 
      RowBox[{"[", "4", "]"}], "]"}]}], ";"}], "\[IndentingNewLine]", 
   RowBox[{
    RowBox[{"startingpoint", "=", 
     RowBox[{"Table", "[", 
      RowBox[{
       RowBox[{
        RowBox[{
         RowBox[{
          RowBox[{"#", "[", 
           RowBox[{"[", "1", "]"}], "]"}], "\[Rule]", 
          RowBox[{"#", "[", 
           RowBox[{"[", "2", "]"}], "]"}]}], "&"}], "/@", 
        RowBox[{"oldStStD", "[", 
         RowBox[{"[", "i", "]"}], "]"}]}], ",", 
       RowBox[{"{", 
        RowBox[{"i", ",", "1", ",", "2"}], "}"}]}], "]"}]}], ";"}], 
   "\[IndentingNewLine]", 
   RowBox[{
    RowBox[{"pramnamesD", "=", 
     RowBox[{"pramD", "[", 
      RowBox[{"[", 
       RowBox[{";;", ",", "1"}], "]"}], "]"}]}], ";"}], "\[IndentingNewLine]", 
   RowBox[{
    RowBox[{"pramvaluesD", "=", 
     RowBox[{"pramD", "[", 
      RowBox[{"[", 
       RowBox[{";;", ",", "2"}], "]"}], "]"}]}], ";"}], "\[IndentingNewLine]", 
   RowBox[{
    RowBox[{"pramsizeD", "=", 
     RowBox[{"Length", "[", "pramnamesD", "]"}]}], ";"}], 
   "\[IndentingNewLine]", 
   RowBox[{
    RowBox[{"noOfParamsetsD", "=", "10000"}], ";"}], "\[IndentingNewLine]", 
   RowBox[{
    RowBox[{"paramSetsMC", "=", 
     RowBox[{"ParallelTable", "[", 
      RowBox[{
       RowBox[{"Table", "[", 
        RowBox[{
         RowBox[{
          RowBox[{"pramnamesD", "[", 
           RowBox[{"[", "i", "]"}], "]"}], "\[Rule]", 
          RowBox[{"RandomReal", "[", 
           RowBox[{"{", 
            RowBox[{
             RowBox[{"0.9", 
              RowBox[{"pramvaluesD", "[", 
               RowBox[{"[", "i", "]"}], "]"}]}], ",", 
             RowBox[{"1.1", 
              RowBox[{"pramvaluesD", "[", 
               RowBox[{"[", "i", "]"}], "]"}]}]}], "}"}], "]"}]}], ",", 
         RowBox[{"{", 
          RowBox[{"i", ",", "1", ",", 
           RowBox[{"Length", "[", "pramnamesD", "]"}]}], "}"}]}], "]"}], ",", 
       RowBox[{"{", 
        RowBox[{"z", ",", "1", ",", "noOfParamsetsD"}], "}"}]}], "]"}]}], 
    ";"}], "\[IndentingNewLine]", 
   RowBox[{
    RowBox[{"paramSetsMCd", "=", "paramSetsMC"}], ";"}], "\n", 
   RowBox[{
    RowBox[{"ststD", "=", 
     RowBox[{"ParallelTable", "[", "\[IndentingNewLine]", 
      RowBox[{
       RowBox[{"{", 
        RowBox[{
         RowBox[{"Quiet", "[", 
          RowBox[{"ststSolMatFormR", "[", 
           RowBox[{
            RowBox[{"addParametersToModel", "[", 
             RowBox[{"model", ",", 
              RowBox[{"paramSetsMCd", "[", 
               RowBox[{"[", "i", "]"}], "]"}]}], "]"}], ",", "100000", ",", 
            "startingpoint"}], "]"}], "]"}], ",", 
         RowBox[{"paramSetsMCd", "[", 
          RowBox[{"[", "i", "]"}], "]"}]}], "}"}], ",", 
       RowBox[{"{", 
        RowBox[{"i", ",", "1", ",", 
         RowBox[{"Length", "[", "paramSetsMCd", "]"}]}], "}"}]}], "]"}]}], 
    ";"}], "\[IndentingNewLine]", 
   RowBox[{
    RowBox[{"validStStD", "=", 
     RowBox[{"Select", "[", 
      RowBox[{"ststD", ",", 
       RowBox[{
        RowBox[{
         RowBox[{
          RowBox[{"(", 
           RowBox[{
            RowBox[{"model`X", "[", "t", "]"}], "/.", 
            RowBox[{"#", "[", 
             RowBox[{"[", 
              RowBox[{"1", ",", "1"}], "]"}], "]"}]}], ")"}], ">", 
          "0.00001"}], "&&", 
         RowBox[{
          RowBox[{"(", 
           RowBox[{
            RowBox[{"model`Y", "[", "t", "]"}], "/.", 
            RowBox[{"#", "[", 
             RowBox[{"[", 
              RowBox[{"1", ",", "1"}], "]"}], "]"}]}], ")"}], ">", 
          "0.00001"}]}], "&"}]}], "]"}]}], ";"}], "\[IndentingNewLine]", 
   RowBox[{
    RowBox[{"XvalsD", "=", 
     RowBox[{
      RowBox[{"model`X", "[", "t", "]"}], "/.", 
      RowBox[{"validStStD", "[", 
       RowBox[{"[", 
        RowBox[{";;", ",", "1", ",", "1"}], "]"}], "]"}]}]}], ";"}], 
   "\[IndentingNewLine]", 
   RowBox[{
    RowBox[{"YvalsD", "=", 
     RowBox[{
      RowBox[{"model`Y", "[", "t", "]"}], "/.", 
      RowBox[{"validStStD", "[", 
       RowBox[{"[", 
        RowBox[{";;", ",", "1", ",", "1"}], "]"}], "]"}]}]}], ";"}], 
   "\[IndentingNewLine]", 
   RowBox[{
    RowBox[{"SvalsD", "=", 
     RowBox[{
      RowBox[{"model`S", "[", "t", "]"}], "/.", 
      RowBox[{"validStStD", "[", 
       RowBox[{"[", 
        RowBox[{";;", ",", "1", ",", "1"}], "]"}], "]"}]}]}], ";"}], 
   "\[IndentingNewLine]", 
   RowBox[{
    RowBox[{"TvalsD", "=", 
     RowBox[{
      RowBox[{"model`T", "[", "t", "]"}], "/.", 
      RowBox[{"validStStD", "[", 
       RowBox[{"[", 
        RowBox[{";;", ",", "1", ",", "1"}], "]"}], "]"}]}]}], 
    ";"}]}]}]], "Input",
 CellChangeTimes->{{3.7334795401010056`*^9, 3.7334795441637254`*^9}, {
   3.7334795874400473`*^9, 3.733479592455908*^9}, {3.73364082840625*^9, 
   3.733640847404949*^9}, {3.733641285419428*^9, 3.733641286698504*^9}, {
   3.733730543290469*^9, 3.733730552510544*^9}, 3.753196539027025*^9, {
   3.753196671021079*^9, 3.753196714308194*^9}, {3.7531993890602055`*^9, 
   3.753199390450789*^9}, {3.753207194765235*^9, 3.7532072622114935`*^9}, {
   3.753207292247538*^9, 3.753207308326042*^9}, {3.7532104750726433`*^9, 
   3.7532104752807593`*^9}, 3.7966456050455303`*^9, {3.8308689252456017`*^9, 
   3.8308689530796537`*^9}, {3.830871553956706*^9, 3.830871558323996*^9}, 
   3.831015948254298*^9, {3.83101732958007*^9, 3.831017330370262*^9}},
 CellLabel->
  "In[127]:=",ExpressionUUID->"304d4a2b-52ad-4200-84c0-f14bd4a40c6d"],

Cell[BoxData[
 RowBox[{
  StyleBox[
   RowBox[{"(*", 
    RowBox[{
     StyleBox["To", "Subsubsection",
      FontSize->18,
      FontColor->RGBColor[0.5, 0, 0.5]], 
     StyleBox[" ", "Subsubsection",
      FontSize->18,
      FontColor->RGBColor[0.5, 0, 0.5]], 
     StyleBox["Export", "Subsubsection",
      FontSize->18,
      FontColor->RGBColor[0.5, 0, 0.5]], 
     StyleBox[" ", "Subsubsection",
      FontSize->18,
      FontColor->RGBColor[0.5, 0, 0.5]], 
     StyleBox["each", "Subsubsection",
      FontSize->18,
      FontColor->RGBColor[0.5, 0, 0.5]], 
     StyleBox[" ", "Subsubsection",
      FontSize->18,
      FontColor->RGBColor[0.5, 0, 0.5]], 
     StyleBox[
      RowBox[{"variable", "'"}], "Subsubsection",
      FontSize->18,
      FontColor->RGBColor[0.5, 0, 0.5]], 
     StyleBox["s", "Subsubsection",
      FontSize->18,
      FontColor->RGBColor[0.5, 0, 0.5]], 
     StyleBox[" ", "Subsubsection",
      FontSize->18,
      FontColor->RGBColor[0.5, 0, 0.5]], 
     StyleBox["achieved", "Subsubsection",
      FontSize->18,
      FontColor->RGBColor[0.5, 0, 0.5]], 
     StyleBox[" ", "Subsubsection",
      FontSize->18,
      FontColor->RGBColor[0.5, 0, 0.5]], 
     StyleBox["steady", "Subsubsection",
      FontSize->18,
      FontColor->RGBColor[0.5, 0, 0.5]], 
     StyleBox[" ", "Subsubsection",
      FontSize->18,
      FontColor->RGBColor[0.5, 0, 0.5]], 
     StyleBox["states", "Subsubsection",
      FontSize->18,
      FontColor->RGBColor[0.5, 0, 0.5]], 
     StyleBox[" ", "Subsubsection",
      FontSize->18,
      FontColor->RGBColor[0.5, 0, 0.5]], 
     StyleBox["for", "Subsubsection",
      FontSize->18,
      FontColor->RGBColor[0.5, 0, 0.5]], 
     StyleBox[" ", "Subsubsection",
      FontSize->18,
      FontColor->RGBColor[0.5, 0, 0.5]], 
     StyleBox["each", "Subsubsection",
      FontSize->18,
      FontColor->RGBColor[0.5, 0, 0.5]], 
     StyleBox[" ", "Subsubsection",
      FontSize->18,
      FontColor->RGBColor[0.5, 0, 0.5]], 
     StyleBox["parameter", "Subsubsection",
      FontSize->18,
      FontColor->RGBColor[0.5, 0, 0.5]], 
     StyleBox[" ", "Subsubsection",
      FontSize->18,
      FontColor->RGBColor[0.5, 0, 0.5]], 
     StyleBox["set", "Subsubsection",
      FontSize->18,
      FontColor->RGBColor[0.5, 0, 0.5]]}], "*)"}], "Subsubsection",
   FontSize->18,
   FontColor->RGBColor[0.5, 0, 0.5]], "\[IndentingNewLine]", 
  RowBox[{"(*", 
   RowBox[{
    RowBox[{"Export", "[", 
     RowBox[{
      RowBox[{
       RowBox[{"NotebookDirectory", "[", "]"}], "<>", 
       "\"\<AndersonXss.txt\>\""}], ",", "XvalsD"}], "]"}], ";", 
    "\[IndentingNewLine]", 
    RowBox[{"Export", "[", 
     RowBox[{
      RowBox[{
       RowBox[{"NotebookDirectory", "[", "]"}], "<>", 
       "\"\<AndersonYss.txt\>\""}], ",", "YvalsD"}], "]"}], ";", 
    "\[IndentingNewLine]", 
    RowBox[{"Export", "[", 
     RowBox[{
      RowBox[{
       RowBox[{"NotebookDirectory", "[", "]"}], "<>", 
       "\"\<AndersonSss.txt\>\""}], ",", "SvalsD"}], "]"}], ";", 
    RowBox[{"Export", "[", 
     RowBox[{
      RowBox[{
       RowBox[{"NotebookDirectory", "[", "]"}], "<>", 
       "\"\<AndersonTss.txt\>\""}], ",", "TvalsD"}], "]"}], ";"}], 
   "*)"}]}]], "Input",
 CellChangeTimes->{{3.7966457986766243`*^9, 3.796645932555499*^9}, {
   3.7966460422859907`*^9, 3.7966460862276173`*^9}, {3.830869879349536*^9, 
   3.83086993225502*^9}, {3.8308715315219088`*^9, 3.830871536283984*^9}, 
   3.831015951842306*^9},
 CellLabel->
  "In[142]:=",ExpressionUUID->"daa5b6ad-44ce-4cb9-b3d3-4f9e27815c49"],

Cell[CellGroupData[{

Cell[BoxData[
 RowBox[{
  StyleBox[
   RowBox[{"(*", 
    RowBox[{
     StyleBox[
      RowBox[{"A", " ", "box"}], "Subsubsection",
      FontSize->18,
      FontColor->RGBColor[0.5, 0, 0.5]], 
     StyleBox["-", "Subsubsection",
      FontSize->18,
      FontColor->RGBColor[0.5, 0, 0.5]], 
     StyleBox["and", "Subsubsection",
      FontSize->18,
      FontColor->RGBColor[0.5, 0, 0.5]], 
     StyleBox["-", "Subsubsection",
      FontSize->18,
      FontColor->RGBColor[0.5, 0, 0.5]], 
     RowBox[{
      StyleBox["whisker", "Subsubsection",
       FontSize->18,
       FontColor->RGBColor[0.5, 0, 0.5]], 
      StyleBox[" ", "Subsubsection",
       FontSize->18,
       FontColor->RGBColor[0.5, 0, 0.5]], 
      StyleBox["plot", "Subsubsection",
       FontSize->18,
       FontColor->RGBColor[0.5, 0, 0.5]], 
      StyleBox[" ", "Subsubsection",
       FontSize->18,
       FontColor->RGBColor[0.5, 0, 0.5]], 
      StyleBox["showing", "Subsubsection",
       FontSize->18,
       FontColor->RGBColor[0.5, 0, 0.5]], 
      StyleBox[" ", "Subsubsection",
       FontSize->18,
       FontColor->RGBColor[0.5, 0, 0.5]], 
      StyleBox["Robustness", "Subsubsection",
       FontSize->18,
       FontColor->RGBColor[0.5, 0, 0.5]], 
      StyleBox[" ", "Subsubsection",
       FontSize->18,
       FontColor->RGBColor[0.5, 0, 0.5]], 
      StyleBox["of", "Subsubsection",
       FontSize->18,
       FontColor->RGBColor[0.5, 0, 0.5]], 
      StyleBox[" ", "Subsubsection",
       FontSize->18,
       FontColor->RGBColor[0.5, 0, 0.5]], 
      StyleBox["iRBCs", "Subsubsection",
       FontSize->18,
       FontColor->RGBColor[0.5, 0, 0.5]]}]}], "*)"}], "Subsubsection",
   FontSize->18,
   FontColor->RGBColor[0.5, 0, 0.5]], "\[IndentingNewLine]", 
  RowBox[{
   RowBox[{
    RowBox[{"YvalsDmed", "=", 
     RowBox[{"YvalsD", "/", 
      RowBox[{"Median", "[", "YvalsD", "]"}]}]}], ";"}], 
   "\[IndentingNewLine]", 
   RowBox[{"bwplotY", "=", 
    RowBox[{"BoxWhiskerChart", "[", 
     RowBox[{
      RowBox[{"{", "YvalsDmed", "}"}], ",", 
      RowBox[{"FrameLabel", "\[Rule]", 
       RowBox[{"{", 
        RowBox[{"\"\<\>\"", ",", "\"\<iRBC\>\""}], "}"}]}], ",", " ", 
      RowBox[{"ChartStyle", "\[Rule]", 
       RowBox[{"{", "Red", "}"}]}], ",", 
      RowBox[{"LabelStyle", "\[Rule]", 
       RowBox[{"{", 
        RowBox[{
         RowBox[{"FontSize", "\[Rule]", "16"}], ",", 
         RowBox[{"FontFamily", "\[Rule]", "\"\<Helvetica\>\""}]}], "}"}]}], 
      ",", 
      RowBox[{"FrameStyle", "\[Rule]", 
       RowBox[{"Thickness", "[", "0.003", "]"}]}], ",", 
      RowBox[{"BaseStyle", "\[Rule]", 
       RowBox[{"{", 
        RowBox[{
         RowBox[{"FontSize", "\[Rule]", "20"}], ",", 
         RowBox[{"FontFamily", "\[Rule]", "\"\<Helvetica\>\""}]}], "}"}]}], 
      ",", 
      RowBox[{"ImageSize", "\[Rule]", "500"}], ",", 
      RowBox[{"AspectRatio", "\[Rule]", 
       RowBox[{"1", "/", "1.5"}]}]}], 
     RowBox[{"(*", 
      RowBox[{",", 
       RowBox[{"PlotRange", "\[Rule]", 
        RowBox[{"{", 
         RowBox[{"All", ",", 
          RowBox[{"{", 
           RowBox[{"0.4", ",", "2.1"}], "}"}]}], "}"}]}]}], "*)"}], "]"}]}], 
   "\[IndentingNewLine]"}]}]], "Input",
 CellChangeTimes->{{3.733479782629998*^9, 3.7334798014503007`*^9}, 
   3.733731094572329*^9, {3.7531968729910088`*^9, 3.753196893790221*^9}, {
   3.75319707793605*^9, 3.75319707998136*^9}, {3.7532535909045424`*^9, 
   3.753253613577779*^9}, {3.830869962507345*^9, 3.830870039175179*^9}, {
   3.830871512434021*^9, 3.830871520505464*^9}, 3.831015955524981*^9, {
   3.831024398972246*^9, 3.831024440451827*^9}, {3.831026540849333*^9, 
   3.831026555301505*^9}, 3.831167979608877*^9},
 CellLabel->
  "In[143]:=",ExpressionUUID->"061900c3-9c68-4359-89d2-a46fdb67eec7"],

Cell[BoxData[
 GraphicsBox[{
   {Opacity[0], 
    PointBox[{{-0.19605693430634064`, 0.7561753632030921}, {
     2.1960569343063403`, 1.3230405057239762`}}]}, 
   {RGBColor[0.982864, 0.7431472, 0.3262672], CapForm[None], {}, 
    {RGBColor[0.982864, 0.7431472, 0.3262672], 
     {RGBColor[1, 0, 0], 
      TagBox[
       TooltipBox[
        TagBox[
         DynamicBox[{
           FEPrivate`If[
            CurrentValue["MouseOver"], 
            EdgeForm[{
              GrayLevel[0.5], 
              AbsoluteThickness[1.5], 
              Opacity[0.66]}], {}, {}], 
           GraphicsGroupBox[{Antialiasing -> False, 
             
             PolygonBox[{{0.8039430656936596, 1.0575266206566452`}, {
              1.1960569343063403`, 1.0575266206566452`}, {1.1960569343063403`,
               0.9437818886507818}, {0.8039430656936596, 
              0.9437818886507818}}], {}, {{}, {}}, {}, {
              GrayLevel[0], 
              GrayLevel[1], 
              
              LineBox[{{1.1960569343063403`, 1.0000000000000002`}, {
               0.8039430656936597, 1.0000000000000002`}}]}, {}, {
              GrayLevel[0], 
              GrayLevel[0.5], 
              
              LineBox[{{{1., 0.9437818886507818}, {1., 0.781941960590405}}, {{
               1., 1.0575266206566452`}, {1., 1.2972739083366633`}}}]}, {
              GrayLevel[0], 
              GrayLevel[0.5], 
              
              LineBox[{{{1.0980284671531702`, 0.781941960590405}, {
               0.9019715328468298, 0.781941960590405}}, {{1.0980284671531702`,
                1.2972739083366633`}, {0.9019715328468298, 
               1.2972739083366633`}}}]}, {}}]},
          
          ImageSizeCache->{{171.5857864376269, 
           222.4142135623731}, {-99.4142135623731, 80.4142135623731}}],
         "DelayedMouseEffectStyle"],
        StyleBox[
         TagBox[
          GridBox[{{
             StyleBox["\"max\"", Bold, StripOnInput -> False], 
             "1.2972739083366633`"}, {
             StyleBox["\"75%\"", Bold, StripOnInput -> False], 
             "1.0575266206566452`"}, {
             StyleBox["\"median\"", Bold, StripOnInput -> False], 
             "1.0000000000000002`"}, {
             StyleBox["\"25%\"", Bold, StripOnInput -> False], 
             "0.9437818886507818`"}, {
             StyleBox["\"min\"", Bold, StripOnInput -> False], 
             "0.781941960590405`"}}, 
           GridBoxAlignment -> {"Columns" -> {Center, ".", {Left}}}, 
           AutoDelete -> False, GridBoxDividers -> {"Columns" -> {
               Directive[
                GrayLevel[0.3]], {
                Directive[
                 GrayLevel[0.3]]}, 
               Directive[
                GrayLevel[0.3]]}, "Rows" -> {
               Directive[
                GrayLevel[0.3]], {
                Directive[
                 GrayLevel[0.3]]}, 
               Directive[
                GrayLevel[0.3]]}}, 
           GridBoxFrame -> {
            "ColumnsIndexed" -> {{{1, -1}, {1, -1}} -> GrayLevel[0]}}, 
           GridBoxItemSize -> {
            "Columns" -> {{Automatic}}, "Rows" -> {{Automatic}}}, BaseStyle -> 
           Directive[
             AbsoluteThickness[1], 
             Dashing[{}]]], "Grid"], {
         FontSize -> 16, FontFamily -> "Helvetica"}, StripOnInput -> False]],
       Annotation[#, 
        Style[
         Grid[{{
            Style["max", Bold], 1.2972739083366633`}, {
            Style["75%", Bold], 1.0575266206566452`}, {
            Style["median", Bold], 1.0000000000000002`}, {
            Style["25%", Bold], 0.9437818886507818}, {
            Style["min", Bold], 0.781941960590405}}, Dividers -> {{
             Directive[
              GrayLevel[0.3]], {
              Directive[
               GrayLevel[0.3]]}, 
             Directive[
              GrayLevel[0.3]]}, {
             Directive[
              GrayLevel[0.3]], {
              Directive[
               GrayLevel[0.3]]}, 
             Directive[
              GrayLevel[0.3]]}}, Alignment -> {{Center, ".", {Left}}}, Frame -> 
          GrayLevel[0], BaseStyle -> Directive[
            AbsoluteThickness[1], 
            Dashing[{}]]], {FontSize -> 16, FontFamily -> "Helvetica"}], 
        "Tooltip"]& ]}}, {}, {}}, {{{{{{}, {}}, {}}, {}}, {}}, {}}, {}},
  AspectRatio->0.6666666666666666,
  Axes->{False, False},
  AxesLabel->{None, None},
  AxesOrigin->{0.7843373722630256, 0.7561753632030921},
  BaseStyle->{FontSize -> 20, FontFamily -> "Helvetica"},
  DisplayFunction->Identity,
  Frame->True,
  FrameLabel->{{
     FormBox["\"iRBC\"", TraditionalForm], None}, {
     FormBox["\"\"", TraditionalForm], None}},
  FrameStyle->Thickness[0.003],
  FrameTicks->{{Automatic, Automatic}, {{{1., 
       FormBox[
        TemplateBox[{0}, "Spacer1"], TraditionalForm], {0.008, 0}}, {
      0.8039430656936596, 
       FormBox[
        TemplateBox[{0}, "Spacer1"], TraditionalForm], {0, 0}}, {
      1.1960569343063403`, 
       FormBox[
        TemplateBox[{0}, "Spacer1"], TraditionalForm], {0, 0}}}, {{1., 
       FormBox[
        TemplateBox[{0}, "Spacer1"], TraditionalForm], {0.008, 0}}, {
      0.8039430656936596, 
       FormBox[
        TemplateBox[{0}, "Spacer1"], TraditionalForm], {0, 0}}, {
      1.1960569343063403`, 
       FormBox[
        TemplateBox[{0}, "Spacer1"], TraditionalForm], {0, 0}}}}},
  GridLinesStyle->Directive[
    GrayLevel[0.5, 0.4]],
  ImageSize->500,
  LabelStyle->{FontSize -> 16, FontFamily -> "Helvetica"},
  PlotRangePadding->{{
     Scaled[0.05], 
     Scaled[0.05]}, {
     Scaled[0.05], 
     Scaled[0.05]}},
  Ticks->{{{1., 
      FormBox[
       TemplateBox[{0}, "Spacer1"], TraditionalForm], {0.008, 0}}, {
     0.8039430656936596, 
      FormBox[
       TemplateBox[{0}, "Spacer1"], TraditionalForm], {0, 0}}, {
     1.1960569343063403`, 
      FormBox[
       TemplateBox[{0}, "Spacer1"], TraditionalForm], {0, 0}}}, 
    Automatic}]], "Output",
 CellChangeTimes->{3.831026130273655*^9, 3.8310265563082314`*^9, 
  3.831044003942562*^9, 3.8310909479236298`*^9, 3.831168238047554*^9},
 CellLabel->"Out[144]=",ImageCache->GraphicsData["CompressedBitmap", "\<\
eJztXQu4XUV1ntxzzr3JzYO8iFAquQQkEStF+MCWiqTEBloEeQhaKZaQREJo
QggBqa3mhtYWFBV8FGzBBhERpbSKUGqLCY+KtoCkllrKIyKpqFQIRUGi5Xb/
s9bMmdl35e5zZs8+2Ylzv29vyNn/zPxr75k1a2bWmjlu0ZplS1csWnP24kVD
R69etGrZ2YvPH1p47ursp8Y4pVqPKtV4ZEg1s/8fUaqj2xNKpefpeXqenqfn
6Xl6np6n5/V7foX+YWQ7txNG6g1qjXgyrR/zt5QmZprcbWGC1wM+dUz4obhN
3EXgtXrvCZ7gCb5Lwmul9JJKTfAET/CdG95TpbdU30aGh4fbvy2vIM2VuPX5
af4qnyb3oj4tpLm24OWmNClNndKcpO+D07Pbquy6Mbu+ll3fza7vZNfG7Prr
7FqRXZOz65UaPmmcIr2wJrv+Mrs2ZNd/Z9fW7Lo/uz6TXX/Eue+JBAHMTtD3
xiQu4kX8a7x+1EAxlzIjNYFw+2W3l00+DbofoZy/8YQ7milqxATCPZ/dVoKN
fhcBXN/S5vDv5jkpjsZ92W13w2GAcK9ljMv1aJdrP+EO5FerEZMJd292e40n
U5dcj6e8wel7ubwfVvS5XA6FXFuEgyJ/1uB2I9xPs9uBnuxdcj2O8kZ1+7J5
To+aeA9fyK7bs+sZ0KUibxKoFYrQbL+SH/nF9D+d3e5UVAWvya4bsmtTuzh8
3Yb3xsIkPE2giK9xpMm7j3D4D2r1D9pZNI4RROlU5KsF3Lbsts6KQ7gF2e0+
g2sS7kI3v1a47P/kcuijvFEz9/byVo252W2L8I7yMuEzQo99Xv+L7q9ycfTB
GtOy289y+b2Q3Q4yOG6teOd35HDQRralaH4zfdk/Jsiuf5tBsr+Z8t4ru/1f
Lu/fdrlyK9xXkQZ0ca9zcbsR7h1q9Pd8t4tjLQjuP8zhTnRxzXCZ1qjR3/N+
gcPHBdxaQaaPCLgthiL+Bgl3uYAbjiTTg0Le7xJkOlDA3SfI9FkB93cujmVa
LOBuLivTsZT3vmp0XXm1IBO079M5Duhpfykn0z8IXD8kyLRQwI1ux2EyHSXk
jd5hXI7DzQJukcthCuFuFHCfFWRaKuAeGiVTl/qRZfLaNOd9q8DhAwJuWJDp
EgH3LSG/jwo4r3stIdN5Qt5/IXA4R8B9QpBpiYCDXj3S4NhKRN/wlMFxnb84
kkyXChz+TJDpeAF3oyATbPIf57h+xz5Wtn0ay8jFHR9JpmsFrl5/wjJJ7e6r
Lo51hKejmes3s9vhBsd9PSzpvzU4tjfuUk47DrE3WKbbBa7LBJl+XcB57YRl
mpndvu1zHQ/9CB1zgaLBAUyd85jONstIm1rWmA8xH1mkrwlUzxBEOljAfd/F
TSUczJLNBsfGPEylJQYXYsyP8fq9rpS5Hi7gnnZx0wiH1w9TAs3dHcjMN7iQ
QRJzlbrpcwWuxwq4/3Bx0wmH7tWOMCYR7jQXV4JroTnFXH9PwG10cfxeUXVf
MrgphLvExZWoA38icLhG4LpCwHmqkuvrAhdHTXAAavGU7DqYr5OzC8Odl9t0
Gqe7eZVof1J39hVBnrUC7mMujlUKXu1jBsdqEpMedkKD1SRUVH5ItNmIUlKm
owWunq5gmf5GwL1XkOn1Au7n2c0OX3m4ha4kP5HzNje/Eqofk0n5Id8cN2/H
5P2fHG6pIJNknt8l5Ce9o3VlZeKhyTeEvAuHJiyTNyxmmSQz5gohvwsF3PWR
ZJJM2XsFDisFnDfUZP3whwLuSiE/aejqteMSMnk6it//G9y8eaiPundfDneB
INMxAtdvCjJ9ScB9tKxMPHXzL0LeMIUm5GQ6XcChjdspHu5zZgnvyOsfOb/j
inAlZPL6cs4b9pWdxOVpJvQnL+VwXtvnPv8/BdmhW97icSUdZ3UOm7z7lZWJ
J3u970Rc+zG0wFAK3wZTP2hL/2xT+nO3MygbdD92tooo9qN6QRXgdUAETPtj
townSL1ePaQ3YglQU540z9ka8SyxmYTzNAfjMCU/aHAhVgtP789TzkTIxHYt
Xqt4YDKLcCji7w2OLVIMOg8wHEKsPF4OwSSombwwyxfI+1iTN81K6tr0vRwO
o40PKh5Ahixz0GLRxEMYCk37v9mFXhzVAq1hc3Z9kenqhvLLOk0LZQ5n1y3Z
9V+KemGuiU1YFWg5V2XX/ipstehUEhvFQD/qz0Gtp4l2g9d2EIs+NSD74CXj
XS1NTZcxU5qUJqVJaUqnqbPuTTo+pUlpUpqUplyaOuvepONTmpQmpUlpyqWp
s+5NOj6lSWnqHeIwiKV1LDBgieQfFe25Aa/re7lErHNgUWJKAKPYoQ28co6p
/88ZHOeHOXms9u2Bf4VMrFcU2gBny+dy+SF84FcNLmR9oqLQBniPWK8Bzg9V
YX+DmxDAtbehDYBvMjheucPnhG/1WxW1ESyd/Ztl0UD7mG6yCVmx2sGhDecL
uBuU4zbOYQD49xX+qynv57SjQhsYd4tQLtL1GZzTCl/O4X6iWFuEyh47tIH9
HZ4QZHq9i2MN9CkB5/k7hKxCVxTaMFXAQSvakCLODwvL23I4rLzaulxCptih
DRMVRUnp2tlHdfR9Lo57NePe6+bn+cOEhNXEDm0YItwpAteLI3E9Ssg7KGRh
NuF2F3Ce71QJrtFCEchsmAAdAd2NdrU+uxACA4sIWLwXXb9JafW7fjS44HWA
9tMfLk60KAT2j/k15XiCD1CHAnff1YqaNFof9zBvdJOXCHiJFnTAHlh4m0iP
t2vssq8rMg7c1nTyKP5dap/YAQbcS6ByG49INZ1wZ0XiGi1wgLm+28VRvWih
930guyAbhh3w7TH+O38cSY5o0QKs8aF4fqL8+oFASuy5MM5yVQ0Mex4xODZq
L48kU7SoApZJ0rYImJxrcGy94D8m8M1YrZ+JJFO06AMOKIIKyltaXn5sQUEr
P6O8ekm2ZgSZokUpsEz7CbgtVhRlrQ0vkoBlvyqSTNGiGVgmSVd/wcWxTJ5H
Pcv0p5FkihbRwDJdJOAuFWSaJsh0XiSZokU0sEwfFnCepzbn95yA8yJPSsgU
LaKBZZI86j3vf/5OLaHco8rKFDuigWV6k5DfbYJMrxJwL9jilKpFRAP3T3sJ
OPRjk3IynVgke40iGqR24ukz7p/Qj5lRq8lvZVmZKopokDYlQJ2ydgTLtErA
wQbfxys3TKZoEQ0sE2YFn8nhMBvxjlx+eGfwN9djCbYjvGFTiXiASBENq91s
eF50Q3a7hLOB2sHk0ePtbDCgs/OiIfNjnUY0MEW8pG/ncJhXs287ZG62y4gG
aBsz/jZxq6gppxgOITPgnUY00GSkntdYrzh+c5BwmK62vU5vIxqamKOEVn+I
sRzMgCSPskhQkJMDWEnBDPvq31qYDMGbwJfDV9GTI8ERDWk1Pq3GpzQpTUrT
+zR11lVJJ0ZJMx+3M3HyiU64BP/XfnpE3VN/PaVJaVKaWqXJadlDhTTaKWIM
zbzTp6nz90lpUpqUJqUpk6bOujfp+JQmpelZmvfoe8exC9Jkc1ERPNm8gZ/p
H3kB6jeU89flOQuFwQ0Tw7lKC8S/JXAtdBUfaMs0ZnCDtLzRa6688FgY3CAt
B/WaK7u1hwY3SKtqO0iEaNEL0lpnZJkKowNYpmhRCVXK5Kw8RokikHwCInON
Fh3QA67RvP4lb/LXCVx1YNeM7riS/o3nzS9x1by+MZL9ZVmPOJm2Ia8Npy65
LQc590su4tVSj+br33vq0fz6JepFlZsVEmyfp/hSffre8sLKsj+4Hag99bPG
Ye6DA7qTN1oQgOS0N1+Q11U8LO+to/NuXZuTd4GWl8r1Otsu5Y0WNLCTyBst
8GAnkTdagEIJedcrOs5uq85b31veaTaKZzL21M/0uw+VN1rwQoi8XerWaEEJ
PeAaLdigB1yjBRH0gGu04IAecI3m9B/ClV09Z2e3N/ClWvre2Nwh/2gO/iX4
e6G6gwJXHlREc9wvobfRju7lSw3pux7s27853ckUzXE/ZFAn9b1DlLfXv3Yp
UzTH/R7IhCBC7Ce/ZXsyvYJw0Rz3QyY1OpWJKnkTbRrfAFsVIOihf/tiRfPd
r1KseYTDLPVDBtcUZGJP7rK++yHTgyRKyxUFF8JW1cRVbb73KJppx6Um6XvD
vmv80cRDA7sE2WnYxvZlLfTyjyjMI1oYevZs7hnUoqL5fB1HnG8CHnc+Q6Aw
OiBkWrwkd28uSOJOkz3FUQVStEBV3Em3tlCftzmXHjKQ3ukuAkHax6kq7ovp
fXqxCFK8QVXlX7grl9XlyvgvcFlbc8/eX7KsL+fyw+5CZigw3vldHLasCS/3
+ly5P3bKlXSbt5eALjesD5fiEGe4efNSqHQ474OROEj9zu8LHG5wcdy3Drm4
88M5SLPaqGd2xyvGQS3bYRfbBlgitu+sBAfkkV/TQt4zTd5s06FP2GxwbCNi
bxCc7aPNw9UBHPgd36NGveMB7G+BPhNTqb+ryPkA9RXGF1fjQaz/3ZldaKvY
axAnKmITuYuZDqZSYDcsC6f2TpfabCK4QDl/SwPy5lHaV928OZARh8OtM7/x
YaeeeVuiPITvPmqe0yts4pUihBm14faIRfIqMGrXHeY5O15sYxF1780r1oCj
RerJkMmROJC2HoTiQ83A5LPR3LAcYTFjkmBYUYujBjEJ9R3KD4YcVr2wLgM9
g/kXrGNgHg+V7UHOpi8SW46lh/ptmXyoETZh5ps2gnLOCsieYrz1B0Gd1lZT
SD51dlBilYYl+Qv4UkP63pilnL+Qz9Pp8DPlHTPvUWbY8/h1ArmTbHDL5WaI
aYbP86XGE06ajamK3x2aH72XuUK53uwf6+UFAi7xi80vzjAg8Uv8diS/DQ6/
eVH5xWm/Dzj8JA+Ag3Ywv8ccft7BvVzubwr8ThJwC+Pw6zdbpJvrp1wsF+3t
G81FnyRQfK+AOzQORXHh+ig3b8bdJeC8XSKZ6+cE3D4urgRXaVR/j32sjGmt
TcT8qHejwNWsILj5TXJxJbjOd/NmDp4TC+8JjgnbFwyOR/+YDZhncDxUlc5/
95wc3hXOFa/N7IhltibCu8EqyZmKxm7YyQtLGLTXrHbstQMZfu1wTcs7xn64
LEUW/zJX/GmUNzbDtOvTjnP02xWFLZgVnSMjccDE9PfNc16keJ6zdF5dC1UP
1RKTSzic+Un9Qtuc7V/ICI2rLnz4fmSe06JDExP52G0JQ2+MX3kNCCNy23GE
TJawQv0VRUvd+seBdi1xtQUWzlAFJrUr8onm2dkBRdMgfwJG65jLwAoxBvmY
ysQB9DewRHoWy9n61Xon8HIMlpZOMDyWB/DgZSosz9ljL/iLovFiiljvAPgH
AXnvpe/jhxQtGWFEC2+cTypaGkRfhJmClQFZ13k4Tzvx7YYGi9qJz4hFanTp
WHXGHmBoxKhhdyvarxvPMfMP80Hr6ZBZSd6pEfoVfR9WFnhOqonqihqO/hYb
0J0bkD31H9rHBG1fbyHGm0NjsQ01RU/srtDvwM+7yGrkyXu0b9QG1Dw1i/KG
+v4dxX/nBOTNjRyN6CbzfA/KG3plucl7uZB30QYsrLPQ4+UOjRlES4U/FzbI
hW8xzrrB9OF6RZO/qALQp9yQ1ynnb1k4lauU051wN7FJ0VeZ3X4d+kD3Q5g2
aHCbx1e1y7shNLhHeaNLgzt/zOFaO9WprNcp3t6w1dZpdt5L6kk+LXBwt5Hh
zh9fZVOOA2ATTd7TCIfx0mM5nOdlLvWsHXLwvCKdA1T6TN68QSFU5cM5HGr+
1AgcpEMi0ItaK4e95NCQ8salFz8hGY1FHNiCQq3Lb29+pJs3e1V9UuB6XSQO
khfj3W7e7C50iIB7MhIHY1G5eZ8vcIAmfDKHQ9u0h5qU4PA+gYM3vmW3G6ne
eG48S8I5fKIob+ZwlYCb5+JKcJCWc+2Ay+FwmYDzvEdLcLiyKG/mIEVrTI7E
4f1C3m8azaHlDpRx6ajkEP3M5Xr7xkqertwWoBp+nsN5IZQl2oI0h+O5/DEH
yVvbi3IqwQH9Ud472Qt7Zf0Md7mtOdxxZTlwH+EtZbN8GIfYbbtpSU9PIph6
YDjA0rF9aol+6lSXA+eNY1NeYfKmHYMb8E57wOCagg4twQH6NW8LwK0FfYde
+OXlTrQ9GNNb21now97s+wppF2w7zVdOfee8N2c36G1thJO1rD1gMSpGn4lv
wCYcmuXhhoY0Ki6iwZbke5TzOThve7Kgg/uhgENXZfc1lobHRRzYaF/r5t3a
PodnBRyiyO2cozQ0LuLAg5IzFHkTulWikAPjYOpZj5RzAjhQu2pgu2RY6j/T
/+qQg2O62CmCFQEcqJ9pYaYAzQyLk2h+e7ffUT8mbDB1cRtjYE6guUjjzKLi
aGtofRCntVD1cLjOm3CmzT5TmpQmpVHx9wKa0mF+0l5AHXKNtuHLlA7zS1wT
1x5wLdzMpw5ch3Y2Dl0espk4JA6Vc6hDu0gcEofEIXHYhTiU2XtjjxJpS3At
3L9BWt2ScIlDaQ6F+07s0SEuhAO5Z3W0T8RenUNDmLyVpCzc2mHvDnEhHGg2
vnjLhdkd4kpotMKtE4Y6xJXgULgFwlCHuBAOb9N3eSuDfcd4FnIMYk9nyuo8
c55m6FOalCalSWnKpamz7k06PqVJaVKalKZcmjrr3qTjU5qUJqVJacqlqbPu
TTo+pUlpdlqPRd4AwltZmkk4b9d3aYf6XnurMdfrBa6basp13U7E1duHsuZc
DxuFm/YB/b9n9ZhwodsiE+5TztmCTpCoDZDUQbUVuWdxwK4UHIn9T8cZ3O7V
c/COMOIPfJmLm1khBw4Q9JQdc/B2EZpRPQcEi282OF44xu4SNrB2eoUceCkf
jcieocAccFgfgsBQXynovqL2w5uZvFk5W8i02krHbn61W4UceO98RDHdaXDs
SICNal9jcCGLuZ1yIH8GHcw4rCio33BABBm0ml63lvbAj8XhlYRDlNqG3Hv4
rnI2z5HOEIjFYTbh4H9h2wVzwFGGNrxMOu43snsWikDA6IsOB2w+MN3gpDMs
YnGYQzj0IWbzZtMuvGOvpPNNYnHYj3DnKSe4lfXDqS6uVSEH6kR1cHU+4Nrb
dKRKDvsTbq2LYw6LXVyVdgYJ2oKv09udC8HEJuIUxX8rx+/jveXX/wMHhwv9
yrg2RelUqXvKUizj8TjGscDe3hZs5kmnKD0XiX+np1i5RzgYDt4pjMx1uYAr
PDUxMldpLxBvnx7mKu0tckePuUr7vKD+DBgcB2zDZMv72Xk7C5bgWuhVOavN
Ib+74QddHO9LcLUrE+PeWZZrF16abOXeKNC4zJRuaagGjDyzvYrpafAJ7GFm
IVq+U1dO5oqmlOvtBhCPfwlnBZEXZRdeN6qBkdvb1iOEZ6funmy1X6Scd8pn
KXzJxZWwDArdOJkDNPs1Bsc7POJASXtaSAkLqdMTr9ALmj0UTJPB6OU0g5NO
6yrj7klWchN19QxFG+th8zvebxMdHg41wb512B5Q2/UhHqd0CGcLxWByANuD
wB7T8wh6MFTnWfq0GpDSpDQpTUrT+zR11tepX0hpUpqUJqUpl6bOujfp+JQm
pUlpUppyaeqse5OOT2lSmqA0F+n7ZEydH8b/vCW7cHIoTtvA3PH9irYOvji7
TmecdsQp4fyxgZ+NEFz/FuQpyitLxzBPjeBp939VfIyL/i2cazQvQd4h3Nst
n0+DgoxYuphl89vBXKWTHnhZ5ynlbEldpdNJp1x5uQ4rIXYVkorqx1IMnKiw
wzk8dFEnsM00r5Ld5GZTpe9Kl6JcJ+DgS3FADoeVF6z8vdSm1LArTfq36mXq
1NcUh6LkmzKON5picNyUceb3szkc/m0PsqlSJj4oQXIM2WKKdmT3Dshkrgvc
/KQFbZxcppb6XFeFc/2igBt2cbwL/a0CbnWPuT4s4LzTOpmrtOK7vldc+aAK
fOu8j5d3YApzPUXI74FRXHM+s7kb6ny37rLOeRo4EO5xjdN3feaF/WNfp5VC
fo/3gOZcwl0t4Db2oHh2lkP9s47u/DE/1YPi2V8QXcvdBsfeHqN99eIXT3tB
addR+Nmg9zPdBN6Gfzhsa8ziF7bTdlw8bUfWjyNEcBYIDrFDzwaXInhX83mp
Z7pJKmXSeNHFTRB0oGQDVFQ8S48zck42OMmNuNriR5+pXFXxLZgGt/CFKC7t
/ceGGGzfPoOXbMoINNiHGebIfEXHwJrGsMTFVVQH2H0ZJpt162dNBIvaHq5c
UfHcA8PaWsOX6tN3HXFh/9itEP/JHxXl5ddlQy3jFcvUjxBwH3FxbJTdJuDO
KU+90HGTac4Rir9ZoDks4C7vHc0BoXg4+tnzAZnmpQLOC42qiCa7lm5Ro4v3
jjbj+rpRwHmupWE0O/WA/ZBQPIJU5hqcdFS5dAxTlzS7cH5lpgcIDHAA18EG
x0NL/Ac+yHpoySYLnA6tzdClnurS7/Uro2kOgApMW0TeLM0uHI26TtGxp0Zk
L8KgS4qdurwyRXh8mqPLzNwITuG2Htph/Vin3q743s8ZHJ3SrD1N5xhcWG9e
6OjKIXL7KOfIc24ZmFn5c8UOt9KM2xjFj+XjSgd6tWAgzFc0mYPG5Zxl1kLR
qFcY5cLRVWs5aYJyDAoUbdlEMfjEr+ZspHjDMXKRZmF3LHzqmHA9/h5jZWSn
gtfqvSd4gif4duG1UhxJLSV4Sfj6MX9LaWyakZHt3E6oL2i7teIJ9QvxXI37
f5HxJ/0=\
\>", "ImageResolution" -> \
300.],ExpressionUUID->"0387dd61-253a-4de2-b8bf-a8f19b6fce44"]
}, Open  ]],

Cell[BoxData[
 RowBox[{
  StyleBox[
   RowBox[{"(*", 
    RowBox[{
     StyleBox["Robustness", "Subsubsection",
      FontSize->18,
      FontColor->RGBColor[0.5, 0, 0.5]], 
     StyleBox[" ", "Subsubsection",
      FontSize->18,
      FontColor->RGBColor[0.5, 0, 0.5]], 
     StyleBox["analysis", "Subsubsection",
      FontSize->18,
      FontColor->RGBColor[0.5, 0, 0.5]], 
     StyleBox[" ", "Subsubsection",
      FontSize->18,
      FontColor->RGBColor[0.5, 0, 0.5]], 
     StyleBox["of", "Subsubsection",
      FontSize->18,
      FontColor->RGBColor[0.5, 0, 0.5]], 
     StyleBox[" ", "Subsubsection",
      FontSize->18,
      FontColor->RGBColor[0.5, 0, 0.5]], 
     StyleBox["LSA", "Subsubsection",
      FontSize->18,
      FontColor->RGBColor[0.5, 0, 0.5]]}], "*)"}], "Subsubsection",
   FontSize->18,
   FontColor->RGBColor[0.5, 0, 0.5]], "\[IndentingNewLine]", 
  RowBox[{
   RowBox[{
    RowBox[{"model", "=", "modeldMF"}], ";"}], "\[IndentingNewLine]", 
   RowBox[{
    RowBox[{"validStSt", "=", "validStStD"}], ";"}], "\[IndentingNewLine]", 
   RowBox[{
    RowBox[{"oldStSt", "=", 
     RowBox[{"(*", 
      RowBox[{"ststSolMatFormR", "[", 
       RowBox[{"model", ",", "100000"}], "]"}], "*)"}], "oldStStD"}], ";"}], 
   "\[IndentingNewLine]", 
   RowBox[{
    RowBox[{"vars", "=", 
     RowBox[{
      RowBox[{"Select", "[", 
       RowBox[{
        RowBox[{"oldStSt", "[", 
         RowBox[{"[", "1", "]"}], "]"}], ",", 
        RowBox[{
         RowBox[{
          RowBox[{"#", "[", 
           RowBox[{"[", "2", "]"}], "]"}], ">", "0.001"}], "&"}]}], "]"}], 
      "[", 
      RowBox[{"[", 
       RowBox[{";;", ",", "1"}], "]"}], "]"}]}], ";"}], "\[IndentingNewLine]", 
   RowBox[{
    RowBox[{"parameterSpaceResponsesModelD", "=", 
     RowBox[{"ParallelTable", "[", "\[IndentingNewLine]", 
      RowBox[{
       RowBox[{
        RowBox[{"paramSet", "=", 
         RowBox[{"validStSt", "[", 
          RowBox[{"[", 
           RowBox[{"z", ",", "2"}], "]"}], "]"}]}], ";", 
        "\[IndentingNewLine]", 
        RowBox[{"oldStSt", "=", 
         RowBox[{"validStSt", "[", 
          RowBox[{"[", 
           RowBox[{"z", ",", "1"}], "]"}], "]"}]}], ";", 
        "\[IndentingNewLine]", 
        RowBox[{"startingpoint", "=", 
         RowBox[{"Table", "[", 
          RowBox[{
           RowBox[{
            RowBox[{
             RowBox[{
              RowBox[{"#", "[", 
               RowBox[{"[", "1", "]"}], "]"}], "\[Rule]", 
              RowBox[{"#", "[", 
               RowBox[{"[", "2", "]"}], "]"}]}], "&"}], "/@", 
            RowBox[{"oldStSt", "[", 
             RowBox[{"[", "i", "]"}], "]"}]}], ",", 
           RowBox[{"{", 
            RowBox[{"i", ",", "1", ",", "2"}], "}"}]}], "]"}]}], ";", 
        "\[IndentingNewLine]", 
        RowBox[{"model", "=", 
         RowBox[{"addParametersToModel", "[", 
          RowBox[{"modeldMF", ",", "paramSet"}], "]"}]}], ";", 
        "\[IndentingNewLine]", 
        RowBox[{"paramSetResp", "=", 
         RowBox[{"Table", "[", "\[IndentingNewLine]", 
          RowBox[{
           RowBox[{
            RowBox[{"param", "=", 
             RowBox[{"paramSet", "[", 
              RowBox[{"[", "j", "]"}], "]"}]}], ";", "\[IndentingNewLine]", 
            RowBox[{"tempMod", "=", 
             RowBox[{"addParametersToModel", "[", 
              RowBox[{"model", ",", 
               RowBox[{"{", 
                RowBox[{
                 RowBox[{"param", "[", 
                  RowBox[{"[", "1", "]"}], "]"}], "\[Rule]", 
                 RowBox[{
                  RowBox[{"param", "[", 
                   RowBox[{"[", "2", "]"}], "]"}], "*", 
                  RowBox[{"(*", "1.001", "*)"}], "1.001"}]}], "}"}]}], 
              "]"}]}], ";", "\[IndentingNewLine]", 
            RowBox[{"newStStUp", "=", 
             RowBox[{"Quiet", "[", 
              RowBox[{"ststSolMatFormR", "[", 
               RowBox[{"tempMod", ",", "10000", ",", "startingpoint"}], "]"}],
               "]"}]}], ";", "\[IndentingNewLine]", 
            RowBox[{"tempMod", "=", 
             RowBox[{"addParametersToModel", "[", 
              RowBox[{"model", ",", 
               RowBox[{"{", 
                RowBox[{
                 RowBox[{"param", "[", 
                  RowBox[{"[", "1", "]"}], "]"}], "\[Rule]", 
                 RowBox[{
                  RowBox[{"param", "[", 
                   RowBox[{"[", "2", "]"}], "]"}], "*", 
                  RowBox[{"(*", "0.999", "*)"}], "0.999"}]}], "}"}]}], 
              "]"}]}], ";", "\[IndentingNewLine]", 
            RowBox[{"newStStDown", "=", 
             RowBox[{"Quiet", "[", 
              RowBox[{"ststSolMatFormR", "[", 
               RowBox[{"tempMod", ",", "10000", ",", "startingpoint"}], "]"}],
               "]"}]}], ";", "\[IndentingNewLine]", 
            RowBox[{"respTab", "=", 
             RowBox[{"Table", "[", "\[IndentingNewLine]", 
              RowBox[{"(*", 
               RowBox[{"If", "[", 
                RowBox[{
                 RowBox[{
                  RowBox[{
                   RowBox[{"(", 
                    RowBox[{
                    RowBox[{"vars", "[", 
                    RowBox[{"[", "i", "]"}], "]"}], "/.", 
                    RowBox[{"newStStUp", "[", 
                    RowBox[{"[", "1", "]"}], "]"}]}], ")"}], "<", "1"}], "||", 
                  RowBox[{
                   RowBox[{"(", 
                    RowBox[{
                    RowBox[{"vars", "[", 
                    RowBox[{"[", "i", "]"}], "]"}], "/.", 
                    RowBox[{"newStStDown", "[", 
                    RowBox[{"[", "1", "]"}], "]"}]}], ")"}], "<", "1"}]}], 
                 ",", 
                 RowBox[{"{", 
                  RowBox[{
                   RowBox[{"param", "[", 
                    RowBox[{"[", "1", "]"}], "]"}], ",", 
                   RowBox[{"vars", "[", 
                    RowBox[{"[", "i", "]"}], "]"}], ",", "Null"}], "}"}], 
                 ","}]}], "*)"}], "\[IndentingNewLine]", 
              RowBox[{
               RowBox[{"{", 
                RowBox[{
                 RowBox[{"param", "[", 
                  RowBox[{"[", "1", "]"}], "]"}], ",", 
                 RowBox[{"vars", "[", 
                  RowBox[{"[", "i", "]"}], "]"}], ",", 
                 RowBox[{
                  RowBox[{"(", 
                   RowBox[{
                    RowBox[{"(", 
                    RowBox[{
                    RowBox[{"vars", "[", 
                    RowBox[{"[", "i", "]"}], "]"}], "/.", 
                    RowBox[{"newStStUp", "[", 
                    RowBox[{"[", "1", "]"}], "]"}]}], ")"}], "-", 
                    RowBox[{"(", 
                    RowBox[{
                    RowBox[{"vars", "[", 
                    RowBox[{"[", "i", "]"}], "]"}], "/.", 
                    RowBox[{"newStStDown", "[", 
                    RowBox[{"[", "1", "]"}], "]"}]}], ")"}]}], ")"}], "/", 
                  RowBox[{"(", 
                   RowBox[{
                    RowBox[{"2", "*", "0.001", 
                    RowBox[{"vars", "[", 
                    RowBox[{"[", "i", "]"}], "]"}]}], "/.", 
                    RowBox[{"oldStSt", "[", 
                    RowBox[{"[", "1", "]"}], "]"}]}], ")"}]}]}], "}"}], ",", 
               RowBox[{"{", 
                RowBox[{"i", ",", "1", ",", 
                 RowBox[{"Length", "[", "vars", "]"}]}], "}"}]}], "]"}]}], 
            ";", "\[IndentingNewLine]", "respTab"}], ",", 
           RowBox[{"{", 
            RowBox[{"j", ",", "1", ",", 
             RowBox[{"Length", "[", 
              RowBox[{"model", "[", 
               RowBox[{"[", "4", "]"}], "]"}], "]"}]}], "}"}]}], "]"}]}], ";",
         "\[IndentingNewLine]", 
        RowBox[{"{", 
         RowBox[{"paramSetResp", ",", "paramSet"}], "}"}]}], ",", 
       "\[IndentingNewLine]", 
       RowBox[{"{", 
        RowBox[{"z", ",", "1", ",", 
         RowBox[{"Length", "[", "validStSt", "]"}]}], "}"}]}], "]"}]}], ";"}],
    "\[IndentingNewLine]", 
   RowBox[{
    RowBox[{"parameterSpaceResponsesModelDFlat", "=", 
     RowBox[{"Select", "[", 
      RowBox[{
       RowBox[{"Flatten", "[", 
        RowBox[{
         RowBox[{"parameterSpaceResponsesModelD", "[", 
          RowBox[{"[", 
           RowBox[{";;", ",", "1"}], "]"}], "]"}], ",", "2"}], "]"}], ",", 
       RowBox[{
        RowBox[{"!", 
         RowBox[{
          RowBox[{"#", "[", 
           RowBox[{"[", "3", "]"}], "]"}], "===", "Null"}]}], "&"}]}], 
      "]"}]}], ";"}]}]}]], "Input",
 CellChangeTimes->{{3.7337351257281837`*^9, 3.733735138792054*^9}, {
   3.73373517577565*^9, 3.733735183275022*^9}, {3.733735497597097*^9, 
   3.7337355004598007`*^9}, {3.733736349005363*^9, 3.73373635253246*^9}, 
   3.7531965391832705`*^9, {3.753200222542733*^9, 3.753200223980217*^9}, {
   3.812789990434815*^9, 3.812790019140749*^9}, {3.81279207211801*^9, 
   3.812792150684519*^9}, {3.81279220082379*^9, 3.812792205277112*^9}, {
   3.812792337667262*^9, 3.812792352164323*^9}, {3.8308701799139423`*^9, 
   3.830870188115982*^9}, {3.8308702364076643`*^9, 3.830870282526764*^9}, {
   3.830872053068531*^9, 3.830872057032941*^9}, 3.831015958905301*^9, {
   3.83101744472956*^9, 3.831017445429885*^9}, {3.831039575959229*^9, 
   3.831039585302083*^9}, {3.831048677873947*^9, 3.831048679874464*^9}},
 CellLabel->
  "In[145]:=",ExpressionUUID->"f4b4c329-c513-4cf1-8b4d-35d7dcdea7d1"],

Cell[BoxData[
 RowBox[{"\[IndentingNewLine]", 
  RowBox[{
   RowBox[{
    RowBox[{"validPairs", "=", "validPairsD"}], ";"}], "\[IndentingNewLine]", 
   RowBox[{
    RowBox[{"respBigTabD", "=", 
     RowBox[{"Table", "[", "\[IndentingNewLine]", 
      RowBox[{
       RowBox[{
        RowBox[{"paramName", "=", 
         RowBox[{"model", "[", 
          RowBox[{"[", 
           RowBox[{"4", ",", "i", ",", "1"}], "]"}], "]"}]}], ";", 
        "\[IndentingNewLine]", 
        RowBox[{"varName", "=", 
         RowBox[{"vars", "[", 
          RowBox[{"[", "j", "]"}], "]"}]}], ";", "\[IndentingNewLine]", 
        RowBox[{"Select", "[", 
         RowBox[{"parameterSpaceResponsesModelDFlat", ",", 
          RowBox[{
           RowBox[{
            RowBox[{
             RowBox[{"#", "[", 
              RowBox[{"[", "1", "]"}], "]"}], "===", "paramName"}], "&&", 
            RowBox[{
             RowBox[{"#", "[", 
              RowBox[{"[", "2", "]"}], "]"}], "===", "varName"}], "&&", 
            RowBox[{
             RowBox[{"MemberQ", "[", 
              RowBox[{"validPairs", ",", 
               RowBox[{"{", 
                RowBox[{"paramName", ",", "varName"}], "}"}]}], "]"}], 
             "\[Equal]", "True"}]}], "&"}]}], "]"}]}], ",", 
       RowBox[{"{", 
        RowBox[{"i", ",", "1", ",", 
         RowBox[{"Length", "[", 
          RowBox[{"model", "[", 
           RowBox[{"[", "4", "]"}], "]"}], "]"}]}], "}"}], ",", 
       RowBox[{"{", 
        RowBox[{"j", ",", "1", ",", 
         RowBox[{"Length", "[", "vars", "]"}]}], "}"}]}], "]"}]}], ";"}], 
   "\[IndentingNewLine]", 
   RowBox[{
    RowBox[{"testTab", "=", 
     RowBox[{"DeleteCases", "[", 
      RowBox[{
       RowBox[{"Flatten", "[", 
        RowBox[{"respBigTabD", ",", "2"}], "]"}], ",", 
       RowBox[{"{", "}"}]}], "]"}]}], ";"}], "\[IndentingNewLine]", 
   RowBox[{
    RowBox[{"testTab2", "=", 
     RowBox[{"Partition", "[", 
      RowBox[{"testTab", ",", 
       RowBox[{"Length", "[", "validStStD", "]"}]}], "]"}]}], 
    ";"}]}]}]], "Input",
 CellChangeTimes->{{3.733632989725479*^9, 3.733633016294495*^9}, {
  3.7336334165699043`*^9, 3.733633417151573*^9}, {3.733715289784*^9, 
  3.733715312233623*^9}, {3.7337356842595043`*^9, 3.733735693682612*^9}, {
  3.7337363691883717`*^9, 3.733736375860375*^9}, {3.7532002676273556`*^9, 
  3.7532002762394185`*^9}},
 CellLabel->
  "In[151]:=",ExpressionUUID->"217a85d4-56df-441b-aa65-9b1bf4a95d8e"],

Cell[CellGroupData[{

Cell[BoxData[
 RowBox[{
  StyleBox[
   RowBox[{"(*", 
    StyleBox["Histograms", "Subsubsection",
     FontSize->18,
     FontColor->RGBColor[0.5, 0, 0.5]], "*)"}], "Subsubsection",
   FontSize->18,
   FontColor->RGBColor[0.5, 0, 0.5]], "\[IndentingNewLine]", 
  RowBox[{
   RowBox[{"tablaDanderson", "=", 
    RowBox[{"Table", "[", "\[IndentingNewLine]", 
     RowBox[{
      RowBox[{
       RowBox[{"parName", "=", 
        RowBox[{"StringReplace", "[", 
         RowBox[{
          RowBox[{"ToString", "[", 
           RowBox[{"testTab2", "[", 
            RowBox[{"[", 
             RowBox[{"i", ",", "1", ",", "1"}], "]"}], "]"}], "]"}], ",", 
          RowBox[{"\"\<model`\>\"", "\[Rule]", "\"\<\>\""}]}], "]"}]}], ";", 
       "\[IndentingNewLine]", 
       RowBox[{"varName", "=", 
        RowBox[{"StringReplace", "[", 
         RowBox[{
          RowBox[{"ToString", "[", 
           RowBox[{"testTab2", "[", 
            RowBox[{"[", 
             RowBox[{"i", ",", "1", ",", "2"}], "]"}], "]"}], "]"}], ",", 
          RowBox[{"\"\<model`\>\"", "\[Rule]", "\"\<\>\""}]}], "]"}]}], ";", 
       "\[IndentingNewLine]", 
       RowBox[{"wtResponse", "=", 
        RowBox[{
         RowBox[{"Select", "[", 
          RowBox[{
           RowBox[{"Flatten", "[", 
            RowBox[{"respTabD", ",", "1"}], "]"}], ",", 
           RowBox[{
            RowBox[{
             RowBox[{"{", 
              RowBox[{
               RowBox[{"#", "[", 
                RowBox[{"[", "1", "]"}], "]"}], ",", 
               RowBox[{"#", "[", 
                RowBox[{"[", "2", "]"}], "]"}]}], "}"}], "\[Equal]", 
             RowBox[{"{", 
              RowBox[{
               RowBox[{"testTab2", "[", 
                RowBox[{"[", 
                 RowBox[{"i", ",", "1", ",", "1"}], "]"}], "]"}], ",", 
               RowBox[{"testTab2", "[", 
                RowBox[{"[", 
                 RowBox[{"i", ",", "1", ",", "2"}], "]"}], "]"}]}], "}"}]}], 
            "&"}]}], "]"}], "[", 
         RowBox[{"[", 
          RowBox[{"1", ",", "3"}], "]"}], "]"}]}], ";", "\[IndentingNewLine]", 
       RowBox[{"Show", "[", 
        RowBox[{
         RowBox[{"Histogram", "[", 
          RowBox[{
           RowBox[{"testTab2", "[", 
            RowBox[{"[", 
             RowBox[{"i", ",", ";;", ",", "3"}], "]"}], "]"}], ",", 
           RowBox[{"{", 
            RowBox[{
             RowBox[{"Min", "[", 
              RowBox[{"testTab2", "[", 
               RowBox[{"[", 
                RowBox[{"i", ",", ";;", ",", "3"}], "]"}], "]"}], "]"}], ",", 
             RowBox[{"Max", "[", 
              RowBox[{"testTab2", "[", 
               RowBox[{"[", 
                RowBox[{"i", ",", ";;", ",", "3"}], "]"}], "]"}], "]"}], ",", 
             RowBox[{
              RowBox[{"Abs", "[", 
               RowBox[{
                RowBox[{"Max", "[", 
                 RowBox[{"testTab2", "[", 
                  RowBox[{"[", 
                   RowBox[{"i", ",", ";;", ",", "3"}], "]"}], "]"}], "]"}], 
                "-", 
                RowBox[{"Min", "[", 
                 RowBox[{"testTab2", "[", 
                  RowBox[{"[", 
                   RowBox[{"i", ",", ";;", ",", "3"}], "]"}], "]"}], "]"}]}], 
               "]"}], "/", "50"}]}], "}"}], ",", "\"\<Probability\>\"", ",", 
           RowBox[{"Frame", "\[Rule]", "True"}], ",", 
           RowBox[{"FrameLabel", "\[Rule]", 
            RowBox[{"{", 
             RowBox[{
              SubsuperscriptBox["R", "parName", "varName"], ",", 
              "\"\<Probablity\>\""}], "}"}]}], ",", 
           RowBox[{"LabelStyle", "\[Rule]", 
            RowBox[{"{", 
             RowBox[{
              RowBox[{"FontSize", "\[Rule]", "16"}], ",", 
              RowBox[{"FontFamily", "\[Rule]", "\"\<Helvetica\>\""}]}], 
             "}"}]}], ",", 
           RowBox[{"FrameStyle", "\[Rule]", 
            RowBox[{"Thickness", "[", "0.003", "]"}]}], ",", 
           RowBox[{"PlotRange", "\[Rule]", "All"}], ",", 
           RowBox[{"BaseStyle", "\[Rule]", 
            RowBox[{"{", 
             RowBox[{
              RowBox[{"FontSize", "\[Rule]", "20"}], ",", 
              RowBox[{"FontFamily", "\[Rule]", "\"\<Helvetica\>\""}]}], 
             "}"}]}], ",", 
           RowBox[{"ImageSize", "\[Rule]", "500"}], ",", 
           RowBox[{"AspectRatio", "\[Rule]", 
            RowBox[{"1", "/", "1.5"}]}], ",", 
           RowBox[{"Axes", "\[Rule]", "False"}], ",", 
           RowBox[{"PlotRange", "\[Rule]", 
            RowBox[{"{", 
             RowBox[{
              RowBox[{"{", 
               RowBox[{"0", ",", "0.1"}], "}"}], ",", 
              RowBox[{"{", 
               RowBox[{"0", ",", "0.1"}], "}"}]}], "}"}]}]}], " ", "]"}], ",", 
         RowBox[{"ListLinePlot", "[", 
          RowBox[{
           RowBox[{"{", 
            RowBox[{
             RowBox[{"{", 
              RowBox[{"wtResponse", ",", "0"}], "}"}], ",", 
             RowBox[{"{", 
              RowBox[{"wtResponse", ",", "1"}], "}"}]}], "}"}], ",", 
           RowBox[{"PlotStyle", "\[Rule]", 
            RowBox[{"Directive", "[", 
             RowBox[{"Black", ",", 
              RowBox[{"Opacity", "[", "0.7", "]"}], ",", "Dashed", ",", 
              RowBox[{"Thickness", "[", "0.005", "]"}]}], "]"}]}]}], "]"}], 
         ",", 
         RowBox[{"PlotRange", "\[Rule]", 
          RowBox[{"{", 
           RowBox[{
            RowBox[{"{", 
             RowBox[{"0.02", ",", "0.07"}], "}"}], ",", 
            RowBox[{"{", 
             RowBox[{"0", ",", "0.07"}], "}"}]}], "}"}]}]}], "]"}]}], ",", 
      "\[IndentingNewLine]", 
      RowBox[{"{", 
       RowBox[{"i", ",", "12", ",", "12"}], 
       RowBox[{"(*", 
        RowBox[{"Length", "[", "testTab2", "]"}], "*)"}], "}"}]}], "]"}]}], 
   "\[IndentingNewLine]", 
   RowBox[{"(*", 
    RowBox[{"tablaD", "[", 
     RowBox[{"[", "1", "]"}], "]"}], "*)"}], 
   "\[IndentingNewLine]"}]}]], "Input",
 CellChangeTimes->{{3.733632567404973*^9, 3.7336325728034163`*^9}, {
   3.733632675863924*^9, 3.733632762935478*^9}, {3.733633122351097*^9, 
   3.7336331465575657`*^9}, {3.733717881796949*^9, 3.733717892123352*^9}, {
   3.7337179687452507`*^9, 3.733718040978518*^9}, {3.7337180939823503`*^9, 
   3.733718135638733*^9}, {3.7337182053721*^9, 3.733718337231282*^9}, {
   3.733720444921977*^9, 3.733720513609476*^9}, {3.733736090681306*^9, 
   3.7337360911752977`*^9}, {3.733736393896536*^9, 3.733736394318673*^9}, {
   3.753200288053154*^9, 3.75320031677452*^9}, {3.7532103888573775`*^9, 
   3.753210409640338*^9}, {3.812791793698537*^9, 3.812791797743088*^9}, {
   3.812791828100072*^9, 3.8127918357450037`*^9}, {3.8127919655773153`*^9, 
   3.812791996992263*^9}, {3.812794273785345*^9, 3.812794320495154*^9}, {
   3.8127943568495483`*^9, 3.812794359966412*^9}, {3.812794394883452*^9, 
   3.812794493657895*^9}, {3.830870309782002*^9, 3.830870333851512*^9}, {
   3.830872034011434*^9, 3.830872038235973*^9}, 3.830872172724856*^9, {
   3.831015963310009*^9, 3.831015968786585*^9}, 3.831017459778816*^9, {
   3.831052483371045*^9, 3.831052513063662*^9}, {3.831171627290757*^9, 
   3.831171662045499*^9}, {3.83117178933222*^9, 3.831171813815226*^9}},
 CellLabel->
  "In[173]:=",ExpressionUUID->"d86aceb9-56b9-4de1-8226-746140180d0b"],

Cell[BoxData[
 RowBox[{"{", 
  GraphicsBox[{{
     {RGBColor[0.987148, 0.8073604000000001, 0.49470040000000004`], EdgeForm[{
      Opacity[0.357], Thickness[Small]}], {}, 
      {RGBColor[0.987148, 0.8073604000000001, 0.49470040000000004`], 
       EdgeForm[{Opacity[0.357], Thickness[Small]}], 
       RectangleBox[{0.028354631270687547, 0}, {0.0290545749255744, 0.00010001000100010001},
        RoundingRadius->0], RectangleBox[{0.0290545749255744, 0}, {0.02975451858046126, 0.00010001000100010001},
        RoundingRadius->0], RectangleBox[{0.02975451858046126, 0}, {0.030454462235348114, 0.00030003000300030005},
        RoundingRadius->0], RectangleBox[{0.030454462235348114, 0}, {0.031154405890234972, 0.00020002000200020003},
        RoundingRadius->0], RectangleBox[{0.031154405890234972, 0}, {0.03185434954512183, 0.001000100010001},
        RoundingRadius->0], RectangleBox[{0.03185434954512183, 0}, {0.03255429320000868, 0.0016001600160016002},
        RoundingRadius->0], RectangleBox[{0.03255429320000868, 0}, {0.03325423685489554, 0.0028002800280028},
        RoundingRadius->0], RectangleBox[{0.03325423685489554, 0}, {0.0339541805097824, 0.006100610061006101},
        RoundingRadius->0], RectangleBox[{0.0339541805097824, 0}, {0.03465412416466925, 0.0083008300830083},
        RoundingRadius->0], RectangleBox[{0.03465412416466925, 0}, {0.035354067819556106, 0.011401140114011402},
        RoundingRadius->0], RectangleBox[{0.035354067819556106, 0}, {0.03605401147444297, 0.013601360136013601},
        RoundingRadius->0], RectangleBox[{0.03605401147444297, 0}, {0.03675395512932982, 0.0215021502150215},
        RoundingRadius->0], RectangleBox[{0.03675395512932982, 0}, {0.03745389878421668, 0.0224022402240224},
        RoundingRadius->0], RectangleBox[{0.03745389878421668, 0}, {0.03815384243910353, 0.032803280328032806},
        RoundingRadius->0], 
       RectangleBox[{0.03815384243910353, 0}, {0.038853786093990386, 0.036003600360036005},
        RoundingRadius->0], RectangleBox[{0.038853786093990386, 0}, {0.03955372974887725, 0.039403940394039404},
        RoundingRadius->0], RectangleBox[{0.03955372974887725, 0}, {0.0402536734037641, 0.045404540454045406},
        RoundingRadius->0], RectangleBox[{0.0402536734037641, 0}, {0.04095361705865096, 0.04770477047704771},
        RoundingRadius->0], RectangleBox[{0.04095361705865096, 0}, {0.04165356071353782, 0.050905090509050906},
        RoundingRadius->0], RectangleBox[{0.04165356071353782, 0}, {0.04235350436842467, 0.05130513051305131},
        RoundingRadius->0], RectangleBox[{0.04235350436842467, 0}, {0.04305344802331153, 0.05700570057005701},
        RoundingRadius->0], RectangleBox[{0.04305344802331153, 0}, {0.04375339167819838, 0.05700570057005701},
        RoundingRadius->0], RectangleBox[{0.04375339167819838, 0}, {0.04445333533308524, 0.0611061106110611},
        RoundingRadius->0], RectangleBox[{0.04445333533308524, 0}, {0.0451532789879721, 0.0536053605360536},
        RoundingRadius->0], RectangleBox[{0.0451532789879721, 0}, {0.04585322264285895, 0.047304730473047306},
        RoundingRadius->0], RectangleBox[{0.04585322264285895, 0}, {0.04655316629774581, 0.043204320432043204},
        RoundingRadius->0], RectangleBox[{0.04655316629774581, 0}, {0.04725310995263267, 0.0445044504450445},
        RoundingRadius->0], RectangleBox[{0.04725310995263267, 0}, {0.047953053607519516, 0.041804180418041806},
        RoundingRadius->0], RectangleBox[{0.047953053607519516, 0}, {0.04865299726240638, 0.0371037103710371},
        RoundingRadius->0], RectangleBox[{0.04865299726240638, 0}, {0.04935294091729323, 0.0306030603060306},
        RoundingRadius->0], RectangleBox[{0.04935294091729323, 0}, {0.05005288457218009, 0.029002900290029002},
        RoundingRadius->0], RectangleBox[{0.05005288457218009, 0}, {0.05075282822706695, 0.020902090209020903},
        RoundingRadius->0], RectangleBox[{0.05075282822706695, 0}, {0.051452771881953796, 0.0175017501750175},
        RoundingRadius->0], RectangleBox[{0.051452771881953796, 0}, {0.05215271553684066, 0.013701370137013702},
        RoundingRadius->0], RectangleBox[{0.05215271553684066, 0}, {0.05285265919172751, 0.013001300130013},
        RoundingRadius->0], RectangleBox[{0.05285265919172751, 0}, {0.05355260284661437, 0.009900990099009901},
        RoundingRadius->0], RectangleBox[{0.05355260284661437, 0}, {0.05425254650150123, 0.0084008400840084},
        RoundingRadius->0], RectangleBox[{0.05425254650150123, 0}, {0.05495249015638808, 0.0053005300530053},
        RoundingRadius->0], RectangleBox[{0.05495249015638808, 0}, {0.05565243381127494, 0.004300430043004301},
        RoundingRadius->0], RectangleBox[{0.05565243381127494, 0}, {0.0563523774661618, 0.004000400040004},
        RoundingRadius->0], RectangleBox[{0.0563523774661618, 0}, {0.057052321121048646, 0.0028002800280028},
        RoundingRadius->0], RectangleBox[{0.057052321121048646, 0}, {0.05775226477593551, 0.0021002100210021},
        RoundingRadius->0], RectangleBox[{0.05775226477593551, 0}, {0.05845220843082236, 0.0013001300130013002},
        RoundingRadius->0], RectangleBox[{0.05845220843082236, 0}, {0.05915215208570922, 0.0005000500050005},
        RoundingRadius->0], RectangleBox[{0.05915215208570922, 0}, {0.05985209574059608, 0.0007000700070007},
        RoundingRadius->0], RectangleBox[{0.05985209574059608, 0}, {0.06055203939548293, 0.00010001000100010001},
        RoundingRadius->0], RectangleBox[{0.06055203939548293, 0}, {0.06125198305036979, 0.00010001000100010001},
        RoundingRadius->0], RectangleBox[{0.06125198305036979, 0}, {0.06195192670525664, 0.00010001000100010001},
        RoundingRadius->0], RectangleBox[{0.06195192670525664, 0}, {0.0626518703601435, 0.00010001000100010001},
        RoundingRadius->
         0]}, {}, {}}, {{}, {}, {}, {}, {}, {}, {}, {}, {}, {}, {}, {}, {}, \
{}, {}, {}, {}, {}, {}, {}, {}, {}, {}, {}, {}, {}, {}, {}, {}, {}, {}, {}, \
{}, {}, {}, {}, {}, {}, {}, {}, {}, {}, {}, {}, {}, {}, {}, {}, {}}}, {{}, \
{{}, {}, 
      {GrayLevel[0], PointSize[
        NCache[
         Rational[7, 360], 0.019444444444444445`]], Thickness[0.005], Opacity[
       0.7], Dashing[{Small, Small}], 
       LineBox[{{0.04372126415175654, 0.}, {0.04372126415175654, 
        1.}}]}}, {{}, {}}}},
   AspectRatio->0.6666666666666666,
   Axes->{False, False},
   AxesLabel->{None, None},
   AxesOrigin->{0.027654687615800692`, 0},
   BaseStyle->{FontSize -> 20, FontFamily -> "Helvetica"},
   Frame->True,
   FrameLabel->{{
      FormBox["\"Probablity\"", TraditionalForm], None}, {
      FormBox[
       SubsuperscriptBox["R", "\"beta\"", "\"Y[t]\""], TraditionalForm], 
      None}},
   FrameStyle->Thickness[0.003],
   FrameTicks->{{Automatic, Automatic}, {Automatic, Automatic}},
   GridLines->{None, None},
   GridLinesStyle->Directive[
     GrayLevel[0.5, 0.4]],
   ImageSize->500,
   LabelStyle->{FontSize -> 16, FontFamily -> "Helvetica"},
   PlotRange->{{0.02, 0.07}, {0, 0.07}},
   PlotRangePadding->{{
      Scaled[0.02], 
      Scaled[0.02]}, {None, 
      Scaled[0.05]}},
   Ticks->{Automatic, Automatic}], "}"}]], "Output",
 CellChangeTimes->{{3.8311716344468727`*^9, 3.831171663325141*^9}, {
  3.831171792667227*^9, 3.8311718142896843`*^9}},
 CellLabel->
  "Out[173]=",ExpressionUUID->"3ba28615-6820-4f9f-b2b0-08f2e8e3b635"]
}, Open  ]],

Cell[BoxData[
 StyleBox[
  RowBox[{"(*", 
   RowBox[{
    StyleBox["Uncertainty", "Subsubsection",
     FontColor->RGBColor[0.5, 0, 0.5]], 
    StyleBox[" ", "Subsubsection",
     FontColor->RGBColor[0.5, 0, 0.5]], 
    StyleBox["analysis", "Subsubsection",
     FontColor->RGBColor[0.5, 0, 0.5]]}], "*)"}], "Subsubsection",
  FontColor->RGBColor[0.5, 0, 0.5]]], "Input",
 CellChangeTimes->{{3.831015011468924*^9, 3.831015065576625*^9}, 
   3.8310159746426163`*^9},
 CellLabel->
  "In[200]:=",ExpressionUUID->"4614cd8d-9c65-4793-9f6b-762eaf2093ac"],

Cell[CellGroupData[{

Cell[BoxData[{
 RowBox[{
  RowBox[{"model", "=", "modeldMF"}], ";"}], "\[IndentingNewLine]", 
 RowBox[{
  RowBox[{"oldStSt", "=", 
   RowBox[{"ststSolMatFormR", "[", 
    RowBox[{"model", ",", "100000"}], "]"}]}], ";"}], "\[IndentingNewLine]", 
 RowBox[{
  RowBox[{"vars", "=", 
   RowBox[{
    RowBox[{"Select", "[", 
     RowBox[{
      RowBox[{"oldStSt", "[", 
       RowBox[{"[", "1", "]"}], "]"}], ",", 
      RowBox[{
       RowBox[{
        RowBox[{"#", "[", 
         RowBox[{"[", "2", "]"}], "]"}], ">", "0.0001"}], "&"}]}], "]"}], "[", 
    RowBox[{"[", 
     RowBox[{";;", ",", "1"}], "]"}], "]"}]}], ";"}], "\[IndentingNewLine]", 
 RowBox[{
  RowBox[{"oldStStD", "=", "oldStSt"}], ";"}], "\[IndentingNewLine]", 
 RowBox[{
  RowBox[{"startingpoint", "=", 
   RowBox[{"Table", "[", 
    RowBox[{
     RowBox[{
      RowBox[{
       RowBox[{
        RowBox[{"#", "[", 
         RowBox[{"[", "1", "]"}], "]"}], "\[Rule]", 
        RowBox[{"#", "[", 
         RowBox[{"[", "2", "]"}], "]"}]}], "&"}], "/@", 
      RowBox[{"oldStStD", "[", 
       RowBox[{"[", "i", "]"}], "]"}]}], ",", 
     RowBox[{"{", 
      RowBox[{"i", ",", "1", ",", "2"}], "}"}]}], "]"}]}], 
  ";"}], "\[IndentingNewLine]", 
 RowBox[{
  RowBox[{"paramsToScan", "=", 
   RowBox[{"model", "[", 
    RowBox[{"[", "4", "]"}], "]"}]}], ";"}], "\[IndentingNewLine]", 
 RowBox[{
  RowBox[{"paramNames", "=", 
   RowBox[{"paramsToScan", "[", 
    RowBox[{"[", 
     RowBox[{";;", ",", "1"}], "]"}], "]"}]}], ";"}], "\n", 
 RowBox[{
  RowBox[{"paramVals", "=", 
   RowBox[{"paramsToScan", "[", 
    RowBox[{"[", 
     RowBox[{";;", ",", "2"}], "]"}], "]"}]}], ";"}], "\n", 
 RowBox[{
  RowBox[{
   RowBox[{"paramLogExtremes", "=", 
    RowBox[{"Table", "[", "\[IndentingNewLine]", 
     RowBox[{
      RowBox[{
       RowBox[{"var", "=", "0.10"}], ";", 
       RowBox[{
        RowBox[{"paramNames", "[", 
         RowBox[{"[", "i", "]"}], "]"}], "\[Rule]", 
        RowBox[{"{", 
         RowBox[{
          RowBox[{
           RowBox[{"(", 
            RowBox[{"1", "-", "var"}], ")"}], "*", 
           RowBox[{"paramVals", "[", 
            RowBox[{"[", "i", "]"}], "]"}]}], ",", 
          RowBox[{
           RowBox[{"(", 
            RowBox[{"1", "+", "var"}], ")"}], "*", 
           RowBox[{"paramVals", "[", 
            RowBox[{"[", "i", "]"}], "]"}]}]}], "}"}]}]}], ",", 
      RowBox[{"{", 
       RowBox[{"i", ",", "1", ",", 
        RowBox[{"Length", "[", "paramNames", "]"}]}], "}"}]}], "]"}]}], ";"}],
   "\[IndentingNewLine]"}], "\[IndentingNewLine]", 
 RowBox[{
  RowBox[{
   RowBox[{"paramLogVariance", "=", 
    RowBox[{
     RowBox[{
      RowBox[{
       RowBox[{"#", "[", 
        RowBox[{"[", "1", "]"}], "]"}], "\[Rule]", 
       RowBox[{"If", "[", 
        RowBox[{
         RowBox[{
          RowBox[{"#", "[", 
           RowBox[{"[", "2", "]"}], "]"}], "\[NotEqual]", 
          RowBox[{"{", 
           RowBox[{"0.", ",", "0."}], "}"}]}], ",", 
         RowBox[{"Variance", "[", 
          RowBox[{"Log", "[", 
           RowBox[{"RandomVariate", "[", 
            RowBox[{
             RowBox[{"UniformDistribution", "[", 
              RowBox[{"{", 
               RowBox[{
                RowBox[{"#", "[", 
                 RowBox[{"[", 
                  RowBox[{"2", ",", "1"}], "]"}], "]"}], ",", 
                RowBox[{"#", "[", 
                 RowBox[{"[", 
                  RowBox[{"2", ",", "2"}], "]"}], "]"}]}], "}"}], "]"}], ",", 
             "10000000"}], "]"}], "]"}], "]"}], ",", "0"}], "]"}]}], "&"}], "/@",
      "paramLogExtremes"}]}], ";"}], "\[IndentingNewLine]", 
  RowBox[{"(*", 
   RowBox[{
    RowBox[{
     RowBox[{
      RowBox[{"(", 
       RowBox[{
        RowBox[{"Integrate", "[", 
         RowBox[{
          RowBox[{
           RowBox[{
            RowBox[{"(", 
             RowBox[{"Log", "[", "x", "]"}], ")"}], "^", "2."}], "/", 
           RowBox[{"(", 
            RowBox[{
             RowBox[{"#", "[", 
              RowBox[{"[", 
               RowBox[{"2", ",", "2"}], "]"}], "]"}], "-", 
             RowBox[{"#", "[", 
              RowBox[{"[", 
               RowBox[{"2", ",", "1"}], "]"}], "]"}]}], ")"}]}], ",", 
          RowBox[{"{", 
           RowBox[{"x", ",", 
            RowBox[{"#", "[", 
             RowBox[{"[", 
              RowBox[{"2", ",", "1"}], "]"}], "]"}], ",", 
            RowBox[{"#", "[", 
             RowBox[{"[", 
              RowBox[{"2", ",", "2"}], "]"}], "]"}]}], "}"}]}], "]"}], "-", 
        RowBox[{
         RowBox[{"Integrate", "[", 
          RowBox[{
           RowBox[{
            RowBox[{"(", 
             RowBox[{"Log", "[", "x", "]"}], ")"}], "/", 
            RowBox[{"(", 
             RowBox[{
              RowBox[{"#", "[", 
               RowBox[{"[", 
                RowBox[{"2", ",", "2"}], "]"}], "]"}], "-", 
              RowBox[{"#", "[", 
               RowBox[{"[", 
                RowBox[{"2", ",", "1"}], "]"}], "]"}]}], ")"}]}], ",", 
           RowBox[{"{", 
            RowBox[{"x", ",", 
             RowBox[{"#", "[", 
              RowBox[{"[", 
               RowBox[{"2", ",", "1"}], "]"}], "]"}], ",", 
             RowBox[{"#", "[", 
              RowBox[{"[", 
               RowBox[{"2", ",", "2"}], "]"}], "]"}]}], "}"}]}], "]"}], "^", 
         "2"}]}], ")"}], "&"}], "/@", "paramLogExtremes"}], ";"}], "*)"}], 
  "\[IndentingNewLine]", "\[IndentingNewLine]"}], "\[IndentingNewLine]", 
 RowBox[{
  RowBox[{
   RowBox[{"respTabD", "=", 
    RowBox[{"Flatten", "[", 
     RowBox[{
      RowBox[{"Table", "[", "\[IndentingNewLine]", 
       RowBox[{
        RowBox[{
         RowBox[{"param", "=", 
          RowBox[{"model", "[", 
           RowBox[{"[", 
            RowBox[{"4", ",", "j"}], "]"}], "]"}]}], ";", 
         "\[IndentingNewLine]", 
         RowBox[{"tempMod", "=", 
          RowBox[{"addParametersToModel", "[", 
           RowBox[{"model", ",", 
            RowBox[{"{", 
             RowBox[{
              RowBox[{"param", "[", 
               RowBox[{"[", "1", "]"}], "]"}], "\[Rule]", 
              RowBox[{
               RowBox[{"param", "[", 
                RowBox[{"[", "2", "]"}], "]"}], "*", "1.0001"}]}], "}"}]}], 
           "]"}]}], ";", "\[IndentingNewLine]", 
         RowBox[{"newStStUp", "=", 
          RowBox[{"ststSolMatFormR", "[", 
           RowBox[{"tempMod", ",", "10000", ",", "startingpoint"}], "]"}]}], 
         ";", "\[IndentingNewLine]", 
         RowBox[{"tempMod", "=", 
          RowBox[{"addParametersToModel", "[", 
           RowBox[{"model", ",", 
            RowBox[{"{", 
             RowBox[{
              RowBox[{"param", "[", 
               RowBox[{"[", "1", "]"}], "]"}], "\[Rule]", 
              RowBox[{
               RowBox[{"param", "[", 
                RowBox[{"[", "2", "]"}], "]"}], "*", "0.9999"}]}], "}"}]}], 
           "]"}]}], ";", "\[IndentingNewLine]", 
         RowBox[{"newStStDown", "=", 
          RowBox[{"ststSolMatFormR", "[", 
           RowBox[{"tempMod", ",", "100000", ",", "startingpoint"}], "]"}]}], 
         ";", "\[IndentingNewLine]", 
         RowBox[{"respTab", "=", 
          RowBox[{"Table", "[", 
           RowBox[{
            RowBox[{"{", 
             RowBox[{
              RowBox[{"param", "[", 
               RowBox[{"[", "1", "]"}], "]"}], ",", 
              RowBox[{"vars", "[", 
               RowBox[{"[", "i", "]"}], "]"}], ",", 
              RowBox[{
               RowBox[{"(", 
                RowBox[{
                 RowBox[{"param", "[", 
                  RowBox[{"[", "1", "]"}], "]"}], "/.", "paramLogVariance"}], 
                ")"}], "*", 
               RowBox[{
                RowBox[{"(", 
                 RowBox[{
                  RowBox[{"(", 
                   RowBox[{
                    RowBox[{"(", 
                    RowBox[{
                    RowBox[{"vars", "[", 
                    RowBox[{"[", "i", "]"}], "]"}], "/.", 
                    RowBox[{"newStStUp", "[", 
                    RowBox[{"[", "1", "]"}], "]"}]}], ")"}], "-", 
                    RowBox[{"(", 
                    RowBox[{
                    RowBox[{"vars", "[", 
                    RowBox[{"[", "i", "]"}], "]"}], "/.", 
                    RowBox[{"oldStSt", "[", 
                    RowBox[{"[", "1", "]"}], "]"}]}], ")"}]}], ")"}], "/", 
                  RowBox[{"(", "0.0001", ")"}]}], ")"}], "^", "2"}]}]}], 
             "}"}], ",", 
            RowBox[{"{", 
             RowBox[{"i", ",", "1", ",", 
              RowBox[{"Length", "[", "vars", "]"}]}], "}"}]}], "]"}]}], ";", 
         "\[IndentingNewLine]", "respTab"}], ",", 
        RowBox[{"{", 
         RowBox[{"j", ",", "1", ",", 
          RowBox[{"Length", "[", 
           RowBox[{"model", "[", 
            RowBox[{"[", "4", "]"}], "]"}], "]"}]}], "}"}]}], "]"}], ",", 
      "1"}], "]"}]}], ";"}], "\[IndentingNewLine]"}], "\[IndentingNewLine]", 
 RowBox[{
  RowBox[{
   RowBox[{"overallVariances", "=", 
    RowBox[{"Thread", "[", 
     RowBox[{"vars", "\[Rule]", 
      RowBox[{"(", 
       RowBox[{
        RowBox[{
         RowBox[{"Total", "[", "#", "]"}], "&"}], "/@", 
        RowBox[{
         RowBox[{"Table", "[", 
          RowBox[{
           RowBox[{"Select", "[", 
            RowBox[{"respTabD", ",", 
             RowBox[{
              RowBox[{
               RowBox[{
                RowBox[{"#", "[", 
                 RowBox[{"[", "2", "]"}], "]"}], "\[Equal]", 
                RowBox[{"vars", "[", 
                 RowBox[{"[", "i", "]"}], "]"}]}], "&&", 
               RowBox[{"!", 
                RowBox[{
                 RowBox[{"#", "[", 
                  RowBox[{"[", "3", "]"}], "]"}], "===", 
                 "Indeterminate"}]}]}], "&"}]}], "]"}], ",", 
           RowBox[{"{", 
            RowBox[{"i", ",", "1", ",", 
             RowBox[{"Length", "[", "vars", "]"}]}], "}"}]}], "]"}], "[", 
         RowBox[{"[", 
          RowBox[{";;", ",", ";;", ",", "3"}], "]"}], "]"}]}], ")"}]}], 
     "]"}]}], ";"}], "\[IndentingNewLine]"}], "\[IndentingNewLine]", 
 RowBox[{
  RowBox[{"contributionOfPars", "=", 
   RowBox[{"Table", "[", "\[IndentingNewLine]", 
    RowBox[{
     RowBox[{
      RowBox[{"num", "=", 
       RowBox[{
        RowBox[{"Flatten", "[", 
         RowBox[{"Select", "[", 
          RowBox[{"respTabD", ",", 
           RowBox[{
            RowBox[{
             RowBox[{
              RowBox[{"#", "[", 
               RowBox[{"[", "1", "]"}], "]"}], "\[Equal]", 
              RowBox[{"paramNames", "[", 
               RowBox[{"[", "i", "]"}], "]"}]}], "&&", 
             RowBox[{
              RowBox[{"#", "[", 
               RowBox[{"[", "2", "]"}], "]"}], "\[Equal]", 
              RowBox[{"vars", "[", 
               RowBox[{"[", "j", "]"}], "]"}]}]}], "&"}]}], "]"}], "]"}], "[", 
        RowBox[{"[", "3", "]"}], "]"}]}], ";", "\[IndentingNewLine]", 
      RowBox[{"denom", "=", 
       RowBox[{
        RowBox[{"vars", "[", 
         RowBox[{"[", "j", "]"}], "]"}], "/.", "overallVariances"}]}], ";", 
      "\[IndentingNewLine]", 
      RowBox[{"{", 
       RowBox[{
        RowBox[{"paramNames", "[", 
         RowBox[{"[", "i", "]"}], "]"}], ",", 
        RowBox[{"vars", "[", 
         RowBox[{"[", "j", "]"}], "]"}], ",", 
        RowBox[{
         RowBox[{"num", "/", "denom"}], "*", "100"}]}], "}"}]}], ",", 
     RowBox[{"{", 
      RowBox[{"j", ",", "1", ",", 
       RowBox[{"Length", "[", "vars", "]"}]}], "}"}], ",", 
     RowBox[{"{", 
      RowBox[{"i", ",", "1", ",", 
       RowBox[{"Length", "[", "paramNames", "]"}]}], "}"}]}], "]"}]}], 
  ";"}], "\[IndentingNewLine]", 
 RowBox[{"TableForm", "[", "contributionOfPars", 
  "]"}], "\[IndentingNewLine]"}], "Input",
 CellChangeTimes->{{3.83101505488894*^9, 3.831015056346499*^9}, {
   3.831041402135788*^9, 3.83104144483936*^9}, {3.831041476552321*^9, 
   3.831041527399432*^9}, {3.831041578795722*^9, 3.831041616679936*^9}, 
   3.831042036042474*^9, {3.831042528562057*^9, 3.831042553114872*^9}, {
   3.831043587582602*^9, 3.831043640132306*^9}, {3.831043689292056*^9, 
   3.8310437022717667`*^9}, {3.831082643873464*^9, 3.831082646070307*^9}},
 CellLabel->
  "In[201]:=",ExpressionUUID->"99ff339e-e097-4a4e-8c44-91812eaa2d4c"],

Cell[BoxData[
 TagBox[GridBox[{
    {
     TagBox[GridBox[{
        {"model`a"},
        {
         RowBox[{"model`S", "[", "t", "]"}]},
        {"42.031817497003495`"}
       },
       GridBoxAlignment->{"Columns" -> {{Left}}, "Rows" -> {{Baseline}}},
       GridBoxSpacings->{"Columns" -> {
           Offset[0.27999999999999997`], {
            Offset[0.5599999999999999]}, 
           Offset[0.27999999999999997`]}, "Rows" -> {{
            Offset[0.2]}}}],
      Column], 
     TagBox[GridBox[{
        {"model`alfa"},
        {
         RowBox[{"model`S", "[", "t", "]"}]},
        {"13.123307119817254`"}
       },
       GridBoxAlignment->{"Columns" -> {{Left}}, "Rows" -> {{Baseline}}},
       GridBoxSpacings->{"Columns" -> {
           Offset[0.27999999999999997`], {
            Offset[0.5599999999999999]}, 
           Offset[0.27999999999999997`]}, "Rows" -> {{
            Offset[0.2]}}}],
      Column], 
     TagBox[GridBox[{
        {"model`beta"},
        {
         RowBox[{"model`S", "[", "t", "]"}]},
        {"0.12760883517796875`"}
       },
       GridBoxAlignment->{"Columns" -> {{Left}}, "Rows" -> {{Baseline}}},
       GridBoxSpacings->{"Columns" -> {
           Offset[0.27999999999999997`], {
            Offset[0.5599999999999999]}, 
           Offset[0.27999999999999997`]}, "Rows" -> {{
            Offset[0.2]}}}],
      Column], 
     TagBox[GridBox[{
        {"model`d"},
        {
         RowBox[{"model`S", "[", "t", "]"}]},
        {"10.059358310402036`"}
       },
       GridBoxAlignment->{"Columns" -> {{Left}}, "Rows" -> {{Baseline}}},
       GridBoxSpacings->{"Columns" -> {
           Offset[0.27999999999999997`], {
            Offset[0.5599999999999999]}, 
           Offset[0.27999999999999997`]}, "Rows" -> {{
            Offset[0.2]}}}],
      Column], 
     TagBox[GridBox[{
        {"model`g"},
        {
         RowBox[{"model`S", "[", "t", "]"}]},
        {"0.00022826615314565645`"}
       },
       GridBoxAlignment->{"Columns" -> {{Left}}, "Rows" -> {{Baseline}}},
       GridBoxSpacings->{"Columns" -> {
           Offset[0.27999999999999997`], {
            Offset[0.5599999999999999]}, 
           Offset[0.27999999999999997`]}, "Rows" -> {{
            Offset[0.2]}}}],
      Column], 
     TagBox[GridBox[{
        {"model`gamma"},
        {
         RowBox[{"model`S", "[", "t", "]"}]},
        {"8.093784605682245`"}
       },
       GridBoxAlignment->{"Columns" -> {{Left}}, "Rows" -> {{Baseline}}},
       GridBoxSpacings->{"Columns" -> {
           Offset[0.27999999999999997`], {
            Offset[0.5599999999999999]}, 
           Offset[0.27999999999999997`]}, "Rows" -> {{
            Offset[0.2]}}}],
      Column], 
     TagBox[GridBox[{
        {"model`h"},
        {
         RowBox[{"model`S", "[", "t", "]"}]},
        {"0.00022836346455822447`"}
       },
       GridBoxAlignment->{"Columns" -> {{Left}}, "Rows" -> {{Baseline}}},
       GridBoxSpacings->{"Columns" -> {
           Offset[0.27999999999999997`], {
            Offset[0.5599999999999999]}, 
           Offset[0.27999999999999997`]}, "Rows" -> {{
            Offset[0.2]}}}],
      Column], 
     TagBox[GridBox[{
        {"model`k"},
        {
         RowBox[{"model`S", "[", "t", "]"}]},
        {"13.234662608623172`"}
       },
       GridBoxAlignment->{"Columns" -> {{Left}}, "Rows" -> {{Baseline}}},
       GridBoxSpacings->{"Columns" -> {
           Offset[0.27999999999999997`], {
            Offset[0.5599999999999999]}, 
           Offset[0.27999999999999997`]}, "Rows" -> {{
            Offset[0.2]}}}],
      Column], 
     TagBox[GridBox[{
        {"model`lambda"},
        {
         RowBox[{"model`S", "[", "t", "]"}]},
        {"0.20373222916932085`"}
       },
       GridBoxAlignment->{"Columns" -> {{Left}}, "Rows" -> {{Baseline}}},
       GridBoxSpacings->{"Columns" -> {
           Offset[0.27999999999999997`], {
            Offset[0.5599999999999999]}, 
           Offset[0.27999999999999997`]}, "Rows" -> {{
            Offset[0.2]}}}],
      Column], 
     TagBox[GridBox[{
        {"model`mu"},
        {
         RowBox[{"model`S", "[", "t", "]"}]},
        {"0.1275553803114129`"}
       },
       GridBoxAlignment->{"Columns" -> {{Left}}, "Rows" -> {{Baseline}}},
       GridBoxSpacings->{"Columns" -> {
           Offset[0.27999999999999997`], {
            Offset[0.5599999999999999]}, 
           Offset[0.27999999999999997`]}, "Rows" -> {{
            Offset[0.2]}}}],
      Column], 
     TagBox[GridBox[{
        {"model`r"},
        {
         RowBox[{"model`S", "[", "t", "]"}]},
        {"12.99771678419539`"}
       },
       GridBoxAlignment->{"Columns" -> {{Left}}, "Rows" -> {{Baseline}}},
       GridBoxSpacings->{"Columns" -> {
           Offset[0.27999999999999997`], {
            Offset[0.5599999999999999]}, 
           Offset[0.27999999999999997`]}, "Rows" -> {{
            Offset[0.2]}}}],
      Column], 
     TagBox[GridBox[{
        {"model`default"},
        {
         RowBox[{"model`S", "[", "t", "]"}]},
        {"1.0210241936712438`*^-22"}
       },
       GridBoxAlignment->{"Columns" -> {{Left}}, "Rows" -> {{Baseline}}},
       GridBoxSpacings->{"Columns" -> {
           Offset[0.27999999999999997`], {
            Offset[0.5599999999999999]}, 
           Offset[0.27999999999999997`]}, "Rows" -> {{
            Offset[0.2]}}}],
      Column]},
    {
     TagBox[GridBox[{
        {"model`a"},
        {
         RowBox[{"model`T", "[", "t", "]"}]},
        {"0.9632110977296717`"}
       },
       GridBoxAlignment->{"Columns" -> {{Left}}, "Rows" -> {{Baseline}}},
       GridBoxSpacings->{"Columns" -> {
           Offset[0.27999999999999997`], {
            Offset[0.5599999999999999]}, 
           Offset[0.27999999999999997`]}, "Rows" -> {{
            Offset[0.2]}}}],
      Column], 
     TagBox[GridBox[{
        {"model`alfa"},
        {
         RowBox[{"model`T", "[", "t", "]"}]},
        {"3.513255412805806`"}
       },
       GridBoxAlignment->{"Columns" -> {{Left}}, "Rows" -> {{Baseline}}},
       GridBoxSpacings->{"Columns" -> {
           Offset[0.27999999999999997`], {
            Offset[0.5599999999999999]}, 
           Offset[0.27999999999999997`]}, "Rows" -> {{
            Offset[0.2]}}}],
      Column], 
     TagBox[GridBox[{
        {"model`beta"},
        {
         RowBox[{"model`T", "[", "t", "]"}]},
        {"13.8834959942186`"}
       },
       GridBoxAlignment->{"Columns" -> {{Left}}, "Rows" -> {{Baseline}}},
       GridBoxSpacings->{"Columns" -> {
           Offset[0.27999999999999997`], {
            Offset[0.5599999999999999]}, 
           Offset[0.27999999999999997`]}, "Rows" -> {{
            Offset[0.2]}}}],
      Column], 
     TagBox[GridBox[{
        {"model`d"},
        {
         RowBox[{"model`T", "[", "t", "]"}]},
        {"17.112711378697913`"}
       },
       GridBoxAlignment->{"Columns" -> {{Left}}, "Rows" -> {{Baseline}}},
       GridBoxSpacings->{"Columns" -> {
           Offset[0.27999999999999997`], {
            Offset[0.5599999999999999]}, 
           Offset[0.27999999999999997`]}, "Rows" -> {{
            Offset[0.2]}}}],
      Column], 
     TagBox[GridBox[{
        {"model`g"},
        {
         RowBox[{"model`T", "[", "t", "]"}]},
        {"5.880242325621303`"}
       },
       GridBoxAlignment->{"Columns" -> {{Left}}, "Rows" -> {{Baseline}}},
       GridBoxSpacings->{"Columns" -> {
           Offset[0.27999999999999997`], {
            Offset[0.5599999999999999]}, 
           Offset[0.27999999999999997`]}, "Rows" -> {{
            Offset[0.2]}}}],
      Column], 
     TagBox[GridBox[{
        {"model`gamma"},
        {
         RowBox[{"model`T", "[", "t", "]"}]},
        {"0.18548899103123392`"}
       },
       GridBoxAlignment->{"Columns" -> {{Left}}, "Rows" -> {{Baseline}}},
       GridBoxSpacings->{"Columns" -> {
           Offset[0.27999999999999997`], {
            Offset[0.5599999999999999]}, 
           Offset[0.27999999999999997`]}, "Rows" -> {{
            Offset[0.2]}}}],
      Column], 
     TagBox[GridBox[{
        {"model`h"},
        {
         RowBox[{"model`T", "[", "t", "]"}]},
        {"0.00038851181070578513`"}
       },
       GridBoxAlignment->{"Columns" -> {{Left}}, "Rows" -> {{Baseline}}},
       GridBoxSpacings->{"Columns" -> {
           Offset[0.27999999999999997`], {
            Offset[0.5599999999999999]}, 
           Offset[0.27999999999999997`]}, "Rows" -> {{
            Offset[0.2]}}}],
      Column], 
     TagBox[GridBox[{
        {"model`k"},
        {
         RowBox[{"model`T", "[", "t", "]"}]},
        {"0.3033062379468109`"}
       },
       GridBoxAlignment->{"Columns" -> {{Left}}, "Rows" -> {{Baseline}}},
       GridBoxSpacings->{"Columns" -> {
           Offset[0.27999999999999997`], {
            Offset[0.5599999999999999]}, 
           Offset[0.27999999999999997`]}, "Rows" -> {{
            Offset[0.2]}}}],
      Column], 
     TagBox[GridBox[{
        {"model`lambda"},
        {
         RowBox[{"model`T", "[", "t", "]"}]},
        {"22.165472676134964`"}
       },
       GridBoxAlignment->{"Columns" -> {{Left}}, "Rows" -> {{Baseline}}},
       GridBoxSpacings->{"Columns" -> {
           Offset[0.27999999999999997`], {
            Offset[0.5599999999999999]}, 
           Offset[0.27999999999999997`]}, "Rows" -> {{
            Offset[0.2]}}}],
      Column], 
     TagBox[GridBox[{
        {"model`mu"},
        {
         RowBox[{"model`T", "[", "t", "]"}]},
        {"13.877882831253949`"}
       },
       GridBoxAlignment->{"Columns" -> {{Left}}, "Rows" -> {{Baseline}}},
       GridBoxSpacings->{"Columns" -> {
           Offset[0.27999999999999997`], {
            Offset[0.5599999999999999]}, 
           Offset[0.27999999999999997`]}, "Rows" -> {{
            Offset[0.2]}}}],
      Column], 
     TagBox[GridBox[{
        {"model`r"},
        {
         RowBox[{"model`T", "[", "t", "]"}]},
        {"22.114544542749044`"}
       },
       GridBoxAlignment->{"Columns" -> {{Left}}, "Rows" -> {{Baseline}}},
       GridBoxSpacings->{"Columns" -> {
           Offset[0.27999999999999997`], {
            Offset[0.5599999999999999]}, 
           Offset[0.27999999999999997`]}, "Rows" -> {{
            Offset[0.2]}}}],
      Column], 
     TagBox[GridBox[{
        {"model`default"},
        {
         RowBox[{"model`T", "[", "t", "]"}]},
        {"1.002356942173968`*^-23"}
       },
       GridBoxAlignment->{"Columns" -> {{Left}}, "Rows" -> {{Baseline}}},
       GridBoxSpacings->{"Columns" -> {
           Offset[0.27999999999999997`], {
            Offset[0.5599999999999999]}, 
           Offset[0.27999999999999997`]}, "Rows" -> {{
            Offset[0.2]}}}],
      Column]},
    {
     TagBox[GridBox[{
        {"model`a"},
        {
         RowBox[{"model`X", "[", "t", "]"}]},
        {"2.459757729668803`"}
       },
       GridBoxAlignment->{"Columns" -> {{Left}}, "Rows" -> {{Baseline}}},
       GridBoxSpacings->{"Columns" -> {
           Offset[0.27999999999999997`], {
            Offset[0.5599999999999999]}, 
           Offset[0.27999999999999997`]}, "Rows" -> {{
            Offset[0.2]}}}],
      Column], 
     TagBox[GridBox[{
        {"model`alfa"},
        {
         RowBox[{"model`X", "[", "t", "]"}]},
        {"0.7680076810425331`"}
       },
       GridBoxAlignment->{"Columns" -> {{Left}}, "Rows" -> {{Baseline}}},
       GridBoxSpacings->{"Columns" -> {
           Offset[0.27999999999999997`], {
            Offset[0.5599999999999999]}, 
           Offset[0.27999999999999997`]}, "Rows" -> {{
            Offset[0.2]}}}],
      Column], 
     TagBox[GridBox[{
        {"model`beta"},
        {
         RowBox[{"model`X", "[", "t", "]"}]},
        {"2.129261029578935`"}
       },
       GridBoxAlignment->{"Columns" -> {{Left}}, "Rows" -> {{Baseline}}},
       GridBoxSpacings->{"Columns" -> {
           Offset[0.27999999999999997`], {
            Offset[0.5599999999999999]}, 
           Offset[0.27999999999999997`]}, "Rows" -> {{
            Offset[0.2]}}}],
      Column], 
     TagBox[GridBox[{
        {"model`d"},
        {
         RowBox[{"model`X", "[", "t", "]"}]},
        {"0.5887240895512634`"}
       },
       GridBoxAlignment->{"Columns" -> {{Left}}, "Rows" -> {{Baseline}}},
       GridBoxSpacings->{"Columns" -> {
           Offset[0.27999999999999997`], {
            Offset[0.5599999999999999]}, 
           Offset[0.27999999999999997`]}, "Rows" -> {{
            Offset[0.2]}}}],
      Column], 
     TagBox[GridBox[{
        {"model`g"},
        {
         RowBox[{"model`X", "[", "t", "]"}]},
        {"0.0000133590021171327`"}
       },
       GridBoxAlignment->{"Columns" -> {{Left}}, "Rows" -> {{Baseline}}},
       GridBoxSpacings->{"Columns" -> {
           Offset[0.27999999999999997`], {
            Offset[0.5599999999999999]}, 
           Offset[0.27999999999999997`]}, "Rows" -> {{
            Offset[0.2]}}}],
      Column], 
     TagBox[GridBox[{
        {"model`gamma"},
        {
         RowBox[{"model`X", "[", "t", "]"}]},
        {"0.4736878499846292`"}
       },
       GridBoxAlignment->{"Columns" -> {{Left}}, "Rows" -> {{Baseline}}},
       GridBoxSpacings->{"Columns" -> {
           Offset[0.27999999999999997`], {
            Offset[0.5599999999999999]}, 
           Offset[0.27999999999999997`]}, "Rows" -> {{
            Offset[0.2]}}}],
      Column], 
     TagBox[GridBox[{
        {"model`h"},
        {
         RowBox[{"model`X", "[", "t", "]"}]},
        {"0.000013364699718488777`"}
       },
       GridBoxAlignment->{"Columns" -> {{Left}}, "Rows" -> {{Baseline}}},
       GridBoxSpacings->{"Columns" -> {
           Offset[0.27999999999999997`], {
            Offset[0.5599999999999999]}, 
           Offset[0.27999999999999997`]}, "Rows" -> {{
            Offset[0.2]}}}],
      Column], 
     TagBox[GridBox[{
        {"model`k"},
        {
         RowBox[{"model`X", "[", "t", "]"}]},
        {"0.7745611767864367`"}
       },
       GridBoxAlignment->{"Columns" -> {{Left}}, "Rows" -> {{Baseline}}},
       GridBoxSpacings->{"Columns" -> {
           Offset[0.27999999999999997`], {
            Offset[0.5599999999999999]}, 
           Offset[0.27999999999999997`]}, "Rows" -> {{
            Offset[0.2]}}}],
      Column], 
     TagBox[GridBox[{
        {"model`lambda"},
        {
         RowBox[{"model`X", "[", "t", "]"}]},
        {"56.60580191535173`"}
       },
       GridBoxAlignment->{"Columns" -> {{Left}}, "Rows" -> {{Baseline}}},
       GridBoxSpacings->{"Columns" -> {
           Offset[0.27999999999999997`], {
            Offset[0.5599999999999999]}, 
           Offset[0.27999999999999997`]}, "Rows" -> {{
            Offset[0.2]}}}],
      Column], 
     TagBox[GridBox[{
        {"model`mu"},
        {
         RowBox[{"model`X", "[", "t", "]"}]},
        {"35.4395138860935`"}
       },
       GridBoxAlignment->{"Columns" -> {{Left}}, "Rows" -> {{Baseline}}},
       GridBoxSpacings->{"Columns" -> {
           Offset[0.27999999999999997`], {
            Offset[0.5599999999999999]}, 
           Offset[0.27999999999999997`]}, "Rows" -> {{
            Offset[0.2]}}}],
      Column], 
     TagBox[GridBox[{
        {"model`r"},
        {
         RowBox[{"model`X", "[", "t", "]"}]},
        {"0.7606579182403406`"}
       },
       GridBoxAlignment->{"Columns" -> {{Left}}, "Rows" -> {{Baseline}}},
       GridBoxSpacings->{"Columns" -> {
           Offset[0.27999999999999997`], {
            Offset[0.5599999999999999]}, 
           Offset[0.27999999999999997`]}, "Rows" -> {{
            Offset[0.2]}}}],
      Column], 
     TagBox[GridBox[{
        {"model`default"},
        {
         RowBox[{"model`X", "[", "t", "]"}]},
        {"1.2297872283350555`*^-22"}
       },
       GridBoxAlignment->{"Columns" -> {{Left}}, "Rows" -> {{Baseline}}},
       GridBoxSpacings->{"Columns" -> {
           Offset[0.27999999999999997`], {
            Offset[0.5599999999999999]}, 
           Offset[0.27999999999999997`]}, "Rows" -> {{
            Offset[0.2]}}}],
      Column]},
    {
     TagBox[GridBox[{
        {"model`a"},
        {
         RowBox[{"model`Y", "[", "t", "]"}]},
        {"48.32908519157827`"}
       },
       GridBoxAlignment->{"Columns" -> {{Left}}, "Rows" -> {{Baseline}}},
       GridBoxSpacings->{"Columns" -> {
           Offset[0.27999999999999997`], {
            Offset[0.5599999999999999]}, 
           Offset[0.27999999999999997`]}, "Rows" -> {{
            Offset[0.2]}}}],
      Column], 
     TagBox[GridBox[{
        {"model`alfa"},
        {
         RowBox[{"model`Y", "[", "t", "]"}]},
        {"9.723226642787203`"}
       },
       GridBoxAlignment->{"Columns" -> {{Left}}, "Rows" -> {{Baseline}}},
       GridBoxSpacings->{"Columns" -> {
           Offset[0.27999999999999997`], {
            Offset[0.5599999999999999]}, 
           Offset[0.27999999999999997`]}, "Rows" -> {{
            Offset[0.2]}}}],
      Column], 
     TagBox[GridBox[{
        {"model`beta"},
        {
         RowBox[{"model`Y", "[", "t", "]"}]},
        {"0.0945470234478483`"}
       },
       GridBoxAlignment->{"Columns" -> {{Left}}, "Rows" -> {{Baseline}}},
       GridBoxSpacings->{"Columns" -> {
           Offset[0.27999999999999997`], {
            Offset[0.5599999999999999]}, 
           Offset[0.27999999999999997`]}, "Rows" -> {{
            Offset[0.2]}}}],
      Column], 
     TagBox[GridBox[{
        {"model`d"},
        {
         RowBox[{"model`Y", "[", "t", "]"}]},
        {"7.4531076532559135`"}
       },
       GridBoxAlignment->{"Columns" -> {{Left}}, "Rows" -> {{Baseline}}},
       GridBoxSpacings->{"Columns" -> {
           Offset[0.27999999999999997`], {
            Offset[0.5599999999999999]}, 
           Offset[0.27999999999999997`]}, "Rows" -> {{
            Offset[0.2]}}}],
      Column], 
     TagBox[GridBox[{
        {"model`g"},
        {
         RowBox[{"model`Y", "[", "t", "]"}]},
        {"0.00016912532191961543`"}
       },
       GridBoxAlignment->{"Columns" -> {{Left}}, "Rows" -> {{Baseline}}},
       GridBoxSpacings->{"Columns" -> {
           Offset[0.27999999999999997`], {
            Offset[0.5599999999999999]}, 
           Offset[0.27999999999999997`]}, "Rows" -> {{
            Offset[0.2]}}}],
      Column], 
     TagBox[GridBox[{
        {"model`gamma"},
        {
         RowBox[{"model`Y", "[", "t", "]"}]},
        {"9.30646434509885`"}
       },
       GridBoxAlignment->{"Columns" -> {{Left}}, "Rows" -> {{Baseline}}},
       GridBoxSpacings->{"Columns" -> {
           Offset[0.27999999999999997`], {
            Offset[0.5599999999999999]}, 
           Offset[0.27999999999999997`]}, "Rows" -> {{
            Offset[0.2]}}}],
      Column], 
     TagBox[GridBox[{
        {"model`h"},
        {
         RowBox[{"model`Y", "[", "t", "]"}]},
        {"0.00016919742123911518`"}
       },
       GridBoxAlignment->{"Columns" -> {{Left}}, "Rows" -> {{Baseline}}},
       GridBoxSpacings->{"Columns" -> {
           Offset[0.27999999999999997`], {
            Offset[0.5599999999999999]}, 
           Offset[0.27999999999999997`]}, "Rows" -> {{
            Offset[0.2]}}}],
      Column], 
     TagBox[GridBox[{
        {"model`k"},
        {
         RowBox[{"model`Y", "[", "t", "]"}]},
        {"15.217600428712592`"}
       },
       GridBoxAlignment->{"Columns" -> {{Left}}, "Rows" -> {{Baseline}}},
       GridBoxSpacings->{"Columns" -> {
           Offset[0.27999999999999997`], {
            Offset[0.5599999999999999]}, 
           Offset[0.27999999999999997`]}, "Rows" -> {{
            Offset[0.2]}}}],
      Column], 
     TagBox[GridBox[{
        {"model`lambda"},
        {
         RowBox[{"model`Y", "[", "t", "]"}]},
        {"0.1509478228727637`"}
       },
       GridBoxAlignment->{"Columns" -> {{Left}}, "Rows" -> {{Baseline}}},
       GridBoxSpacings->{"Columns" -> {
           Offset[0.27999999999999997`], {
            Offset[0.5599999999999999]}, 
           Offset[0.27999999999999997`]}, "Rows" -> {{
            Offset[0.2]}}}],
      Column], 
     TagBox[GridBox[{
        {"model`mu"},
        {
         RowBox[{"model`Y", "[", "t", "]"}]},
        {"0.09450741805556578`"}
       },
       GridBoxAlignment->{"Columns" -> {{Left}}, "Rows" -> {{Baseline}}},
       GridBoxSpacings->{"Columns" -> {
           Offset[0.27999999999999997`], {
            Offset[0.5599999999999999]}, 
           Offset[0.27999999999999997`]}, "Rows" -> {{
            Offset[0.2]}}}],
      Column], 
     TagBox[GridBox[{
        {"model`r"},
        {
         RowBox[{"model`Y", "[", "t", "]"}]},
        {"9.630175151447851`"}
       },
       GridBoxAlignment->{"Columns" -> {{Left}}, "Rows" -> {{Baseline}}},
       GridBoxSpacings->{"Columns" -> {
           Offset[0.27999999999999997`], {
            Offset[0.5599999999999999]}, 
           Offset[0.27999999999999997`]}, "Rows" -> {{
            Offset[0.2]}}}],
      Column], 
     TagBox[GridBox[{
        {"model`default"},
        {
         RowBox[{"model`Y", "[", "t", "]"}]},
        {"0.`"}
       },
       GridBoxAlignment->{"Columns" -> {{Left}}, "Rows" -> {{Baseline}}},
       GridBoxSpacings->{"Columns" -> {
           Offset[0.27999999999999997`], {
            Offset[0.5599999999999999]}, 
           Offset[0.27999999999999997`]}, "Rows" -> {{
            Offset[0.2]}}}],
      Column]}
   },
   GridBoxAlignment->{"Columns" -> {{Left}}, "Rows" -> {{Baseline}}},
   GridBoxSpacings->{"Columns" -> {
       Offset[0.27999999999999997`], {
        Offset[2.0999999999999996`]}, 
       Offset[0.27999999999999997`]}, "Rows" -> {
       Offset[0.2], {
        Offset[0.4]}, 
       Offset[0.2]}}],
  Function[BoxForm`e$, 
   TableForm[BoxForm`e$]]]], "Output",
 CellChangeTimes->{3.8310436613526077`*^9, 3.8310437244118547`*^9, 
  3.831044023628281*^9, 3.831091587554988*^9},
 CellLabel->
  "Out[214]//TableForm=",ExpressionUUID->"e22ae346-6ce5-4547-8f02-\
244e0939859a"]
}, Open  ]],

Cell[BoxData[
 RowBox[{
  RowBox[{"NotebookSave", "[", "]"}], ";"}]], "Input",
 CellChangeTimes->{{3.8310525253599*^9, 3.831052529188429*^9}},
 CellLabel->
  "In[215]:=",ExpressionUUID->"c03ca34c-2f37-4f68-992e-0a464c1d5a24"]
}, Open  ]]
},
WindowSize->{1920, 973},
WindowMargins->{{0, Automatic}, {Automatic, 0}},
PrintingCopies->1,
PrintingPageRange->{1, Automatic},
FrontEndVersion->"12.2 for Mac OS X x86 (64-bit) (December 12, 2020)",
StyleDefinitions->"Default.nb",
ExpressionUUID->"252610cc-7eda-44b0-a5e8-819e89b85a5c"
]
(* End of Notebook Content *)

(* Internal cache information *)
(*CellTagsOutline
CellTagsIndex->{}
*)
(*CellTagsIndex
CellTagsIndex->{}
*)
(*NotebookFileOutline
Notebook[{
Cell[558, 20, 450, 7, 49, "Input",ExpressionUUID->"ba4805f3-40d7-45d0-8490-376e2c656148"],
Cell[CellGroupData[{
Cell[1033, 31, 246, 3, 80, "Subtitle",ExpressionUUID->"98838320-6334-4abe-82c1-7faa8f1a3009"],
Cell[1282, 36, 8724, 209, 599, "Input",ExpressionUUID->"d6056703-4cb2-44d5-adeb-bbddb4a8c7a0"],
Cell[10009, 247, 1862, 49, 74, "Input",ExpressionUUID->"2ace65d3-86b1-4710-bd9c-eadb79dd0120"],
Cell[11874, 298, 5917, 154, 326, "Input",ExpressionUUID->"ab3360c5-3ae1-4a37-b4d5-c0b4ab436426"],
Cell[CellGroupData[{
Cell[17816, 456, 159, 3, 30, "Input",ExpressionUUID->"bd63e2b2-41cc-4dff-8848-fbe96feae909"],
Cell[17978, 461, 8005, 219, 266, "Output",ExpressionUUID->"83e03af5-2b53-45e6-9f22-464ff16e1fe1"]
}, Open  ]],
Cell[25998, 683, 7078, 196, 368, "Input",ExpressionUUID->"304d4a2b-52ad-4200-84c0-f14bd4a40c6d"],
Cell[33079, 881, 3547, 104, 116, "Input",ExpressionUUID->"daa5b6ad-44ce-4cb9-b3d3-4f9e27815c49"],
Cell[CellGroupData[{
Cell[36651, 989, 3766, 102, 116, "Input",ExpressionUUID->"061900c3-9c68-4359-89d2-a46fdb67eec7"],
Cell[40420, 1093, 15078, 301, 348, 5922, 150, "CachedBoxData", "BoxData", "Output",ExpressionUUID->"0387dd61-253a-4de2-b8bf-a8f19b6fce44"]
}, Open  ]],
Cell[55513, 1397, 9388, 229, 494, "Input",ExpressionUUID->"f4b4c329-c513-4cf1-8b4d-35d7dcdea7d1"],
Cell[64904, 1628, 2438, 62, 178, "Input",ExpressionUUID->"217a85d4-56df-441b-aa65-9b1bf4a95d8e"],
Cell[CellGroupData[{
Cell[67367, 1694, 7244, 168, 277, "Input",ExpressionUUID->"d86aceb9-56b9-4de1-8226-746140180d0b"],
Cell[74614, 1864, 7317, 95, 361, "Output",ExpressionUUID->"3ba28615-6820-4f9f-b2b0-08f2e8e3b635"]
}, Open  ]],
Cell[81946, 1962, 548, 14, 37, "Input",ExpressionUUID->"4614cd8d-9c65-4793-9f6b-762eaf2093ac"],
Cell[CellGroupData[{
Cell[82519, 1980, 12210, 331, 682, "Input",ExpressionUUID->"99ff339e-e097-4a4e-8c44-91812eaa2d4c"],
Cell[94732, 2313, 21858, 645, 234, "Output",ExpressionUUID->"e22ae346-6ce5-4547-8f02-244e0939859a"]
}, Open  ]],
Cell[116605, 2961, 225, 5, 30, "Input",ExpressionUUID->"c03ca34c-2f37-4f68-992e-0a464c1d5a24"]
}, Open  ]]
}
]
*)
