# Supplementary material for: Uncovering the effects of heterogeneity and parameter sensitivity on within-host dynamics of disease: malaria as a case study
Source: BMC Bioinformatics. 2021 Jul 24;22:384. doi: 10.1186/s12859-021-04289-z (PMC8305899; doi:10.1186/s12859-021-04289-z)
Supplement: Supplementary file 3 — Additional file 3. Li analysis (Mathematica notebook). [file 12859_2021_4289_MOESM3_ESM.nb]

(* Content-type: application/vnd.wolfram.mathematica *)

(*** Wolfram Notebook File ***)
(* http://www.wolfram.com/nb *)

(* CreatedBy='Mathematica 11.1' *)

(*CacheID: 234*)
(* Internal cache information:
NotebookFileLineBreakTest
NotebookFileLineBreakTest
NotebookDataPosition[       158,          7]
NotebookDataLength[    126412,       2945]
NotebookOptionsPosition[    123274,       2890]
NotebookOutlinePosition[    123698,       2907]
CellTagsIndexPosition[    123655,       2904]
WindowFrame->Normal*)

(* Beginning of Notebook Content *)
Notebook[{

Cell[CellGroupData[{
Cell["\<\
Additional file 3 : \"Uncovering the effects of heterogeneity and parameter \
sensitivity on within-host dynamics of disease: malaria as a case study\"\
\>", "Section",
 CellChangeTimes->{{3.83119242667369*^9, 3.831192438480074*^9}, 
   3.8311927267722387`*^9},
 FormatType->
  "TextForm",ExpressionUUID->"b3a58ba0-5763-4b43-9d7b-f0cd08ec8045"],

Cell[BoxData[
 StyleBox[
  RowBox[{"Li", " ", "Analysis"}], "Title",
  FontWeight->"Plain",
  FontColor->RGBColor[0.5, 0, 0.5]]], "Input",
 CellChangeTimes->{{3.830917680000691*^9, 3.830917685552185*^9}, 
   3.831192418243063*^9},
 TextAlignment->Center,
 CellLabel->
  "In[216]:=",ExpressionUUID->"fdcd12de-1d1f-4537-9be2-9cc45280e416"],

Cell[BoxData[
 RowBox[{
  StyleBox[
   RowBox[{
    StyleBox[
     RowBox[{"(", 
      StyleBox["*", "Subsubsection",
       FontSize->18,
       FontColor->RGBColor[0.5, 0, 0.5]]}]], 
    StyleBox[
     RowBox[{
     "Helper", " ", "functions", " ", "defined", " ", "for", " ", "steady", 
      " ", "state", " ", "determination", " ", "and", " ", "parameter", " ", 
      "modifications"}], "Subsubsection",
     FontSize->18,
     FontColor->RGBColor[0.5, 0, 0.5]], "*)"}], "Subsubsection",
   FontSize->18,
   FontColor->RGBColor[0.5, 0, 0.5]], "\[IndentingNewLine]", 
  RowBox[{
   RowBox[{
    RowBox[{
     RowBox[{"ststSolMatFormR", "[", 
      RowBox[{"model_", ",", 
       RowBox[{"time_", ":", "100"}], ",", 
       RowBox[{"startingpoint_", ":", 
        RowBox[{"{", "}"}]}]}], "]"}], ":=", 
     RowBox[{"Block", "[", 
      RowBox[{
       RowBox[{"{", 
        RowBox[{
        "odes", ",", "rateEquations", ",", "assignments", ",", "parameters", 
         ",", "initialValues", ",", "variables", ",", "timeCourse", ",", 
         "findRootEquations", ",", "findRootVariables", ",", 
         "steadyStateVariables", ",", "fluxes"}], "}"}], ",", 
       "\[IndentingNewLine]", 
       RowBox[{
        RowBox[{"odes", "=", 
         RowBox[{"Thread", "[", 
          RowBox[{
           RowBox[{"D", "[", 
            RowBox[{
             RowBox[{"model", "[", 
              RowBox[{"[", 
               RowBox[{"1", ",", "1"}], "]"}], "]"}], ",", "t"}], "]"}], "==", 
           RowBox[{
            RowBox[{"model", "[", 
             RowBox[{"[", 
              RowBox[{"1", ",", "2"}], "]"}], "]"}], ".", 
            RowBox[{"model", "[", 
             RowBox[{"[", 
              RowBox[{"1", ",", "3"}], "]"}], "]"}]}]}], "]"}]}], ";", 
        "\[IndentingNewLine]", 
        RowBox[{"rateEquations", "=", 
         RowBox[{"model", "[", 
          RowBox[{"[", "2", "]"}], "]"}]}], ";", "\[IndentingNewLine]", 
        RowBox[{"assignments", "=", 
         RowBox[{"model", "[", 
          RowBox[{"[", "5", "]"}], "]"}]}], ";", "\[IndentingNewLine]", 
        RowBox[{"parameters", "=", 
         RowBox[{"model", "[", 
          RowBox[{"[", "4", "]"}], "]"}]}], ";", "\[IndentingNewLine]", 
        RowBox[{"initialValues", "=", 
         RowBox[{"model", "[", 
          RowBox[{"[", "3", "]"}], "]"}]}], ";", "\[IndentingNewLine]", 
        RowBox[{"variables", "=", 
         RowBox[{"model", "[", 
          RowBox[{"[", 
           RowBox[{"1", ",", "1"}], "]"}], "]"}]}], ";", "\n", 
        "\[IndentingNewLine]", 
        RowBox[{"(*", 
         RowBox[{"Steady", "-", 
          RowBox[{
          "state", " ", "solution", " ", "initialized", " ", "with", " ", 
           "result", " ", "of", " ", "time", " ", "evolution"}]}], "*)"}], 
        "\[IndentingNewLine]", 
        RowBox[{"findRootEquations", "=", 
         RowBox[{"odes", "/.", 
          RowBox[{
           RowBox[{"D", "[", 
            RowBox[{
             RowBox[{"_", "[", "t", "]"}], ",", "t"}], "]"}], "\[Rule]", 
           "0"}]}]}], ";", "\n", 
        RowBox[{"findRootVariables", "=", 
         RowBox[{"If", "[", 
          RowBox[{
           RowBox[{"startingpoint", "\[Equal]", 
            RowBox[{"{", "}"}]}], ",", "\[IndentingNewLine]", 
           RowBox[{
            RowBox[{"timeCourse", "=", 
             RowBox[{"NDSolve", "[", 
              RowBox[{
               RowBox[{
                RowBox[{
                 RowBox[{
                  RowBox[{"Join", "[", 
                   RowBox[{"odes", ",", "initialValues"}], "]"}], "//.", 
                  "rateEquations"}], "//.", "assignments"}], "//.", 
                "parameters"}], ",", "variables", ",", 
               RowBox[{"{", 
                RowBox[{"t", ",", "0", ",", "time"}], "}"}], ",", 
               RowBox[{"(*", 
                RowBox[{"Method", "\[Rule]", 
                 RowBox[{"{", 
                  RowBox[{"\"\<StiffnessSwitching\>\"", ",", 
                   RowBox[{
                   "\"\<NonstiffTest\>\"", "\[Rule]", "\"\<NormBound\>\""}]}],
                   "}"}]}], "*)"}], 
               RowBox[{"MaxSteps", "\[Rule]", "Infinity"}], ",", 
               RowBox[{"Method", "\[Rule]", "\"\<BDF\>\""}], ",", 
               RowBox[{"AccuracyGoal", "\[Rule]", "10"}], ",", 
               RowBox[{"PrecisionGoal", "\[Rule]", "10"}], ",", 
               RowBox[{"MaxStepSize", "\[Rule]", 
                RowBox[{"time", "/", "1000."}]}]}], "]"}]}], ";", 
            RowBox[{"Partition", "[", 
             RowBox[{
              RowBox[{"Flatten", "[", 
               RowBox[{
                RowBox[{
                 RowBox[{"{", 
                  RowBox[{"#", ",", 
                   RowBox[{
                    RowBox[{"#", "/.", "timeCourse"}], "/.", 
                    RowBox[{"t", "\[Rule]", "time"}]}]}], "}"}], "&"}], "/@", 
                "variables"}], "]"}], ",", "2"}], "]"}]}], ",", 
           RowBox[{"Partition", "[", 
            RowBox[{
             RowBox[{"Flatten", "[", 
              RowBox[{
               RowBox[{
                RowBox[{"{", 
                 RowBox[{
                  RowBox[{"#", "[", 
                   RowBox[{"[", "1", "]"}], "]"}], ",", 
                  RowBox[{"#", "[", 
                   RowBox[{"[", "2", "]"}], "]"}]}], "}"}], "&"}], "/@", 
               RowBox[{"startingpoint", "[", 
                RowBox[{"[", "1", "]"}], "]"}]}], "]"}], ",", "2"}], "]"}]}], 
          "]"}]}], ";", "\n", 
        RowBox[{"steadyStateVariables", "=", 
         RowBox[{"FindRoot", "[", 
          RowBox[{
           RowBox[{
            RowBox[{
             RowBox[{"findRootEquations", "//.", "rateEquations"}], "//.", 
             "assignments"}], "//.", "parameters"}], ",", "findRootVariables",
            ",", 
           RowBox[{"MaxIterations", "\[Rule]", "1000"}]}], "]"}]}], ";", "\n", 
        RowBox[{"fluxes", "=", 
         RowBox[{
          RowBox[{
           RowBox[{
            RowBox[{
             RowBox[{"#", "//.", "assignments"}], "//.", "parameters"}], "/.",
             "steadyStateVariables"}], "&"}], "/@", "rateEquations"}]}], ";", 
        "\[IndentingNewLine]", 
        RowBox[{"{", 
         RowBox[{"steadyStateVariables", ",", "fluxes"}], "}"}]}]}], 
      "\[IndentingNewLine]", "]"}]}], ";"}], "\n", "\[IndentingNewLine]", 
   RowBox[{
    RowBox[{
     RowBox[{"addParametersToModel", "[", 
      RowBox[{"model_", ",", "par_"}], "]"}], ":=", 
     RowBox[{"Block", "[", 
      RowBox[{
       RowBox[{"{", 
        RowBox[{
        "parameters", ",", "newParameters", ",", "newModel", ",", 
         "unmodified"}], "}"}], ",", "\[IndentingNewLine]", 
       RowBox[{
        RowBox[{"parameters", "=", 
         RowBox[{"model", "[", 
          RowBox[{"[", "4", "]"}], "]"}]}], ";", "\[IndentingNewLine]", 
        RowBox[{"newParameters", "=", 
         RowBox[{
          RowBox[{"Flatten", "[", 
           RowBox[{"{", "par", "}"}], "]"}], "[", 
          RowBox[{"[", 
           RowBox[{";;", ",", "1"}], "]"}], "]"}]}], ";", 
        "\[IndentingNewLine]", 
        RowBox[{"unmodified", "=", 
         RowBox[{"Select", "[", 
          RowBox[{"parameters", ",", 
           RowBox[{
            RowBox[{
             RowBox[{"MemberQ", "[", 
              RowBox[{"newParameters", ",", 
               RowBox[{"#", "[", 
                RowBox[{"[", "1", "]"}], "]"}]}], "]"}], "\[Equal]", 
             "False"}], "&"}]}], "]"}]}], ";", "\[IndentingNewLine]", 
        RowBox[{"newParameters", "=", 
         RowBox[{"Join", "[", 
          RowBox[{"par", ",", "unmodified"}], "]"}]}], ";", 
        "\[IndentingNewLine]", 
        RowBox[{"newModel", "=", "model"}], ";", "\[IndentingNewLine]", 
        RowBox[{
         RowBox[{"newModel", "[", 
          RowBox[{"[", "4", "]"}], "]"}], "=", "newParameters"}], ";", 
        "\[IndentingNewLine]", "newModel"}]}], "]"}]}], ";"}]}]}]], "Input",
 CellChangeTimes->{{3.831005350065138*^9, 3.831005408639526*^9}, {
   3.831005440751417*^9, 3.831005575153854*^9}, {3.831005629547625*^9, 
   3.8310056455758867`*^9}, {3.831005687233564*^9, 3.831005783156683*^9}, {
   3.831006025144011*^9, 3.831006072849183*^9}, {3.8310068722397127`*^9, 
   3.831006964581003*^9}, {3.83101039809293*^9, 3.831010459205058*^9}, 
   3.831016441354733*^9, 3.831016515715135*^9, {3.831016625457137*^9, 
   3.831016631068961*^9}, {3.8310167042746487`*^9, 3.831016739433146*^9}, 
   3.8310168616842318`*^9, {3.8310170912643843`*^9, 3.8310170929935837`*^9}, {
   3.8310418823289747`*^9, 3.831041888772688*^9}, {3.8310424938081408`*^9, 
   3.8310425020933743`*^9}},
 CellLabel->"In[1]:=",ExpressionUUID->"ac1d226d-fea7-4419-8217-f9bba6a0c77d"],

Cell[BoxData[
 RowBox[{
  StyleBox[
   RowBox[{"(*", 
    StyleBox[
     RowBox[{
     "Model", " ", "imported", " ", "from", " ", "JWS", " ", "Online"}], 
     "Subsubsection",
     FontSize->18,
     FontColor->RGBColor[0.5, 0, 0.5]], "*)"}], "Subsubsection",
   FontSize->18,
   FontColor->RGBColor[0.5, 0, 0.5]], "\[IndentingNewLine]", 
  RowBox[{
   RowBox[{"modeldMF", "=", 
    RowBox[{"ToExpression", "[", " ", 
     RowBox[{
     "URLExecute", "[", "\"\<https://jjj.bio.vu.nl/models/li2/mf\>\"", "]"}], 
     "]"}]}], ";"}]}]], "Input",
 CellChangeTimes->{{3.733425346937163*^9, 3.733425385870984*^9}, 
   3.753198972137844*^9, 3.7532545807346196`*^9, 3.7532549405735664`*^9, {
   3.753255209215233*^9, 3.7532552784318953`*^9}, {3.8309172208477716`*^9, 
   3.8309172224612617`*^9}, {3.831036589987014*^9, 3.831036622005987*^9}},
 CellLabel->"In[3]:=",ExpressionUUID->"2ace65d3-86b1-4710-bd9c-eadb79dd0120"],

Cell[BoxData[
 RowBox[{
  StyleBox[
   RowBox[{"(*", 
    StyleBox[
     RowBox[{"Local", " ", "Sensitivity", " ", "Analysis"}], "Subsubsection",
     FontSize->18,
     FontColor->RGBColor[0.5, 0, 0.5]], "*)"}], "Subsubsection",
   FontSize->18,
   FontColor->RGBColor[0.5, 0, 0.5]], "\[IndentingNewLine]", 
  RowBox[{
   RowBox[{
    RowBox[{"model", "=", "modeldMF"}], ";"}], "\[IndentingNewLine]", 
   RowBox[{
    RowBox[{"oldStSt", "=", 
     RowBox[{"Quiet", "[", 
      RowBox[{"ststSolMatFormR", "[", 
       RowBox[{"model", ",", "100000"}], "]"}], "]"}]}], ";"}], 
   "\[IndentingNewLine]", 
   RowBox[{
    RowBox[{"oldStStD", "=", "oldStSt"}], ";"}], "\[IndentingNewLine]", 
   RowBox[{
    RowBox[{"vars", "=", 
     RowBox[{
      RowBox[{"Select", "[", 
       RowBox[{
        RowBox[{"oldStSt", "[", 
         RowBox[{"[", "1", "]"}], "]"}], ",", 
        RowBox[{
         RowBox[{
          RowBox[{"#", "[", 
           RowBox[{"[", "2", "]"}], "]"}], ">", "10"}], "&"}]}], "]"}], "[", 
      RowBox[{"[", 
       RowBox[{";;", ",", "1"}], "]"}], "]"}]}], ";"}], "\[IndentingNewLine]", 
   RowBox[{
    RowBox[{"respTabD", "=", 
     RowBox[{"Table", "[", "\[IndentingNewLine]", 
      RowBox[{
       RowBox[{
        RowBox[{"param", "=", 
         RowBox[{"model", "[", 
          RowBox[{"[", 
           RowBox[{"4", ",", "j"}], "]"}], "]"}]}], ";", 
        "\[IndentingNewLine]", 
        RowBox[{"tempMod", "=", 
         RowBox[{"addParametersToModel", "[", 
          RowBox[{"model", ",", 
           RowBox[{"{", 
            RowBox[{
             RowBox[{"param", "[", 
              RowBox[{"[", "1", "]"}], "]"}], "\[Rule]", 
             RowBox[{
              RowBox[{"param", "[", 
               RowBox[{"[", "2", "]"}], "]"}], "*", "1.00001"}]}], "}"}]}], 
          "]"}]}], ";", "\[IndentingNewLine]", 
        RowBox[{"newStStUp", "=", 
         RowBox[{"Quiet", "[", 
          RowBox[{"ststSolMatFormR", "[", 
           RowBox[{"tempMod", ",", "100000"}], "]"}], "]"}]}], ";", 
        "\[IndentingNewLine]", 
        RowBox[{"tempMod", "=", 
         RowBox[{"addParametersToModel", "[", 
          RowBox[{"model", ",", 
           RowBox[{"{", 
            RowBox[{
             RowBox[{"param", "[", 
              RowBox[{"[", "1", "]"}], "]"}], "\[Rule]", 
             RowBox[{
              RowBox[{"param", "[", 
               RowBox[{"[", "2", "]"}], "]"}], "*", "0.99999"}]}], "}"}]}], 
          "]"}]}], ";", "\[IndentingNewLine]", 
        RowBox[{"newStStDown", "=", 
         RowBox[{"Quiet", "[", 
          RowBox[{"ststSolMatFormR", "[", 
           RowBox[{"tempMod", ",", "100000"}], "]"}], "]"}]}], ";", 
        "\[IndentingNewLine]", 
        RowBox[{"respTab", "=", 
         RowBox[{"Table", "[", 
          RowBox[{
           RowBox[{"{", 
            RowBox[{
             RowBox[{"param", "[", 
              RowBox[{"[", "1", "]"}], "]"}], ",", 
             RowBox[{"vars", "[", 
              RowBox[{"[", "i", "]"}], "]"}], ",", 
             RowBox[{
              RowBox[{"(", 
               RowBox[{
                RowBox[{"(", 
                 RowBox[{
                  RowBox[{"vars", "[", 
                   RowBox[{"[", "i", "]"}], "]"}], "/.", 
                  RowBox[{"newStStUp", "[", 
                   RowBox[{"[", "1", "]"}], "]"}]}], ")"}], "-", 
                RowBox[{"(", 
                 RowBox[{
                  RowBox[{"vars", "[", 
                   RowBox[{"[", "i", "]"}], "]"}], "/.", 
                  RowBox[{"newStStDown", "[", 
                   RowBox[{"[", "1", "]"}], "]"}]}], ")"}]}], ")"}], "/", 
              RowBox[{"(", 
               RowBox[{
                RowBox[{"2", "*", "0.00001", 
                 RowBox[{"vars", "[", 
                  RowBox[{"[", "i", "]"}], "]"}]}], "/.", 
                RowBox[{"oldStSt", "[", 
                 RowBox[{"[", "1", "]"}], "]"}]}], ")"}]}]}], "}"}], ",", 
           RowBox[{"{", 
            RowBox[{"i", ",", "1", ",", 
             RowBox[{"Length", "[", "vars", "]"}]}], "}"}]}], "]"}]}], ";", 
        "\[IndentingNewLine]", "respTab"}], ",", 
       RowBox[{"{", 
        RowBox[{"j", ",", "1", ",", 
         RowBox[{"Length", "[", 
          RowBox[{"model", "[", 
           RowBox[{"[", "4", "]"}], "]"}], "]"}]}], "}"}]}], "]"}]}], ";"}], 
   "\[IndentingNewLine]", 
   RowBox[{
    RowBox[{"validPairsD", "=", 
     RowBox[{
      RowBox[{"Select", "[", 
       RowBox[{
        RowBox[{"Flatten", "[", 
         RowBox[{"respTabD", ",", "1"}], "]"}], ",", 
        RowBox[{
         RowBox[{"!", 
          RowBox[{
           RowBox[{"#", "[", 
            RowBox[{"[", "3", "]"}], "]"}], "===", "0."}]}], "&"}]}], "]"}], 
      "[", 
      RowBox[{"[", 
       RowBox[{";;", ",", 
        RowBox[{"{", 
         RowBox[{"1", ",", "2"}], "}"}]}], "]"}], "]"}]}], ";"}], 
   "\[IndentingNewLine]"}]}]], "Input",
 CellChangeTimes->{{3.733425449118972*^9, 3.733425450034345*^9}, {
   3.733640122097645*^9, 3.733640151969901*^9}, {3.733729748378149*^9, 
   3.73372975668244*^9}, {3.733729788349081*^9, 3.7337297900199833`*^9}, {
   3.7447385100008883`*^9, 3.7447385292188916`*^9}, 3.7449636388855658`*^9, {
   3.7531963327000866`*^9, 3.753196362262149*^9}, {3.753258234046646*^9, 
   3.753258235793514*^9}, 3.794633724457286*^9, 3.812702021791524*^9, {
   3.8309172344578876`*^9, 3.83091723595717*^9}, {3.831036627552493*^9, 
   3.831036653934189*^9}},
 CellLabel->"In[4]:=",ExpressionUUID->"ab3360c5-3ae1-4a37-b4d5-c0b4ab436426"],

Cell[BoxData[
 RowBox[{
  StyleBox[
   RowBox[{"(*", 
    StyleBox[
     RowBox[{
     "Monte", " ", "Carlo", " ", "Random", " ", "sampling", " ", "and", " ", 
      "Robustness", " ", "analysis"}], "Subsubsection",
     FontSize->18,
     FontColor->RGBColor[0.5, 0, 0.5]], "*)"}], "Subsubsection",
   FontSize->18,
   FontColor->RGBColor[0.5, 0, 0.5]], "\[IndentingNewLine]", 
  RowBox[{
   RowBox[{
    RowBox[{"model", "=", "modeldMF"}], ";"}], "\[IndentingNewLine]", 
   RowBox[{
    RowBox[{"pramD", "=", 
     RowBox[{"modeldMF", "[", 
      RowBox[{"[", "4", "]"}], "]"}]}], ";"}], "\[IndentingNewLine]", 
   RowBox[{
    RowBox[{"startingpoint", "=", 
     RowBox[{"Table", "[", 
      RowBox[{
       RowBox[{
        RowBox[{
         RowBox[{
          RowBox[{"#", "[", 
           RowBox[{"[", "1", "]"}], "]"}], "\[Rule]", 
          RowBox[{"#", "[", 
           RowBox[{"[", "2", "]"}], "]"}]}], "&"}], "/@", 
        RowBox[{"oldStStD", "[", 
         RowBox[{"[", "i", "]"}], "]"}]}], ",", 
       RowBox[{"{", 
        RowBox[{"i", ",", "1", ",", "2"}], "}"}]}], "]"}]}], ";"}], 
   "\[IndentingNewLine]", 
   RowBox[{
    RowBox[{"pramnamesD", "=", 
     RowBox[{"pramD", "[", 
      RowBox[{"[", 
       RowBox[{";;", ",", "1"}], "]"}], "]"}]}], ";"}], "\[IndentingNewLine]", 
   RowBox[{
    RowBox[{"pramvaluesD", "=", 
     RowBox[{"pramD", "[", 
      RowBox[{"[", 
       RowBox[{";;", ",", "2"}], "]"}], "]"}]}], ";"}], "\[IndentingNewLine]", 
   RowBox[{
    RowBox[{"pramsizeD", "=", 
     RowBox[{"Length", "[", "pramnamesD", "]"}]}], ";"}], 
   "\[IndentingNewLine]", 
   RowBox[{
    RowBox[{"noOfParamsetsD", "=", "30000"}], ";"}], "\[IndentingNewLine]", 
   RowBox[{
    RowBox[{"paramSetsMCd", "=", 
     RowBox[{"ParallelTable", "[", 
      RowBox[{
       RowBox[{"Table", "[", 
        RowBox[{
         RowBox[{
          RowBox[{"pramnamesD", "[", 
           RowBox[{"[", "i", "]"}], "]"}], "\[Rule]", 
          RowBox[{"RandomReal", "[", 
           RowBox[{"{", 
            RowBox[{
             RowBox[{"0.9", 
              RowBox[{"pramvaluesD", "[", 
               RowBox[{"[", "i", "]"}], "]"}]}], ",", 
             RowBox[{"1.1", 
              RowBox[{"pramvaluesD", "[", 
               RowBox[{"[", "i", "]"}], "]"}]}]}], "}"}], "]"}]}], ",", 
         RowBox[{"{", 
          RowBox[{"i", ",", "1", ",", 
           RowBox[{"Length", "[", "pramnamesD", "]"}]}], "}"}]}], "]"}], ",", 
       RowBox[{"{", 
        RowBox[{"z", ",", "1", ",", "noOfParamsetsD"}], "}"}]}], "]"}]}], 
    ";"}], "\[IndentingNewLine]", 
   RowBox[{
    RowBox[{"ststD", "=", 
     RowBox[{"ParallelTable", "[", "\[IndentingNewLine]", 
      RowBox[{
       RowBox[{"{", 
        RowBox[{
         RowBox[{"Quiet", "[", 
          RowBox[{"ststSolMatFormR", "[", 
           RowBox[{
            RowBox[{"addParametersToModel", "[", 
             RowBox[{"model", ",", 
              RowBox[{"paramSetsMCd", "[", 
               RowBox[{"[", "i", "]"}], "]"}]}], "]"}], ",", "100000", ",", 
            "startingpoint"}], "]"}], "]"}], ",", 
         RowBox[{"paramSetsMCd", "[", 
          RowBox[{"[", "i", "]"}], "]"}]}], "}"}], ",", 
       RowBox[{"{", 
        RowBox[{"i", ",", "1", ",", 
         RowBox[{"Length", "[", "paramSetsMCd", "]"}]}], "}"}]}], "]"}]}], 
    ";", 
    RowBox[{"validStStD", "=", 
     RowBox[{"Select", "[", 
      RowBox[{"ststD", ",", 
       RowBox[{
        RowBox[{
         RowBox[{
          RowBox[{"(", 
           RowBox[{
            RowBox[{"model`M", "[", "t", "]"}], "/.", 
            RowBox[{"#", "[", 
             RowBox[{"[", 
              RowBox[{"1", ",", "1"}], "]"}], "]"}]}], ")"}], ">", "1"}], "&&", 
         RowBox[{
          RowBox[{"(", 
           RowBox[{
            RowBox[{"model`E", "[", "t", "]"}], "/.", 
            RowBox[{"#", "[", 
             RowBox[{"[", 
              RowBox[{"1", ",", "1"}], "]"}], "]"}]}], ")"}], ">", 
          "1.001"}]}], "&"}]}], "]"}]}], ";"}]}]}]], "Input",
 CellChangeTimes->{{3.755257288402348*^9, 3.7552572943399467`*^9}, {
   3.830873143520103*^9, 3.830873254378626*^9}, 3.830873346968171*^9, {
   3.830873403124044*^9, 3.830873458962681*^9}, 3.8308735372163877`*^9, 
   3.830873578866425*^9, {3.830873609170706*^9, 3.830873614758033*^9}, {
   3.830873668622932*^9, 3.830873698383025*^9}, {3.830879615295208*^9, 
   3.830879630229104*^9}, {3.8308797750063887`*^9, 3.830879786190124*^9}, 
   3.830880526717263*^9, 3.8308805987609253`*^9, {3.83091730731951*^9, 
   3.830917308802116*^9}, {3.8310366638257923`*^9, 3.8310366698647223`*^9}, {
   3.8311291377209463`*^9, 3.831129138157024*^9}, {3.831131145982441*^9, 
   3.831131186700148*^9}},
 CellLabel->"In[31]:=",ExpressionUUID->"7c211a16-9186-41b8-9642-22f328dad9a7"],

Cell[BoxData[{
 RowBox[{
  RowBox[{"validStStD", " ", "=", " ", 
   RowBox[{"validStStD", "[", 
    RowBox[{"[", 
     RowBox[{"1", ";;", "10000"}], "]"}], "]"}]}], 
  ";"}], "\[IndentingNewLine]", 
 RowBox[{
  RowBox[{"HvalsD", "=", 
   RowBox[{
    RowBox[{"model`H", "[", "t", "]"}], "/.", 
    RowBox[{"validStStD", "[", 
     RowBox[{"[", 
      RowBox[{";;", ",", "1", ",", "1"}], "]"}], "]"}]}]}], 
  ";"}], "\[IndentingNewLine]", 
 RowBox[{
  RowBox[{"MvalsD", "=", 
   RowBox[{
    RowBox[{"model`M", "[", "t", "]"}], "/.", 
    RowBox[{"validStStD", "[", 
     RowBox[{"[", 
      RowBox[{";;", ",", "1", ",", "1"}], "]"}], "]"}]}]}], 
  ";"}], "\[IndentingNewLine]", 
 RowBox[{
  RowBox[{"EvalsD", "=", 
   RowBox[{
    RowBox[{"model`E", "[", "t", "]"}], "/.", 
    RowBox[{"validStStD", "[", 
     RowBox[{"[", 
      RowBox[{";;", ",", "1", ",", "1"}], "]"}], "]"}]}]}], 
  ";"}], "\[IndentingNewLine]", 
 RowBox[{
  RowBox[{"IvalsD", "=", 
   RowBox[{
    RowBox[{"model`I", "[", "t", "]"}], "/.", 
    RowBox[{"validStStD", "[", 
     RowBox[{"[", 
      RowBox[{";;", ",", "1", ",", "1"}], "]"}], "]"}]}]}], ";"}]}], "Input",
 CellChangeTimes->{{3.755257288402348*^9, 3.7552572943399467`*^9}, {
   3.830873143520103*^9, 3.830873254378626*^9}, 3.830873346968171*^9, {
   3.830873403124044*^9, 3.830873458962681*^9}, 3.8308735372163877`*^9, 
   3.830873578866425*^9, {3.830873609170706*^9, 3.830873614758033*^9}, {
   3.830873668622932*^9, 3.830873698383025*^9}, {3.830879615295208*^9, 
   3.830879630229104*^9}, {3.8308797750063887`*^9, 3.830879786190124*^9}, 
   3.830880526717263*^9, 3.8308805987609253`*^9, {3.83091730731951*^9, 
   3.830917308802116*^9}, {3.8310366638257923`*^9, 3.8310366698647223`*^9}, {
   3.8311291377209463`*^9, 3.831129138157024*^9}, {3.831131145982441*^9, 
   3.831131176804929*^9}},
 CellLabel->"In[41]:=",ExpressionUUID->"d678d4cb-24e4-47f6-9eba-04d6ea1b3811"],

Cell[CellGroupData[{

Cell[BoxData[
 RowBox[{
  StyleBox[
   RowBox[{"(*", 
    StyleBox[
     RowBox[{
      RowBox[{"A", " ", "box"}], "-", "and", "-", 
      RowBox[{
      "whisker", " ", "plot", " ", "showing", " ", "Robustness", " ", "of", 
       " ", "iRBCs"}]}], "Subsubsection",
     FontSize->18,
     FontColor->RGBColor[0.5, 0, 0.5]], "*)"}], "Subsubsection",
   FontSize->18,
   FontColor->RGBColor[0.5, 0, 0.5]], "\[IndentingNewLine]", 
  RowBox[{
   RowBox[{
    RowBox[{"IvalsDmed", "=", 
     RowBox[{"IvalsD", "/", 
      RowBox[{"Median", "[", "IvalsD", "]"}]}]}], ";"}], 
   StyleBox["\[IndentingNewLine]", "Subsubsection",
    FontSize->18,
    FontColor->RGBColor[0.5, 0, 0.5]], 
   RowBox[{"bwplotY", "=", 
    RowBox[{"BoxWhiskerChart", "[", 
     RowBox[{
      RowBox[{"{", "IvalsDmed", "}"}], ",", 
      RowBox[{"FrameLabel", "\[Rule]", 
       RowBox[{"{", 
        RowBox[{"\"\<\>\"", ",", "\"\<iRBC\>\""}], "}"}]}], ",", " ", 
      RowBox[{"ChartStyle", "\[Rule]", 
       RowBox[{"{", "Red", "}"}]}], ",", 
      RowBox[{"LabelStyle", "\[Rule]", 
       RowBox[{"{", 
        RowBox[{
         RowBox[{"FontSize", "\[Rule]", "16"}], ",", 
         RowBox[{"FontFamily", "\[Rule]", "\"\<Helvetica\>\""}]}], "}"}]}], 
      ",", 
      RowBox[{"FrameStyle", "\[Rule]", 
       RowBox[{"Thickness", "[", "0.003", "]"}]}], ",", 
      RowBox[{"BaseStyle", "\[Rule]", 
       RowBox[{"{", 
        RowBox[{
         RowBox[{"FontSize", "\[Rule]", "20"}], ",", 
         RowBox[{"FontFamily", "\[Rule]", "\"\<Helvetica\>\""}]}], "}"}]}], 
      ",", 
      RowBox[{"ImageSize", "\[Rule]", "500"}], ",", 
      RowBox[{"AspectRatio", "\[Rule]", 
       RowBox[{"1", "/", "1.5"}]}]}], "]"}]}]}]}]], "Input",
 CellChangeTimes->{{3.830879330878639*^9, 3.830879332028325*^9}, {
  3.8308794596149263`*^9, 3.830879475068071*^9}, {3.830879642631918*^9, 
  3.830879677447091*^9}, {3.830879801400198*^9, 3.830879802164682*^9}, {
  3.830880299215006*^9, 3.830880300710478*^9}, {3.8308803632901297`*^9, 
  3.830880364039831*^9}, {3.830917325043839*^9, 3.8309173261693773`*^9}, {
  3.831036683044003*^9, 3.8310366975980883`*^9}, {3.831121515909317*^9, 
  3.831121531350905*^9}},
 CellLabel->"In[46]:=",ExpressionUUID->"981d37b7-1948-4039-9537-9c5b25def17d"],

Cell[BoxData[
 GraphicsBox[{
   {Opacity[0], 
    PointBox[{{-0.19605693430634064`, 0.5113742297143273}, {
     2.1960569343063403`, 2.161542866073739}}]}, 
   {RGBColor[0.982864, 0.7431472, 0.3262672], CapForm[None], {}, 
    {RGBColor[0.982864, 0.7431472, 0.3262672], 
     {RGBColor[1, 0, 0], 
      TagBox[
       TooltipBox[
        TagBox[
         DynamicBox[{
           FEPrivate`If[
            CurrentValue["MouseOver"], 
            EdgeForm[{
              GrayLevel[0.5], 
              AbsoluteThickness[1.5], 
              Opacity[0.66]}], {}, {}], 
           GraphicsGroupBox[{Antialiasing -> False, 
             
             PolygonBox[{{0.8039430656936596, 1.1392911707073003`}, {
              1.1960569343063403`, 1.1392911707073003`}, {1.1960569343063403`,
               0.884532421813913}, {0.8039430656936596, 
              0.884532421813913}}], {}, {{}, {}}, {}, {
              GrayLevel[0], 
              GrayLevel[1], 
              
              LineBox[{{1.1960569343063403`, 1.}, {0.8039430656936597, 
               1.}}]}, {}, {
              GrayLevel[0], 
              GrayLevel[0.5], 
              
              LineBox[{{{1., 0.884532421813913}, {1., 0.5863818950033914}}, {{
               1., 1.1392911707073003`}, {1., 2.0865352007846747`}}}]}, {
              GrayLevel[0], 
              GrayLevel[0.5], 
              
              LineBox[{{{1.0980284671531702`, 0.5863818950033914}, {
               0.9019715328468298, 0.5863818950033914}}, {{
               1.0980284671531702`, 2.0865352007846747`}, {0.9019715328468298,
                2.0865352007846747`}}}]}, {}}]},
          
          ImageSizeCache->{{297.5857864376269, 
           384.4142135623731}, {-172.4142135623731, 138.4142135623731}}],
         "DelayedMouseEffectStyle"],
        StyleBox[
         TagBox[
          GridBox[{{
             StyleBox["\"max\"", Bold, StripOnInput -> False], 
             "2.0865352007846747`"}, {
             StyleBox["\"75%\"", Bold, StripOnInput -> False], 
             "1.1392911707073003`"}, {
             StyleBox["\"median\"", Bold, StripOnInput -> False], "1.`"}, {
             StyleBox["\"25%\"", Bold, StripOnInput -> False], 
             "0.884532421813913`"}, {
             StyleBox["\"min\"", Bold, StripOnInput -> False], 
             "0.5863818950033914`"}}, 
           GridBoxAlignment -> {"Columns" -> {Center, ".", {Left}}}, 
           AutoDelete -> False, GridBoxDividers -> {"Columns" -> {
               Directive[
                GrayLevel[0.3]], {
                Directive[
                 GrayLevel[0.3]]}, 
               Directive[
                GrayLevel[0.3]]}, "Rows" -> {
               Directive[
                GrayLevel[0.3]], {
                Directive[
                 GrayLevel[0.3]]}, 
               Directive[
                GrayLevel[0.3]]}}, 
           GridBoxFrame -> {
            "ColumnsIndexed" -> {{{1, -1}, {1, -1}} -> GrayLevel[0]}}, 
           GridBoxItemSize -> {
            "Columns" -> {{Automatic}}, "Rows" -> {{Automatic}}}, BaseStyle -> 
           Directive[
             AbsoluteThickness[1], 
             Dashing[{}]]], "Grid"], {
         FontSize -> 16, FontFamily -> "Helvetica"}, StripOnInput -> False]],
       Annotation[#, 
        Style[
         Grid[{{
            Style["max", Bold], 2.0865352007846747`}, {
            Style["75%", Bold], 1.1392911707073003`}, {
            Style["median", Bold], 1.}, {
            Style["25%", Bold], 0.884532421813913}, {
            Style["min", Bold], 0.5863818950033914}}, Dividers -> {{
             Directive[
              GrayLevel[0.3]], {
              Directive[
               GrayLevel[0.3]]}, 
             Directive[
              GrayLevel[0.3]]}, {
             Directive[
              GrayLevel[0.3]], {
              Directive[
               GrayLevel[0.3]]}, 
             Directive[
              GrayLevel[0.3]]}}, Alignment -> {{Center, ".", {Left}}}, Frame -> 
          GrayLevel[0], BaseStyle -> Directive[
            AbsoluteThickness[1], 
            Dashing[{}]]], {FontSize -> 16, FontFamily -> "Helvetica"}], 
        "Tooltip"]& ]}}, {}, {}}, {{{{{{}, {}}, {}}, {}}, {}}, {}}, {}},
  AspectRatio->0.6666666666666666,
  Axes->{False, False},
  AxesLabel->{None, None},
  AxesOrigin->{0.7843373722630256, 0.5113742297143273},
  BaseStyle->{FontSize -> 20, FontFamily -> "Helvetica"},
  DisplayFunction->Identity,
  Frame->True,
  FrameLabel->{{
     FormBox["\"iRBC\"", TraditionalForm], None}, {
     FormBox["\"\"", TraditionalForm], None}},
  FrameStyle->Thickness[0.003],
  FrameTicks->{{Automatic, Automatic}, {{{1., 
       FormBox[
        TemplateBox[{0}, "Spacer1"], TraditionalForm], {0.008, 0}}, {
      0.8039430656936596, 
       FormBox[
        TemplateBox[{0}, "Spacer1"], TraditionalForm], {0, 0}}, {
      1.1960569343063403`, 
       FormBox[
        TemplateBox[{0}, "Spacer1"], TraditionalForm], {0, 0}}}, {{1., 
       FormBox[
        TemplateBox[{0}, "Spacer1"], TraditionalForm], {0.008, 0}}, {
      0.8039430656936596, 
       FormBox[
        TemplateBox[{0}, "Spacer1"], TraditionalForm], {0, 0}}, {
      1.1960569343063403`, 
       FormBox[
        TemplateBox[{0}, "Spacer1"], TraditionalForm], {0, 0}}}}},
  GridLinesStyle->Directive[
    GrayLevel[0.5, 0.4]],
  ImageSize->500,
  LabelStyle->{FontSize -> 16, FontFamily -> "Helvetica"},
  PlotRangePadding->{{
     Scaled[0.05], 
     Scaled[0.05]}, {
     Scaled[0.05], 
     Scaled[0.05]}},
  Ticks->{{{1., 
      FormBox[
       TemplateBox[{0}, "Spacer1"], TraditionalForm], {0.008, 0}}, {
     0.8039430656936596, 
      FormBox[
       TemplateBox[{0}, "Spacer1"], TraditionalForm], {0, 0}}, {
     1.1960569343063403`, 
      FormBox[
       TemplateBox[{0}, "Spacer1"], TraditionalForm], {0, 0}}}, 
    Automatic}]], "Output",
 CellChangeTimes->{
  3.830879349534093*^9, {3.830879462247443*^9, 3.830879476256405*^9}, {
   3.830879620550157*^9, 3.8308796782107983`*^9}, {3.8308797933917227`*^9, 
   3.8308798029460173`*^9}, 3.830880020756023*^9, 3.830880261135397*^9, {
   3.830880305944809*^9, 3.830880315998672*^9}, 3.830880364759691*^9, 
   3.830880445774109*^9, 3.830880501118247*^9, {3.830880544499117*^9, 
   3.830880567198543*^9}, 3.830881810937881*^9, 3.830883850556808*^9, 
   3.830884043818726*^9, 3.831091829253428*^9, 3.831121532900923*^9, 
   3.831130795783751*^9, 3.8311312334652147`*^9},
 CellLabel->"Out[47]=",ExpressionUUID->"f5f3e506-53f2-4e75-92c8-26ac3053a3a4"]
}, Open  ]],

Cell[BoxData[
 RowBox[{
  StyleBox[
   RowBox[{"(*", 
    RowBox[{
     StyleBox["Robustness", "Subsubsection",
      FontSize->18,
      FontColor->RGBColor[0.5, 0, 0.5]], 
     StyleBox[" ", "Subsubsection",
      FontSize->18,
      FontColor->RGBColor[0.5, 0, 0.5]], 
     StyleBox["analysis", "Subsubsection",
      FontSize->18,
      FontColor->RGBColor[0.5, 0, 0.5]], 
     StyleBox[" ", "Subsubsection",
      FontSize->18,
      FontColor->RGBColor[0.5, 0, 0.5]], 
     StyleBox["of", "Subsubsection",
      FontSize->18,
      FontColor->RGBColor[0.5, 0, 0.5]], 
     StyleBox[" ", "Subsubsection",
      FontSize->18,
      FontColor->RGBColor[0.5, 0, 0.5]], 
     StyleBox["LSA", "Subsubsection",
      FontSize->18,
      FontColor->RGBColor[0.5, 0, 0.5]]}], "*)"}], "Subsubsection",
   FontSize->18,
   FontColor->RGBColor[0.5, 0, 0.5]], "\[IndentingNewLine]", 
  RowBox[{
   RowBox[{
    RowBox[{"model", "=", "modeldMF"}], ";"}], "\[IndentingNewLine]", 
   RowBox[{
    RowBox[{"validStSt", "=", "validStStD"}], ";"}], "\[IndentingNewLine]", 
   RowBox[{
    RowBox[{"oldStSt", "=", 
     RowBox[{"(*", 
      RowBox[{"ststSolMatFormR", "[", 
       RowBox[{"model", ",", "100000"}], "]"}], "*)"}], "oldStStD"}], ";"}], 
   "\[IndentingNewLine]", 
   RowBox[{
    RowBox[{"vars", "=", 
     RowBox[{
      RowBox[{"Select", "[", 
       RowBox[{
        RowBox[{"oldStSt", "[", 
         RowBox[{"[", "1", "]"}], "]"}], ",", 
        RowBox[{
         RowBox[{
          RowBox[{"#", "[", 
           RowBox[{"[", "2", "]"}], "]"}], ">", "10"}], "&"}]}], "]"}], "[", 
      RowBox[{"[", 
       RowBox[{";;", ",", "1"}], "]"}], "]"}]}], ";"}], "\[IndentingNewLine]",
    "\[IndentingNewLine]", 
   RowBox[{
    RowBox[{"parameterSpaceResponsesModelD", "=", 
     RowBox[{"ParallelTable", "[", "\[IndentingNewLine]", 
      RowBox[{
       RowBox[{
        RowBox[{"paramSet", "=", 
         RowBox[{"validStSt", "[", 
          RowBox[{"[", 
           RowBox[{"z", ",", "2"}], "]"}], "]"}]}], ";", 
        "\[IndentingNewLine]", 
        RowBox[{"oldStSt", "=", 
         RowBox[{"validStSt", "[", 
          RowBox[{"[", 
           RowBox[{"z", ",", "1"}], "]"}], "]"}]}], ";", 
        "\[IndentingNewLine]", 
        RowBox[{"startingpoint", "=", 
         RowBox[{"Table", "[", 
          RowBox[{
           RowBox[{
            RowBox[{
             RowBox[{
              RowBox[{"#", "[", 
               RowBox[{"[", "1", "]"}], "]"}], "\[Rule]", 
              RowBox[{"#", "[", 
               RowBox[{"[", "2", "]"}], "]"}]}], "&"}], "/@", 
            RowBox[{"oldStSt", "[", 
             RowBox[{"[", "i", "]"}], "]"}]}], ",", 
           RowBox[{"{", 
            RowBox[{"i", ",", "1", ",", "2"}], "}"}]}], "]"}]}], ";", 
        "\[IndentingNewLine]", 
        RowBox[{"model", "=", 
         RowBox[{"addParametersToModel", "[", 
          RowBox[{"modeldMF", ",", "paramSet"}], "]"}]}], ";", 
        "\[IndentingNewLine]", 
        RowBox[{"paramSetResp", "=", 
         RowBox[{"Table", "[", "\[IndentingNewLine]", 
          RowBox[{
           RowBox[{
            RowBox[{"param", "=", 
             RowBox[{"paramSet", "[", 
              RowBox[{"[", "j", "]"}], "]"}]}], ";", "\[IndentingNewLine]", 
            RowBox[{"tempMod", "=", 
             RowBox[{"addParametersToModel", "[", 
              RowBox[{"model", ",", 
               RowBox[{"{", 
                RowBox[{
                 RowBox[{"param", "[", 
                  RowBox[{"[", "1", "]"}], "]"}], "\[Rule]", 
                 RowBox[{
                  RowBox[{"param", "[", 
                   RowBox[{"[", "2", "]"}], "]"}], "*", 
                  RowBox[{"(*", "1.001", "*)"}], "1.001"}]}], "}"}]}], 
              "]"}]}], ";", "\[IndentingNewLine]", 
            RowBox[{"newStStUp", "=", 
             RowBox[{"Quiet", "[", 
              RowBox[{"ststSolMatFormR", "[", 
               RowBox[{"tempMod", ",", "10000", ",", "startingpoint"}], "]"}],
               "]"}]}], ";", "\[IndentingNewLine]", 
            RowBox[{"tempMod", "=", 
             RowBox[{"addParametersToModel", "[", 
              RowBox[{"model", ",", 
               RowBox[{"{", 
                RowBox[{
                 RowBox[{"param", "[", 
                  RowBox[{"[", "1", "]"}], "]"}], "\[Rule]", 
                 RowBox[{
                  RowBox[{"param", "[", 
                   RowBox[{"[", "2", "]"}], "]"}], "*", 
                  RowBox[{"(*", "0.999", "*)"}], "0.999"}]}], "}"}]}], 
              "]"}]}], ";", "\[IndentingNewLine]", 
            RowBox[{"newStStDown", "=", 
             RowBox[{"Quiet", "[", 
              RowBox[{"ststSolMatFormR", "[", 
               RowBox[{"tempMod", ",", "10000", ",", "startingpoint"}], "]"}],
               "]"}]}], ";", "\[IndentingNewLine]", 
            RowBox[{"respTab", "=", 
             RowBox[{"Table", "[", "\[IndentingNewLine]", 
              RowBox[{
               RowBox[{"If", "[", 
                RowBox[{
                 RowBox[{
                  RowBox[{
                   RowBox[{"(", 
                    RowBox[{
                    RowBox[{"vars", "[", 
                    RowBox[{"[", "i", "]"}], "]"}], "/.", 
                    RowBox[{"newStStUp", "[", 
                    RowBox[{"[", "1", "]"}], "]"}]}], ")"}], "<", "1"}], "||", 
                  RowBox[{
                   RowBox[{"(", 
                    RowBox[{
                    RowBox[{"vars", "[", 
                    RowBox[{"[", "i", "]"}], "]"}], "/.", 
                    RowBox[{"newStStDown", "[", 
                    RowBox[{"[", "1", "]"}], "]"}]}], ")"}], "<", "1"}]}], 
                 ",", 
                 RowBox[{"{", 
                  RowBox[{
                   RowBox[{"param", "[", 
                    RowBox[{"[", "1", "]"}], "]"}], ",", 
                   RowBox[{"vars", "[", 
                    RowBox[{"[", "i", "]"}], "]"}], ",", "Null"}], "}"}], ",",
                  "\[IndentingNewLine]", 
                 RowBox[{"{", 
                  RowBox[{
                   RowBox[{"param", "[", 
                    RowBox[{"[", "1", "]"}], "]"}], ",", 
                   RowBox[{"vars", "[", 
                    RowBox[{"[", "i", "]"}], "]"}], ",", 
                   RowBox[{
                    RowBox[{"(", 
                    RowBox[{
                    RowBox[{"(", 
                    RowBox[{
                    RowBox[{"vars", "[", 
                    RowBox[{"[", "i", "]"}], "]"}], "/.", 
                    RowBox[{"newStStUp", "[", 
                    RowBox[{"[", "1", "]"}], "]"}]}], ")"}], "-", 
                    RowBox[{"(", 
                    RowBox[{
                    RowBox[{"vars", "[", 
                    RowBox[{"[", "i", "]"}], "]"}], "/.", 
                    RowBox[{"newStStDown", "[", 
                    RowBox[{"[", "1", "]"}], "]"}]}], ")"}]}], ")"}], "/", 
                    RowBox[{"(", 
                    RowBox[{
                    RowBox[{"2", "*", "0.001", 
                    RowBox[{"vars", "[", 
                    RowBox[{"[", "i", "]"}], "]"}]}], "/.", 
                    RowBox[{"oldStSt", "[", 
                    RowBox[{"[", "1", "]"}], "]"}]}], ")"}]}]}], "}"}]}], 
                "]"}], ",", 
               RowBox[{"{", 
                RowBox[{"i", ",", "1", ",", 
                 RowBox[{"Length", "[", "vars", "]"}]}], "}"}]}], "]"}]}], 
            ";", "\[IndentingNewLine]", "respTab"}], ",", 
           RowBox[{"{", 
            RowBox[{"j", ",", "1", ",", 
             RowBox[{"Length", "[", 
              RowBox[{"model", "[", 
               RowBox[{"[", "4", "]"}], "]"}], "]"}]}], "}"}]}], "]"}]}], ";",
         "\[IndentingNewLine]", 
        RowBox[{"{", 
         RowBox[{"paramSetResp", ",", "paramSet"}], "}"}]}], ",", 
       "\[IndentingNewLine]", 
       RowBox[{"{", 
        RowBox[{"z", ",", "1", ",", 
         RowBox[{"Length", "[", "validStSt", "]"}]}], "}"}]}], "]"}]}], ";"}],
    "\[IndentingNewLine]", 
   RowBox[{
    RowBox[{"parameterSpaceResponsesModelDFlat", "=", 
     RowBox[{"Select", "[", 
      RowBox[{
       RowBox[{"Flatten", "[", 
        RowBox[{
         RowBox[{"parameterSpaceResponsesModelD", "[", 
          RowBox[{"[", 
           RowBox[{";;", ",", "1"}], "]"}], "]"}], ",", "2"}], "]"}], ",", 
       RowBox[{
        RowBox[{"!", 
         RowBox[{
          RowBox[{"#", "[", 
           RowBox[{"[", "3", "]"}], "]"}], "===", "Null"}]}], "&"}]}], 
      "]"}]}], ";"}]}]}]], "Input",
 CellChangeTimes->{{3.830884092730982*^9, 3.830884097046836*^9}, 
   3.8308841441518717`*^9, {3.830917341677507*^9, 3.830917343111335*^9}, {
   3.831036713943618*^9, 3.831036714783394*^9}, 3.831131248931974*^9},
 CellLabel->"In[48]:=",ExpressionUUID->"da610725-69ac-4aff-ad1a-3a6433fe08ef"],

Cell[BoxData[{
 RowBox[{
  RowBox[{"validPairs", "=", "validPairsD"}], ";"}], "\[IndentingNewLine]", 
 RowBox[{
  RowBox[{"respBigTabD", "=", 
   RowBox[{"Table", "[", "\[IndentingNewLine]", 
    RowBox[{
     RowBox[{
      RowBox[{"paramName", "=", 
       RowBox[{"model", "[", 
        RowBox[{"[", 
         RowBox[{"4", ",", "i", ",", "1"}], "]"}], "]"}]}], ";", 
      "\[IndentingNewLine]", 
      RowBox[{"varName", "=", 
       RowBox[{"vars", "[", 
        RowBox[{"[", "j", "]"}], "]"}]}], ";", "\[IndentingNewLine]", 
      RowBox[{"Select", "[", 
       RowBox[{"parameterSpaceResponsesModelDFlat", ",", 
        RowBox[{
         RowBox[{
          RowBox[{
           RowBox[{"#", "[", 
            RowBox[{"[", "1", "]"}], "]"}], "===", "paramName"}], "&&", 
          RowBox[{
           RowBox[{"#", "[", 
            RowBox[{"[", "2", "]"}], "]"}], "===", "varName"}], "&&", 
          RowBox[{
           RowBox[{"MemberQ", "[", 
            RowBox[{"validPairs", ",", 
             RowBox[{"{", 
              RowBox[{"paramName", ",", "varName"}], "}"}]}], "]"}], 
           "\[Equal]", "True"}]}], "&"}]}], "]"}]}], ",", 
     RowBox[{"{", 
      RowBox[{"i", ",", "1", ",", 
       RowBox[{"Length", "[", 
        RowBox[{"model", "[", 
         RowBox[{"[", "4", "]"}], "]"}], "]"}]}], "}"}], ",", 
     RowBox[{"{", 
      RowBox[{"j", ",", "1", ",", 
       RowBox[{"Length", "[", "vars", "]"}]}], "}"}]}], "]"}]}], 
  ";"}], "\[IndentingNewLine]", 
 RowBox[{
  RowBox[{"testTab", "=", 
   RowBox[{"DeleteCases", "[", 
    RowBox[{
     RowBox[{"Flatten", "[", 
      RowBox[{"respBigTabD", ",", "2"}], "]"}], ",", 
     RowBox[{"{", "}"}]}], "]"}]}], ";"}], "\[IndentingNewLine]", 
 RowBox[{
  RowBox[{"testTab2", "=", 
   RowBox[{"Partition", "[", 
    RowBox[{"testTab", ",", 
     RowBox[{"Length", "[", "validStStD", "]"}]}], "]"}]}], ";"}]}], "Input",
 CellLabel->"In[54]:=",ExpressionUUID->"5b2603e1-7621-4b51-bc6d-c49be3243ddc"],

Cell[BoxData[
 RowBox[{
  RowBox[{"(*", 
   StyleBox["Histograms", "Subsubsection",
    FontSize->18,
    FontColor->RGBColor[0.5, 0, 0.5]], 
   StyleBox[" ", "Subsubsection",
    FontSize->18,
    FontColor->RGBColor[0.5, 0, 0.5]], "*)"}], "\[IndentingNewLine]", 
  RowBox[{"(*", 
   RowBox[{
   "Note", " ", "that", " ", "alpha", " ", "in", " ", "the", " ", "Li", " ", 
    "model", " ", "is", " ", "defined", " ", "as", " ", "beta", " ", "in", 
    " ", "Article"}], "*)"}], "\[IndentingNewLine]", 
  RowBox[{
   RowBox[{
    RowBox[{"tablaDli", "=", 
     RowBox[{"Table", "[", "\[IndentingNewLine]", 
      RowBox[{
       RowBox[{
        RowBox[{"parName", "=", 
         RowBox[{"StringReplace", "[", 
          RowBox[{
           RowBox[{"ToString", "[", 
            RowBox[{"testTab2", "[", 
             RowBox[{"[", 
              RowBox[{"i", ",", "1", ",", "1"}], "]"}], "]"}], "]"}], ",", 
           RowBox[{"\"\<model`\>\"", "\[Rule]", "\"\<\>\""}]}], "]"}]}], ";", 
        "\[IndentingNewLine]", 
        RowBox[{"varName", "=", 
         RowBox[{"StringReplace", "[", 
          RowBox[{
           RowBox[{"ToString", "[", 
            RowBox[{"testTab2", "[", 
             RowBox[{"[", 
              RowBox[{"i", ",", "1", ",", "2"}], "]"}], "]"}], "]"}], ",", 
           RowBox[{"\"\<model`\>\"", "\[Rule]", "\"\<\>\""}]}], "]"}]}], ";", 
        "\[IndentingNewLine]", 
        RowBox[{"wtResponse", "=", 
         RowBox[{
          RowBox[{"Select", "[", 
           RowBox[{
            RowBox[{"Flatten", "[", 
             RowBox[{"respTabD", ",", "1"}], "]"}], ",", 
            RowBox[{
             RowBox[{
              RowBox[{"{", 
               RowBox[{
                RowBox[{"#", "[", 
                 RowBox[{"[", "1", "]"}], "]"}], ",", 
                RowBox[{"#", "[", 
                 RowBox[{"[", "2", "]"}], "]"}]}], "}"}], "\[Equal]", 
              RowBox[{"{", 
               RowBox[{
                RowBox[{"testTab2", "[", 
                 RowBox[{"[", 
                  RowBox[{"i", ",", "1", ",", "1"}], "]"}], "]"}], ",", 
                RowBox[{"testTab2", "[", 
                 RowBox[{"[", 
                  RowBox[{"i", ",", "1", ",", "2"}], "]"}], "]"}]}], "}"}]}], 
             "&"}]}], "]"}], "[", 
          RowBox[{"[", 
           RowBox[{"1", ",", "3"}], "]"}], "]"}]}], ";", 
        "\[IndentingNewLine]", 
        RowBox[{"Show", "[", 
         RowBox[{
          RowBox[{"Histogram", "[", 
           RowBox[{
            RowBox[{"testTab2", "[", 
             RowBox[{"[", 
              RowBox[{"i", ",", ";;", ",", "3"}], "]"}], "]"}], ",", 
            RowBox[{"{", 
             RowBox[{
              RowBox[{"Min", "[", 
               RowBox[{"testTab2", "[", 
                RowBox[{"[", 
                 RowBox[{"i", ",", ";;", ",", "3"}], "]"}], "]"}], "]"}], ",", 
              RowBox[{"Max", "[", 
               RowBox[{"testTab2", "[", 
                RowBox[{"[", 
                 RowBox[{"i", ",", ";;", ",", "3"}], "]"}], "]"}], "]"}], ",", 
              RowBox[{
               RowBox[{"Abs", "[", 
                RowBox[{
                 RowBox[{"Max", "[", 
                  RowBox[{"testTab2", "[", 
                   RowBox[{"[", 
                    RowBox[{"i", ",", ";;", ",", "3"}], "]"}], "]"}], "]"}], 
                 "-", 
                 RowBox[{"Min", "[", 
                  RowBox[{"testTab2", "[", 
                   RowBox[{"[", 
                    RowBox[{"i", ",", ";;", ",", "3"}], "]"}], "]"}], "]"}]}],
                 "]"}], "/", "50"}]}], "}"}], ",", "\"\<Probability\>\"", ",", 
            RowBox[{"Frame", "\[Rule]", "True"}], ",", 
            RowBox[{"FrameLabel", "\[Rule]", 
             RowBox[{"{", 
              RowBox[{
               SubsuperscriptBox["R", "parName", "varName"], ",", 
               "\"\<Probablity\>\""}], "}"}]}], ",", 
            RowBox[{"LabelStyle", "\[Rule]", 
             RowBox[{"{", 
              RowBox[{
               RowBox[{"FontSize", "\[Rule]", "16"}], ",", 
               RowBox[{"FontFamily", "\[Rule]", "\"\<Helvetica\>\""}]}], 
              "}"}]}], ",", 
            RowBox[{"FrameStyle", "\[Rule]", 
             RowBox[{"Thickness", "[", "0.003", "]"}]}], ",", 
            RowBox[{"PlotRange", "\[Rule]", 
             RowBox[{"{", 
              RowBox[{
               RowBox[{"{", 
                RowBox[{"0", ",", "100"}], "}"}], ",", 
               RowBox[{"{", 
                RowBox[{"0", ",", "0.25"}], "}"}]}], "}"}]}], ",", 
            RowBox[{"BaseStyle", "\[Rule]", 
             RowBox[{"{", 
              RowBox[{
               RowBox[{"FontSize", "\[Rule]", "20"}], ",", 
               RowBox[{"FontFamily", "\[Rule]", "\"\<Helvetica\>\""}]}], 
              "}"}]}], ",", 
            RowBox[{"ImageSize", "\[Rule]", "500"}], ",", 
            RowBox[{"AspectRatio", "\[Rule]", 
             RowBox[{"1", "/", "1.5"}]}], ",", 
            RowBox[{"Axes", "\[Rule]", "False"}], ",", 
            RowBox[{"PlotRange", "\[Rule]", "Automatic"}]}], "]"}], ",", 
          RowBox[{"ListLinePlot", "[", 
           RowBox[{
            RowBox[{"{", 
             RowBox[{
              RowBox[{"{", 
               RowBox[{"wtResponse", ",", "0"}], "}"}], ",", 
              RowBox[{"{", 
               RowBox[{"wtResponse", ",", "1"}], "}"}]}], "}"}], ",", 
            RowBox[{"PlotStyle", "\[Rule]", 
             RowBox[{"Directive", "[", 
              RowBox[{"Black", ",", 
               RowBox[{"Opacity", "[", "0.7", "]"}], ",", "Dashed", ",", 
               RowBox[{"Thickness", "[", "0.005", "]"}]}], "]"}]}]}], "]"}], 
          ",", " ", 
          RowBox[{"PlotRange", "\[Rule]", "Automatic"}]}], "]"}]}], ",", 
       "\[IndentingNewLine]", 
       RowBox[{"{", 
        RowBox[{"i", ",", "1", ",", 
         RowBox[{"Length", "[", "testTab2", "]"}]}], "}"}]}], "]"}]}], ";"}], 
   "\[IndentingNewLine]", 
   RowBox[{"(*", 
    RowBox[{"tablaD", "[", 
     RowBox[{"[", "1", "]"}], "]"}], "*)"}], "\[IndentingNewLine]", 
   "\[IndentingNewLine]"}]}]], "Input",
 CellChangeTimes->CompressedData["
1:eJwdxUsogwEAB/C1WEJZ22GlNZbHVtvyOCCt9HmMIofRJhpRMyQiQ+MwS81z
s62NPHNYOTgphciUyA6zFfJKGCttzDiQRr7/d/j147d0y9V0Go3GJWE907lr
/wkSxfF1e7ierzQ6yLsILbXVN6EeLQsRp+3BVjwryt7Co7z5bczkS/fxHfvA
hTmRzyOc3BTwYVc44R4zbJ2POKKo/MXXkinq94VYv5n8bM37gt1xYukMucpp
pA6LAuX4klVVgf8MNWosG2NpcH84EMlsCxFCnfELm7w3v3inSPCH+5KP6QJy
2WRGIj6xKER43SyX4MHh2Fr8zdUqcU9dtAEvs7MacUyCowNv2MXd+M2y2YcL
kpaG8ENziR5LddPUpYyPOTx+yFvEnlzhhX8iRDxxcvx4IEtjeiJ3V9NtOG8l
eoJvRQEPluVrec/kV6rzNJxe+NqaMhkielet7dSdwlQB+QjDwMf/ZoHf4w==

  "],
 CellLabel->"In[58]:=",ExpressionUUID->"cf46e0c6-0090-4c29-99c9-47d9351314c8"],

Cell[CellGroupData[{

Cell[BoxData[
 RowBox[{"respTabD", "[", 
  RowBox[{"[", 
   RowBox[{"1", ",", "3"}], "]"}], "]"}]], "Input",
 CellChangeTimes->{{3.831132172102606*^9, 3.831132177954479*^9}},
 CellLabel->"In[63]:=",ExpressionUUID->"6f4ea46e-fce1-4ebf-bdcf-4492265366fb"],

Cell[BoxData[
 RowBox[{"{", 
  RowBox[{"model`alfa", ",", 
   RowBox[{"model`I", "[", "t", "]"}], ",", "0.008419439961338081`"}], 
  "}"}]], "Output",
 CellChangeTimes->{3.8311321784688463`*^9},
 CellLabel->"Out[63]=",ExpressionUUID->"1c13000a-a685-48fb-ab2b-9bc189d952ef"]
}, Open  ]],

Cell[BoxData[{
 RowBox[{
  RowBox[{"wtResponse", "=", 
   RowBox[{"respTabD", "[", 
    RowBox[{"[", 
     RowBox[{"1", ",", "3", ",", "3"}], "]"}], "]"}]}], 
  ";"}], "\[IndentingNewLine]", 
 RowBox[{
  RowBox[{"Show", "[", 
   RowBox[{
    RowBox[{"Histogram", "[", 
     RowBox[{
      RowBox[{"respBigTabD", "[", 
       RowBox[{"[", 
        RowBox[{"1", ",", "3", ",", ";;", ",", "3"}], "]"}], "]"}], ",", 
      RowBox[{"{", 
       RowBox[{
        RowBox[{"Min", "[", 
         RowBox[{"respBigTabD", "[", 
          RowBox[{"[", 
           RowBox[{"1", ",", "3", ",", ";;", ",", "3"}], "]"}], "]"}], "]"}], 
        ",", 
        RowBox[{"Max", "[", 
         RowBox[{"respBigTabD", "[", 
          RowBox[{"[", 
           RowBox[{"1", ",", "3", ",", ";;", ",", "3"}], "]"}], "]"}], "]"}], 
        ",", 
        RowBox[{
         RowBox[{"Abs", "[", 
          RowBox[{
           RowBox[{"Max", "[", 
            RowBox[{"respBigTabD", "[", 
             RowBox[{"[", 
              RowBox[{"1", ",", "3", ",", ";;", ",", "3"}], "]"}], "]"}], 
            "]"}], "-", 
           RowBox[{"Min", "[", 
            RowBox[{"respBigTabD", "[", 
             RowBox[{"[", 
              RowBox[{"1", ",", "3", ",", ";;", ",", "3"}], "]"}], "]"}], 
            "]"}]}], "]"}], "/", "50"}]}], "}"}], ",", "\"\<Probability\>\"", 
      ",", 
      RowBox[{"Frame", "\[Rule]", "True"}], ",", 
      RowBox[{"FrameLabel", "\[Rule]", 
       RowBox[{"{", 
        RowBox[{
         SubsuperscriptBox["R", "alpha", "iRBCs"], ",", 
         "\"\<Probablity\>\""}], "}"}]}], ",", 
      RowBox[{"LabelStyle", "\[Rule]", 
       RowBox[{"{", 
        RowBox[{
         RowBox[{"FontSize", "\[Rule]", "16"}], ",", 
         RowBox[{"FontFamily", "\[Rule]", "\"\<Helvetica\>\""}]}], "}"}]}], 
      ",", 
      RowBox[{"FrameStyle", "\[Rule]", 
       RowBox[{"Thickness", "[", "0.003", "]"}]}], ",", 
      RowBox[{"PlotRange", "\[Rule]", 
       RowBox[{"{", 
        RowBox[{
         RowBox[{"{", 
          RowBox[{"0", ",", "100"}], "}"}], ",", 
         RowBox[{"{", 
          RowBox[{"0", ",", "0.25"}], "}"}]}], "}"}]}], ",", 
      RowBox[{"BaseStyle", "\[Rule]", 
       RowBox[{"{", 
        RowBox[{
         RowBox[{"FontSize", "\[Rule]", "20"}], ",", 
         RowBox[{"FontFamily", "\[Rule]", "\"\<Helvetica\>\""}]}], "}"}]}], 
      ",", 
      RowBox[{"ImageSize", "\[Rule]", "500"}], ",", 
      RowBox[{"AspectRatio", "\[Rule]", 
       RowBox[{"1", "/", "1.5"}]}], ",", 
      RowBox[{"Axes", "\[Rule]", "False"}], ",", 
      RowBox[{"PlotRange", "\[Rule]", 
       RowBox[{"{", 
        RowBox[{
         RowBox[{"{", 
          RowBox[{"0.004", ",", "0.018"}], "}"}], ",", 
         RowBox[{"{", 
          RowBox[{"0", ",", "0.07"}], "}"}]}], "}"}]}]}], "]"}], ",", 
    RowBox[{"ListLinePlot", "[", 
     RowBox[{
      RowBox[{"{", 
       RowBox[{
        RowBox[{"{", 
         RowBox[{"wtResponse", ",", "0"}], "}"}], ",", 
        RowBox[{"{", 
         RowBox[{"wtResponse", ",", "1"}], "}"}]}], "}"}], ",", 
      RowBox[{"PlotStyle", "\[Rule]", 
       RowBox[{"Directive", "[", 
        RowBox[{"Black", ",", 
         RowBox[{"Opacity", "[", "0.7", "]"}], ",", "Dashed", ",", 
         RowBox[{"Thickness", "[", "0.005", "]"}]}], "]"}]}]}], "]"}], ",", 
    " ", 
    RowBox[{"PlotRange", "\[Rule]", 
     RowBox[{"{", 
      RowBox[{
       RowBox[{"{", 
        RowBox[{"0.004", ",", "0.018"}], "}"}], ",", 
       RowBox[{"{", 
        RowBox[{"0", ",", "0.07"}], "}"}]}], "}"}]}]}], "]"}], 
  "\[IndentingNewLine]"}], "\[IndentingNewLine]"}], "Input",
 CellChangeTimes->{{3.830915344832162*^9, 3.830915345539709*^9}, {
   3.8309154167907753`*^9, 3.8309154929333897`*^9}, {3.830915535528562*^9, 
   3.8309155526380377`*^9}, {3.830915724245103*^9, 3.830915789857881*^9}, 
   3.830915850464759*^9, {3.830916123085227*^9, 3.8309161470806093`*^9}, {
   3.8309161838909693`*^9, 3.8309162028982153`*^9}, {3.830916758802339*^9, 
   3.830916824153907*^9}, {3.831121621261977*^9, 3.831121626700979*^9}, {
   3.831121739602483*^9, 3.8311217712950706`*^9}},
 CellLabel->"In[59]:=",ExpressionUUID->"9bdbb445-ae32-4783-9eea-b2c9b1c02320"],

Cell[BoxData[
 GraphicsBox[{{
    {RGBColor[0.987148, 0.8073604000000001, 0.49470040000000004`], EdgeForm[{
     Opacity[0.33599999999999997`], Thickness[Small]}], {}, 
     {RGBColor[0.987148, 0.8073604000000001, 0.49470040000000004`], EdgeForm[{
      Opacity[0.33599999999999997`], Thickness[Small]}], 
      RectangleBox[{0.004170759671370568, 0}, {0.004471762011265299, 0.0009000900090009},
       RoundingRadius->0], RectangleBox[{0.004471762011265299, 0}, {0.0047727643511600295, 0.00030003000300030005},
       RoundingRadius->0], RectangleBox[{0.0047727643511600295, 0}, {0.005073766691054761, 0.0022002200220022},
       RoundingRadius->0], RectangleBox[{0.005073766691054761, 0}, {0.005374769030949492, 0.0037003700370037006},
       RoundingRadius->0], RectangleBox[{0.005374769030949492, 0}, {0.005675771370844223, 0.007500750075007501},
       RoundingRadius->0], RectangleBox[{0.005675771370844223, 0}, {0.005976773710738953, 0.012001200120012},
       RoundingRadius->0], RectangleBox[{0.005976773710738953, 0}, {0.006277776050633684, 0.0178017801780178},
       RoundingRadius->0], RectangleBox[{0.006277776050633684, 0}, {0.0065787783905284156, 0.026302630263026303},
       RoundingRadius->0], RectangleBox[{0.0065787783905284156, 0}, {0.006879780730423146, 0.036003600360036005},
       RoundingRadius->0], RectangleBox[{0.006879780730423146, 0}, {0.007180783070317877, 0.043804380438043806},
       RoundingRadius->0], RectangleBox[{0.007180783070317877, 0}, {0.007481785410212608, 0.04580458045804581},
       RoundingRadius->0], RectangleBox[{0.007481785410212608, 0}, {0.0077827877501073384, 0.0501050105010501},
       RoundingRadius->0], RectangleBox[{0.0077827877501073384, 0}, {0.008083790090002069, 0.06530653065306531},
       RoundingRadius->0], RectangleBox[{0.008083790090002069, 0}, {0.0083847924298968, 0.0671067106710671},
       RoundingRadius->0], RectangleBox[{0.0083847924298968, 0}, {0.008685794769791531, 0.0635063506350635},
       RoundingRadius->0], RectangleBox[{0.008685794769791531, 0}, {0.008986797109686261, 0.0613061306130613},
       RoundingRadius->0], RectangleBox[{0.008986797109686261, 0}, {0.009287799449580993, 0.0628062806280628},
       RoundingRadius->0], RectangleBox[{0.009287799449580993, 0}, {0.009588801789475724, 0.058305830583058306},
       RoundingRadius->0], RectangleBox[{0.009588801789475724, 0}, {0.009889804129370454, 0.05730573057305731},
       RoundingRadius->0], RectangleBox[{0.009889804129370454, 0}, {0.010190806469265186, 0.043004300430043},
       RoundingRadius->0], RectangleBox[{0.010190806469265186, 0}, {0.010491808809159916, 0.041804180418041806},
       RoundingRadius->0], RectangleBox[{0.010491808809159916, 0}, {0.010792811149054646, 0.036203620362036205},
       RoundingRadius->0], RectangleBox[{0.010792811149054646, 0}, {0.011093813488949378, 0.0388038803880388},
       RoundingRadius->0], RectangleBox[{0.011093813488949378, 0}, {0.011394815828844109, 0.027602760276027604},
       RoundingRadius->0], RectangleBox[{0.011394815828844109, 0}, {0.011695818168738839, 0.023902390239023904},
       RoundingRadius->0], RectangleBox[{0.011695818168738839, 0}, {0.011996820508633571, 0.020802080208020803},
       RoundingRadius->0], RectangleBox[{0.011996820508633571, 0}, {0.012297822848528301, 0.0214021402140214},
       RoundingRadius->0], RectangleBox[{0.012297822848528301, 0}, {0.012598825188423033, 0.016001600160016},
       RoundingRadius->0], RectangleBox[{0.012598825188423033, 0}, {0.012899827528317764, 0.012301230123012302},
       RoundingRadius->0], RectangleBox[{0.012899827528317764, 0}, {0.013200829868212494, 0.006900690069006901},
       RoundingRadius->0], RectangleBox[{0.013200829868212494, 0}, {0.013501832208107226, 0.008100810081008101},
       RoundingRadius->0], RectangleBox[{0.013501832208107226, 0}, {0.013802834548001956, 0.0051005100510051},
       RoundingRadius->0], RectangleBox[{0.013802834548001956, 0}, {0.014103836887896687, 0.0039003900390039005},
       RoundingRadius->0], RectangleBox[{0.014103836887896687, 0}, {0.014404839227791419, 0.0026002600260026003},
       RoundingRadius->0], RectangleBox[{0.014404839227791419, 0}, {0.014705841567686149, 0.0021002100210021},
       RoundingRadius->0], RectangleBox[{0.014705841567686149, 0}, {0.015006843907580879, 0.0033003300330033004},
       RoundingRadius->0], RectangleBox[{0.015006843907580879, 0}, {0.015307846247475611, 0.0015001500150015},
       RoundingRadius->0], RectangleBox[{0.015307846247475611, 0}, {0.015608848587370341, 0.0005000500050005},
       RoundingRadius->0], RectangleBox[{0.015608848587370341, 0}, {0.015909850927265073, 0.0005000500050005},
       RoundingRadius->0], RectangleBox[{0.015909850927265073, 0}, {0.016210853267159805, 0.00040004000400040005},
       RoundingRadius->0], RectangleBox[{0.016210853267159805, 0}, {0.016511855607054534, 0.00030003000300030005},
       RoundingRadius->0], RectangleBox[{0.016511855607054534, 0}, {0.016812857946949263, 0.00040004000400040005},
       RoundingRadius->0], RectangleBox[{0.016812857946949263, 0}, {0.017113860286843995, 0.00030003000300030005},
       RoundingRadius->0], RectangleBox[{0.017414862626738727, 0}, {0.01771586496663346, 0.00010001000100010001},
       RoundingRadius->0], RectangleBox[{0.01831786964642292, 0}, {0.018618871986317648, 0.00010001000100010001},
       RoundingRadius->
        0]}, {}, {}}, {{}, {}, {}, {}, {}, {}, {}, {}, {}, {}, {}, {}, {}, \
{}, {}, {}, {}, {}, {}, {}, {}, {}, {}, {}, {}, {}, {}, {}, {}, {}, {}, {}, \
{}, {}, {}, {}, {}, {}, {}, {}, {}, {}, {}, {}, {}}}, {{}, {{}, {}, 
     {GrayLevel[0], PointSize[
       NCache[
        Rational[7, 360], 0.019444444444444445`]], Thickness[0.005], Opacity[
      0.7], Dashing[{Small, Small}], 
      LineBox[{{0.008419439961338081, 0.}, {0.008419439961338081, 
       1.}}]}}, {{}, {}}}},
  AspectRatio->0.6666666666666666,
  Axes->{False, False},
  AxesLabel->{None, None},
  AxesOrigin->{-2., 0},
  BaseStyle->{FontSize -> 20, FontFamily -> "Helvetica"},
  Frame->True,
  FrameLabel->{{
     FormBox["\"Probablity\"", TraditionalForm], None}, {
     FormBox[
      SubsuperscriptBox["R", "alpha", "iRBCs"], TraditionalForm], None}},
  FrameStyle->Thickness[0.003],
  FrameTicks->{{Automatic, Automatic}, {Automatic, Automatic}},
  GridLines->{None, None},
  GridLinesStyle->Directive[
    GrayLevel[0.5, 0.4]],
  ImageSize->500,
  LabelStyle->{FontSize -> 16, FontFamily -> "Helvetica"},
  PlotRange->{{0.004, 0.018}, {0, 0.07}},
  PlotRangePadding->{{
     Scaled[0.02], 
     Scaled[0.02]}, {None, 
     Scaled[0.05]}},
  Ticks->{Automatic, Automatic}]], "Input",
 CellChangeTimes->{{3.831169602328483*^9, 3.831169602622308*^9}, {
  3.83117186467556*^9, 
  3.831171865548628*^9}},ExpressionUUID->"a8a75343-9967-4294-9b1a-\
01bf87fee8d8"],

Cell[BoxData[
 RowBox[{
  RowBox[{"Export", "[", 
   RowBox[{"\"\<aa.pdf\>\"", ",", "aa", ",", 
    RowBox[{"ImageResolution", "\[Rule]", "600"}]}], "]"}], ";"}]], "Input",
 CellChangeTimes->{{3.831169606932521*^9, 3.831169623595604*^9}},
 CellLabel->
  "In[156]:=",ExpressionUUID->"51b621b2-46c0-4e5f-a4b7-aa1b9e6e167c"],

Cell[CellGroupData[{

Cell[BoxData[
 RowBox[{"respTabD", "[", 
  RowBox[{"[", 
   RowBox[{"1", ",", "1"}], "]"}], "]"}]], "Input",
 CellChangeTimes->{{3.8311321896444063`*^9, 3.831132201873962*^9}},
 CellLabel->"In[65]:=",ExpressionUUID->"ddb4088e-368c-46a8-8b13-c315ceb6ef5c"],

Cell[BoxData[
 RowBox[{"{", 
  RowBox[{"model`alfa", ",", 
   RowBox[{"model`E", "[", "t", "]"}], ",", "78.25294351379142`"}], 
  "}"}]], "Output",
 CellChangeTimes->{{3.831132194572101*^9, 3.83113220253874*^9}},
 CellLabel->"Out[65]=",ExpressionUUID->"bbc94151-884e-4152-8371-2dcfff124e1b"]
}, Open  ]],

Cell[CellGroupData[{

Cell[BoxData[
 RowBox[{"respBigTabD", "[", 
  RowBox[{"[", 
   RowBox[{"1", ",", "1", ",", "1"}], "]"}], "]"}]], "Input",
 CellChangeTimes->{{3.831132221350647*^9, 3.831132227851674*^9}},
 CellLabel->"In[66]:=",ExpressionUUID->"9c3049fb-e40c-42d6-9c0b-16a7dac827fe"],

Cell[BoxData[
 RowBox[{"{", 
  RowBox[{"model`alfa", ",", 
   RowBox[{"model`E", "[", "t", "]"}], ",", "7.078786481438546`"}], 
  "}"}]], "Output",
 CellChangeTimes->{3.831132229192054*^9},
 CellLabel->"Out[66]=",ExpressionUUID->"bcd1e4ab-6f1f-4901-88b9-22617494fc97"]
}, Open  ]],

Cell[CellGroupData[{

Cell[BoxData[{
 RowBox[{
  RowBox[{"wtResponse", "=", 
   RowBox[{"respTabD", "[", 
    RowBox[{"[", 
     RowBox[{"1", ",", "1", ",", "3"}], "]"}], "]"}]}], 
  ";"}], "\[IndentingNewLine]", 
 RowBox[{"Show", "[", 
  RowBox[{
   RowBox[{"Histogram", "[", 
    RowBox[{
     RowBox[{"respBigTabD", "[", 
      RowBox[{"[", 
       RowBox[{"1", ",", "1", ",", ";;", ",", "3"}], "]"}], "]"}], ",", 
     RowBox[{"{", 
      RowBox[{
       RowBox[{"Min", "[", 
        RowBox[{"respBigTabD", "[", 
         RowBox[{"[", 
          RowBox[{"1", ",", "1", ",", ";;", ",", "3"}], "]"}], "]"}], "]"}], 
       ",", 
       RowBox[{"Max", "[", 
        RowBox[{"respBigTabD", "[", 
         RowBox[{"[", 
          RowBox[{"1", ",", "1", ",", ";;", ",", "3"}], "]"}], "]"}], "]"}], 
       ",", 
       RowBox[{
        RowBox[{"Abs", "[", 
         RowBox[{
          RowBox[{"Max", "[", 
           RowBox[{"respBigTabD", "[", 
            RowBox[{"[", 
             RowBox[{"1", ",", "1", ",", ";;", ",", "3"}], "]"}], "]"}], 
           "]"}], "-", 
          RowBox[{"Min", "[", 
           RowBox[{"respBigTabD", "[", 
            RowBox[{"[", 
             RowBox[{"1", ",", "1", ",", ";;", ",", "3"}], "]"}], "]"}], 
           "]"}]}], "]"}], "/", "400"}]}], "}"}], ",", "\"\<Probability\>\"", 
     ",", 
     RowBox[{"Frame", "\[Rule]", "True"}], ",", 
     RowBox[{"FrameLabel", "\[Rule]", 
      RowBox[{"{", 
       RowBox[{
        SubsuperscriptBox["R", "alpha", 
         RowBox[{"Immune", " ", "Cells"}]], ",", "\"\<Probablity\>\""}], 
       "}"}]}], ",", 
     RowBox[{"LabelStyle", "\[Rule]", 
      RowBox[{"{", 
       RowBox[{
        RowBox[{"FontSize", "\[Rule]", "16"}], ",", 
        RowBox[{"FontFamily", "\[Rule]", "\"\<Helvetica\>\""}]}], "}"}]}], 
     ",", 
     RowBox[{"FrameStyle", "\[Rule]", 
      RowBox[{"Thickness", "[", "0.003", "]"}]}], ",", 
     RowBox[{"PlotRange", "\[Rule]", 
      RowBox[{"{", 
       RowBox[{
        RowBox[{"{", 
         RowBox[{"0", ",", "100"}], "}"}], ",", 
        RowBox[{"{", 
         RowBox[{"0", ",", "0.25"}], "}"}]}], "}"}]}], ",", 
     RowBox[{"BaseStyle", "\[Rule]", 
      RowBox[{"{", 
       RowBox[{
        RowBox[{"FontSize", "\[Rule]", "20"}], ",", 
        RowBox[{"FontFamily", "\[Rule]", "\"\<Helvetica\>\""}]}], "}"}]}], 
     ",", 
     RowBox[{"ImageSize", "\[Rule]", "500"}], ",", 
     RowBox[{"AspectRatio", "\[Rule]", 
      RowBox[{"1", "/", "1.5"}]}], ",", 
     RowBox[{"Axes", "\[Rule]", "False"}], ",", 
     RowBox[{"PlotRange", "\[Rule]", 
      RowBox[{"{", 
       RowBox[{
        RowBox[{"{", 
         RowBox[{"0", ",", "100"}], "}"}], ",", 
        RowBox[{"{", 
         RowBox[{"0", ",", "0.25"}], "}"}]}], "}"}]}]}], "]"}], ",", 
   RowBox[{"ListLinePlot", "[", 
    RowBox[{
     RowBox[{"{", 
      RowBox[{
       RowBox[{"{", 
        RowBox[{"wtResponse", ",", "0"}], "}"}], ",", 
       RowBox[{"{", 
        RowBox[{"wtResponse", ",", "1"}], "}"}]}], "}"}], ",", 
     RowBox[{"PlotStyle", "\[Rule]", 
      RowBox[{"Directive", "[", 
       RowBox[{"Black", ",", 
        RowBox[{"Opacity", "[", "0.7", "]"}], ",", "Dashed", ",", 
        RowBox[{"Thickness", "[", "0.005", "]"}]}], "]"}]}]}], "]"}], ",", 
   " ", 
   RowBox[{"PlotRange", "\[Rule]", 
    RowBox[{"{", 
     RowBox[{
      RowBox[{"{", 
       RowBox[{"0", ",", "100"}], "}"}], ",", 
      RowBox[{"{", 
       RowBox[{"0", ",", "0.25"}], "}"}]}], "}"}]}]}], "]"}]}], "Input",
 CellChangeTimes->{{3.830916890830763*^9, 3.830916909798789*^9}, {
  3.8309169636391783`*^9, 3.8309171308405037`*^9}, {3.831121800041641*^9, 
  3.831121808073464*^9}, {3.831121846344356*^9, 3.831121853935308*^9}},
 CellLabel->"In[61]:=",ExpressionUUID->"74d606b2-172c-428e-8d1c-ac7c7706a226"],

Cell[BoxData[
 GraphicsBox[{{
    {RGBColor[0.987148, 0.8073604000000001, 0.49470040000000004`], EdgeForm[{
     Opacity[0.40599999999999997`], Thickness[Small]}], {}, 
     {RGBColor[0.987148, 0.8073604000000001, 0.49470040000000004`], EdgeForm[{
      Opacity[0.40599999999999997`], Thickness[Small]}], 
      RectangleBox[{2.3406365079722433, 0}, {4.8175424389441215, 0.16321399839098955},
       RoundingRadius->0], RectangleBox[{4.8175424389441215, 0}, {7.294448369915999, 0.2248592115848753},
       RoundingRadius->0], RectangleBox[{7.294448369915999, 0}, {9.771354300887879, 0.14611826226870475},
       RoundingRadius->0], RectangleBox[{9.771354300887879, 0}, {12.248260231859756, 0.0919147224456959},
       RoundingRadius->0], RectangleBox[{12.248260231859756, 0}, {14.725166162831634, 0.06697506033789219},
       RoundingRadius->0], RectangleBox[{14.725166162831634, 0}, {17.202072093803512, 0.04505229283990346},
       RoundingRadius->0], RectangleBox[{17.202072093803512, 0}, {19.67897802477539, 0.03600160901045857},
       RoundingRadius->0], RectangleBox[{19.67897802477539, 0}, {22.155883955747267, 0.029867256637168143},
       RoundingRadius->0], RectangleBox[{22.155883955747267, 0}, {24.632789886719145, 0.020615446500402253},
       RoundingRadius->0], RectangleBox[{24.632789886719145, 0}, {27.109695817691023, 0.01588897827835881},
       RoundingRadius->0], RectangleBox[{27.109695817691023, 0}, {29.5866017486629, 0.012872083668543845},
       RoundingRadius->0], RectangleBox[{29.5866017486629, 0}, {32.06350767963478, 0.011866452131938857},
       RoundingRadius->0], RectangleBox[{32.06350767963478, 0}, {34.540413610606656, 0.010358004827031376},
       RoundingRadius->0], RectangleBox[{34.540413610606656, 0}, {37.01731954157854, 0.007341110217216412},
       RoundingRadius->0], RectangleBox[{37.01731954157854, 0}, {39.49422547255041, 0.008950120675784393},
       RoundingRadius->0], RectangleBox[{39.49422547255041, 0}, {41.97113140352229, 0.007039420756234915},
       RoundingRadius->0], RectangleBox[{41.97113140352229, 0}, {44.448037334494174, 0.006436041834271922},
       RoundingRadius->0], RectangleBox[{44.448037334494174, 0}, {46.92494326546605, 0.0057320997586484315},
       RoundingRadius->0], RectangleBox[{46.92494326546605, 0}, {49.40184919643793, 0.0055309734513274336},
       RoundingRadius->0], RectangleBox[{49.40184919643793, 0}, {51.8787551274098, 0.002614641995172969},
       RoundingRadius->0], RectangleBox[{51.8787551274098, 0}, {54.355661058381685, 0.003921962992759453},
       RoundingRadius->0], RectangleBox[{54.355661058381685, 0}, {56.83256698935356, 0.0022123893805309734},
       RoundingRadius->0], RectangleBox[{56.83256698935356, 0}, {59.30947292032544, 0.003419147224456959},
       RoundingRadius->0], RectangleBox[{59.30947292032544, 0}, {61.78637885129732, 0.002614641995172969},
       RoundingRadius->0], RectangleBox[{61.78637885129732, 0}, {64.2632847822692, 0.0023129525341914724},
       RoundingRadius->0], RectangleBox[{64.2632847822692, 0}, {66.74019071324108, 0.0030168946098149637},
       RoundingRadius->0], RectangleBox[{66.74019071324108, 0}, {69.21709664421296, 0.002916331456154465},
       RoundingRadius->0], RectangleBox[{69.21709664421296, 0}, {71.69400257518484, 0.0015084473049074819},
       RoundingRadius->0], RectangleBox[{71.69400257518484, 0}, {74.17090850615672, 0.001910699919549477},
       RoundingRadius->0], RectangleBox[{74.17090850615672, 0}, {76.64781443712859, 0.0018101367658889783},
       RoundingRadius->0], RectangleBox[{76.64781443712859, 0}, {79.12472036810047, 0.0022123893805309734},
       RoundingRadius->0], RectangleBox[{79.12472036810047, 0}, {81.60162629907235, 0.0014078841512469831},
       RoundingRadius->0], 
      RectangleBox[{81.60162629907235, 0}, {84.07853223004423, 0.0018101367658889783},
       RoundingRadius->0], RectangleBox[{84.07853223004423, 0}, {86.55543816101611, 0.0017095736122284795},
       RoundingRadius->0], RectangleBox[{86.55543816101611, 0}, {89.03234409198798, 0.0007039420756234916},
       RoundingRadius->0], RectangleBox[{89.03234409198798, 0}, {91.50925002295986, 0.0018101367658889783},
       RoundingRadius->0], RectangleBox[{91.50925002295986, 0}, {93.98615595393174, 0.0021118262268704745},
       RoundingRadius->0], RectangleBox[{93.98615595393174, 0}, {96.46306188490362, 0.0017095736122284795},
       RoundingRadius->0], RectangleBox[{96.46306188490362, 0}, {98.93996781587549, 0.0018101367658889783},
       RoundingRadius->0], RectangleBox[{98.93996781587549, 0}, {101.41687374684737, 0.001005631536604988},
       RoundingRadius->0], RectangleBox[{101.41687374684737, 0}, {103.89377967781925, 0.0009050683829444891},
       RoundingRadius->0], RectangleBox[{103.89377967781925, 0}, {106.37068560879113, 0.0011061946902654867},
       RoundingRadius->0], RectangleBox[{106.37068560879113, 0}, {108.84759153976302, 0.0009050683829444891},
       RoundingRadius->0], RectangleBox[{108.84759153976302, 0}, {111.32449747073488, 0.0009050683829444891},
       RoundingRadius->0], RectangleBox[{111.32449747073488, 0}, {113.80140340170676, 0.0009050683829444891},
       RoundingRadius->0], RectangleBox[{113.80140340170676, 0}, {116.27830933267865, 0.0008045052292839903},
       RoundingRadius->0], RectangleBox[{116.27830933267865, 0}, {118.75521526365053, 0.0017095736122284795},
       RoundingRadius->0], RectangleBox[{118.75521526365053, 0}, {121.23212119462241, 0.0007039420756234916},
       RoundingRadius->0], RectangleBox[{121.23212119462241, 0}, {123.70902712559428, 0.0008045052292839903},
       RoundingRadius->0], RectangleBox[{123.70902712559428, 0}, {126.18593305656616, 0.0008045052292839903},
       RoundingRadius->0], RectangleBox[{126.18593305656616, 0}, {128.66283898753804, 0.000502815768302494},
       RoundingRadius->0], RectangleBox[{128.66283898753804, 0}, {131.1397449185099, 0.0012067578439259854},
       RoundingRadius->0], RectangleBox[{131.1397449185099, 0}, {133.6166508494818, 0.00010056315366049879},
       RoundingRadius->0], RectangleBox[{133.6166508494818, 0}, {136.09355678045367, 0.000502815768302494},
       RoundingRadius->0], RectangleBox[{136.09355678045367, 0}, {138.57046271142553, 0.000502815768302494},
       RoundingRadius->0], RectangleBox[{138.57046271142553, 0}, {141.04736864239743, 0.0006033789219629927},
       RoundingRadius->0], RectangleBox[{141.04736864239743, 0}, {143.5242745733693, 0.00040225261464199515},
       RoundingRadius->0], RectangleBox[{143.5242745733693, 0}, {146.0011805043412, 0.00030168946098149636},
       RoundingRadius->0], RectangleBox[{146.0011805043412, 0}, {148.47808643531306, 0.0006033789219629927},
       RoundingRadius->0], RectangleBox[{148.47808643531306, 0}, {150.95499236628493, 0.0008045052292839903},
       RoundingRadius->0], RectangleBox[{150.95499236628493, 0}, {153.43189829725682, 0.00030168946098149636},
       RoundingRadius->0], RectangleBox[{153.43189829725682, 0}, {155.9088042282287, 0.0007039420756234916},
       RoundingRadius->0], RectangleBox[{155.9088042282287, 0}, {158.38571015920058, 0.00010056315366049879},
       RoundingRadius->0], RectangleBox[{158.38571015920058, 0}, {160.86261609017245, 0.0006033789219629927},
       RoundingRadius->0], RectangleBox[{160.86261609017245, 0}, {163.33952202114432, 0.00010056315366049879},
       RoundingRadius->0], RectangleBox[{163.33952202114432, 0}, {165.81642795211621, 0.00040225261464199515},
       RoundingRadius->0], RectangleBox[{165.81642795211621, 0}, {168.29333388308808, 0.00040225261464199515},
       RoundingRadius->0], RectangleBox[{168.29333388308808, 0}, {170.77023981405998, 0.000502815768302494},
       RoundingRadius->0], RectangleBox[{170.77023981405998, 0}, {173.24714574503184, 0.0009050683829444891},
       RoundingRadius->0], RectangleBox[{173.24714574503184, 0}, {175.7240516760037, 0.00020112630732099757},
       RoundingRadius->0], RectangleBox[{175.7240516760037, 0}, {178.2009576069756, 0.00020112630732099757},
       RoundingRadius->0], RectangleBox[{178.2009576069756, 0}, {180.67786353794747, 0.00030168946098149636},
       RoundingRadius->0], RectangleBox[{180.67786353794747, 0}, {183.15476946891937, 0.00020112630732099757},
       RoundingRadius->0], RectangleBox[{183.15476946891937, 0}, {185.63167539989124, 0.00020112630732099757},
       RoundingRadius->0], RectangleBox[{185.63167539989124, 0}, {188.1085813308631, 0.00030168946098149636},
       RoundingRadius->0], RectangleBox[{188.1085813308631, 0}, {190.585487261835, 0.00010056315366049879},
       RoundingRadius->0], RectangleBox[{190.585487261835, 0}, {193.06239319280687, 0.00030168946098149636},
       RoundingRadius->0], RectangleBox[{193.06239319280687, 0}, {195.53929912377873, 0.00040225261464199515},
       RoundingRadius->0], RectangleBox[{195.53929912377873, 0}, {198.01620505475063, 0.00040225261464199515},
       RoundingRadius->0], RectangleBox[{198.01620505475063, 0}, {200.4931109857225, 0.000502815768302494},
       RoundingRadius->0], RectangleBox[{200.4931109857225, 0}, {202.9700169166944, 0.00040225261464199515},
       RoundingRadius->0], RectangleBox[{202.9700169166944, 0}, {205.44692284766626, 0.00010056315366049879},
       RoundingRadius->0], RectangleBox[{205.44692284766626, 0}, {207.92382877863812, 0.00040225261464199515},
       RoundingRadius->0], RectangleBox[{207.92382877863812, 0}, {210.40073470961002, 0.00020112630732099757},
       RoundingRadius->0], RectangleBox[{210.40073470961002, 0}, {212.8776406405819, 0.0007039420756234916},
       RoundingRadius->0], RectangleBox[{212.8776406405819, 0}, {215.35454657155378, 0.00010056315366049879},
       RoundingRadius->0], RectangleBox[{215.35454657155378, 0}, {217.83145250252565, 0.00020112630732099757},
       RoundingRadius->0], RectangleBox[{217.83145250252565, 0}, {220.30835843349752, 0.00020112630732099757},
       RoundingRadius->0], RectangleBox[{220.30835843349752, 0}, {222.7852643644694, 0.00030168946098149636},
       RoundingRadius->0], RectangleBox[{225.26217029544128, 0}, {227.73907622641318, 0.00030168946098149636},
       RoundingRadius->0], RectangleBox[{227.73907622641318, 0}, {230.21598215738504, 0.0006033789219629927},
       RoundingRadius->0], RectangleBox[{232.6928880883569, 0}, {235.1697940193288, 0.00010056315366049879},
       RoundingRadius->0], RectangleBox[{235.1697940193288, 0}, {237.64669995030067, 0.00010056315366049879},
       RoundingRadius->0], RectangleBox[{237.64669995030067, 0}, {240.12360588127257, 0.00040225261464199515},
       RoundingRadius->0], RectangleBox[{240.12360588127257, 0}, {242.60051181224443, 0.00010056315366049879},
       RoundingRadius->0], RectangleBox[{242.60051181224443, 0}, {245.0774177432163, 0.00010056315366049879},
       RoundingRadius->0], RectangleBox[{245.0774177432163, 0}, {247.5543236741882, 0.00010056315366049879},
       RoundingRadius->0], RectangleBox[{247.5543236741882, 0}, {250.03122960516006, 0.00010056315366049879},
       RoundingRadius->0], RectangleBox[{250.03122960516006, 0}, {252.50813553613193, 0.00030168946098149636},
       RoundingRadius->0], RectangleBox[{254.98504146710383, 0}, {257.46194739807567, 0.00010056315366049879},
       RoundingRadius->0], RectangleBox[{257.46194739807567, 0}, {259.93885332904756, 0.00010056315366049879},
       RoundingRadius->0], RectangleBox[{264.89266519099135, 0}, {267.3695711219632, 0.00020112630732099757},
       RoundingRadius->0], RectangleBox[{267.3695711219632, 0}, {269.8464770529351, 0.00040225261464199515},
       RoundingRadius->0], RectangleBox[{269.8464770529351, 0}, {272.323382983907, 0.00030168946098149636},
       RoundingRadius->0], RectangleBox[{274.8002889148788, 0}, {277.2771948458507, 0.00010056315366049879},
       RoundingRadius->0], RectangleBox[{277.2771948458507, 0}, {279.7541007768226, 0.00040225261464199515},
       RoundingRadius->0], RectangleBox[{279.7541007768226, 0}, {282.2310067077945, 0.000502815768302494},
       RoundingRadius->0], RectangleBox[{282.2310067077945, 0}, {284.70791263876635, 0.00010056315366049879},
       RoundingRadius->0], RectangleBox[{289.66172450071014, 0}, {292.138630431682, 0.00020112630732099757},
       RoundingRadius->0], RectangleBox[{297.09244229362577, 0}, {299.5693482245976, 0.00010056315366049879},
       RoundingRadius->0], RectangleBox[{299.5693482245976, 0}, {302.0462541555695, 0.00010056315366049879},
       RoundingRadius->0], RectangleBox[{302.0462541555695, 0}, {304.5231600865414, 0.00010056315366049879},
       RoundingRadius->0], RectangleBox[{304.5231600865414, 0}, {307.0000660175133, 0.00010056315366049879},
       RoundingRadius->0], RectangleBox[{307.0000660175133, 0}, {309.47697194848513, 0.00040225261464199515},
       RoundingRadius->0], RectangleBox[{309.47697194848513, 0}, {311.953877879457, 0.00020112630732099757},
       RoundingRadius->0], RectangleBox[{321.86150160334455, 0}, {324.3384075343164, 0.00020112630732099757},
       RoundingRadius->0], RectangleBox[{324.3384075343164, 0}, {326.8153134652883, 0.00010056315366049879},
       RoundingRadius->0], RectangleBox[{326.8153134652883, 0}, {329.2922193962602, 0.00020112630732099757},
       RoundingRadius->0], RectangleBox[{331.769125327232, 0}, {334.2460312582039, 0.00020112630732099757},
       RoundingRadius->0], RectangleBox[{339.1998431201477, 0}, {341.67674905111954, 0.00010056315366049879},
       RoundingRadius->0], RectangleBox[{346.63056091306333, 0}, {349.1074668440352, 0.00010056315366049879},
       RoundingRadius->0], RectangleBox[{349.1074668440352, 0}, {351.58437277500707, 0.00010056315366049879},
       RoundingRadius->0], RectangleBox[{354.06127870597896, 0}, {356.5381846369508, 0.00010056315366049879},
       RoundingRadius->0], RectangleBox[{356.5381846369508, 0}, {359.0150905679227, 0.00010056315366049879},
       RoundingRadius->0], RectangleBox[{359.0150905679227, 0}, {361.4919964988946, 0.00020112630732099757},
       RoundingRadius->0], RectangleBox[{368.9227142918102, 0}, {371.3996202227821, 0.00010056315366049879},
       RoundingRadius->0], RectangleBox[{371.3996202227821, 0}, {373.87652615375396, 0.00030168946098149636},
       RoundingRadius->0], RectangleBox[{376.35343208472585, 0}, {378.83033801569775, 0.00020112630732099757},
       RoundingRadius->0], RectangleBox[{388.7379617395852, 0}, {391.2148676705571, 0.00010056315366049879},
       RoundingRadius->0], RectangleBox[{391.2148676705571, 0}, {393.691773601529, 0.00010056315366049879},
       RoundingRadius->0], RectangleBox[{396.1686795325009, 0}, {398.64558546347274, 0.00010056315366049879},
       RoundingRadius->0], RectangleBox[{406.07630325638837, 0}, {408.55320918736027, 0.00010056315366049879},
       RoundingRadius->0], RectangleBox[{425.8915507041634, 0}, {428.3684566351353, 0.00020112630732099757},
       RoundingRadius->0], RectangleBox[{428.3684566351353, 0}, {430.84536256610716, 0.00010056315366049879},
       RoundingRadius->0], RectangleBox[{433.32226849707905, 0}, {435.79917442805095, 0.00010056315366049879},
       RoundingRadius->0], RectangleBox[{435.79917442805095, 0}, {438.2760803590228, 0.00030168946098149636},
       RoundingRadius->0], RectangleBox[{438.2760803590228, 0}, {440.7529862899947, 0.00010056315366049879},
       RoundingRadius->0], RectangleBox[{443.2298922209666, 0}, {445.7067981519384, 0.00010056315366049879},
       RoundingRadius->0], RectangleBox[{453.1375159448541, 0}, {455.61442187582594, 0.00010056315366049879},
       RoundingRadius->0], RectangleBox[{458.09132780679784, 0}, {460.56823373776973, 0.00010056315366049879},
       RoundingRadius->0], RectangleBox[{465.52204559971346, 0}, {467.99895153068536, 0.00010056315366049879},
       RoundingRadius->0], RectangleBox[{472.9527633926291, 0}, {475.429669323601, 0.00020112630732099757},
       RoundingRadius->0], RectangleBox[{475.429669323601, 0}, {477.9065752545729, 0.00010056315366049879},
       RoundingRadius->0], RectangleBox[{477.9065752545729, 0}, {480.3834811855447, 0.00010056315366049879},
       RoundingRadius->0], RectangleBox[{485.3372930474885, 0}, {487.81419897846035, 0.00030168946098149636},
       RoundingRadius->0], RectangleBox[{490.29110490943225, 0}, {492.76801084040414, 0.00010056315366049879},
       RoundingRadius->0], RectangleBox[{492.76801084040414, 0}, {495.244916771376, 0.00010056315366049879},
       RoundingRadius->0], RectangleBox[{500.1987286333198, 0}, {502.6756345642916, 0.00020112630732099757},
       RoundingRadius->0], RectangleBox[{505.1525404952635, 0}, {507.6294464262354, 0.00010056315366049879},
       RoundingRadius->0], RectangleBox[{510.1063523572073, 0}, {512.5832582881791, 0.00010056315366049879},
       RoundingRadius->0], RectangleBox[{512.5832582881791, 0}, {515.060164219151, 0.00010056315366049879},
       RoundingRadius->0], RectangleBox[{515.060164219151, 0}, {517.5370701501229, 0.00010056315366049879},
       RoundingRadius->0], RectangleBox[{537.3523175978979, 0}, {539.8292235288698, 0.00020112630732099757},
       RoundingRadius->0], RectangleBox[{539.8292235288698, 0}, {542.3061294598417, 0.00010056315366049879},
       RoundingRadius->0], RectangleBox[{552.2137531837292, 0}, {554.6906591147011, 0.00010056315366049879},
       RoundingRadius->0], RectangleBox[{562.1213769076168, 0}, {564.5982828385886, 0.00010056315366049879},
       RoundingRadius->0], RectangleBox[{564.5982828385886, 0}, {567.0751887695604, 0.00010056315366049879},
       RoundingRadius->0], RectangleBox[{579.4597184244199, 0}, {581.9366243553917, 0.00010056315366049879},
       RoundingRadius->0], RectangleBox[{581.9366243553917, 0}, {584.4135302863637, 0.00020112630732099757},
       RoundingRadius->0], RectangleBox[{596.798059941223, 0}, {599.2749658721949, 0.00010056315366049879},
       RoundingRadius->0], RectangleBox[{601.7518718031668, 0}, {604.2287777341386, 0.00030168946098149636},
       RoundingRadius->0], RectangleBox[{604.2287777341386, 0}, {606.7056836651105, 0.00010056315366049879},
       RoundingRadius->0], RectangleBox[{626.5209311128856, 0}, {628.9978370438574, 0.00010056315366049879},
       RoundingRadius->0], RectangleBox[{656.2438022845481, 0}, {658.72070821552, 0.00020112630732099757},
       RoundingRadius->0], RectangleBox[{668.6283319394075, 0}, {671.1052378703794, 0.00030168946098149636},
       RoundingRadius->0], RectangleBox[{683.4897675252388, 0}, {685.9666734562106, 0.00020112630732099757},
       RoundingRadius->0], RectangleBox[{713.2126386969013, 0}, {715.6895446278731, 0.00010056315366049879},
       RoundingRadius->0], RectangleBox[{772.6583810402263, 0}, {775.1352869711982, 0.00010056315366049879},
       RoundingRadius->0], RectangleBox[{775.1352869711982, 0}, {777.6121929021701, 0.00010056315366049879},
       RoundingRadius->0], RectangleBox[{794.9505344189732, 0}, {797.4274403499452, 0.00010056315366049879},
       RoundingRadius->0], RectangleBox[{802.3812522118889, 0}, {804.8581581428608, 0.00010056315366049879},
       RoundingRadius->0], RectangleBox[{804.8581581428608, 0}, {807.3350640738327, 0.00010056315366049879},
       RoundingRadius->0], RectangleBox[{898.9805835197922, 0}, {901.457489450764, 0.00010056315366049879},
       RoundingRadius->0], RectangleBox[{950.9956080702016, 0}, {953.4725140011735, 0.00010056315366049879},
       RoundingRadius->0], RectangleBox[{958.4263258631172, 0}, {960.9032317940892, 0.00010056315366049879},
       RoundingRadius->0], RectangleBox[{965.8570436560328, 0}, {968.3339495870048, 0.00010056315366049879},
       RoundingRadius->
        0]}, {}, {}}, {{}, {}, {}, {}, {}, {}, {}, {}, {}, {}, {}, {}, {}, \
{}, {}, {}, {}, {}, {}, {}, {}, {}, {}, {}, {}, {}, {}, {}, {}, {}, {}, {}, \
{}, {}, {}, {}, {}, {}, {}, {}, {}, {}, {}, {}, {}, {}, {}, {}, {}, {}, {}, \
{}, {}, {}, {}, {}, {}, {}, {}, {}, {}, {}, {}, {}, {}, {}, {}, {}, {}, {}, \
{}, {}, {}, {}, {}, {}, {}, {}, {}, {}, {}, {}, {}, {}, {}, {}, {}, {}, {}, \
{}, {}, {}, {}, {}, {}, {}, {}, {}, {}, {}, {}, {}, {}, {}, {}, {}, {}, {}, \
{}, {}, {}, {}, {}, {}, {}, {}, {}, {}, {}, {}, {}, {}, {}, {}, {}, {}, {}, \
{}, {}, {}, {}, {}, {}, {}, {}, {}, {}, {}, {}, {}, {}, {}, {}, {}, {}, {}, \
{}, {}, {}, {}, {}, {}, {}, {}, {}, {}, {}, {}, {}, {}, {}, {}, {}, {}, {}, \
{}, {}, {}, {}, {}, {}, {}, {}, {}, {}, {}}}, {{}, {{}, {}, 
     {GrayLevel[0], PointSize[
       NCache[
        Rational[7, 360], 0.019444444444444445`]], Thickness[0.005], Opacity[
      0.7], Dashing[{Small, Small}], 
      LineBox[{{78.25294351379142, 0.}, {78.25294351379142, 
       1.}}]}}, {{}, {}}}},
  AspectRatio->0.6666666666666666,
  Axes->{False, False},
  AxesLabel->{None, None},
  AxesOrigin->{-2., 0},
  BaseStyle->{FontSize -> 20, FontFamily -> "Helvetica"},
  Frame->True,
  FrameLabel->{{
     FormBox["\"Probablity\"", TraditionalForm], None}, {
     FormBox[
      SubsuperscriptBox["R", "alpha", 
       RowBox[{"Cells", " ", "Immune"}]], TraditionalForm], None}},
  FrameStyle->Thickness[0.003],
  FrameTicks->{{Automatic, Automatic}, {Automatic, Automatic}},
  GridLines->{None, None},
  GridLinesStyle->Directive[
    GrayLevel[0.5, 0.4]],
  ImageSize->500,
  LabelStyle->{FontSize -> 16, FontFamily -> "Helvetica"},
  PlotRange->{{0, 100}, {0, 0.25}},
  PlotRangePadding->{{
     Scaled[0.02], 
     Scaled[0.02]}, {None, 
     Scaled[0.05]}},
  Ticks->{Automatic, Automatic}]], "Output",
 CellChangeTimes->{{3.8309168963495817`*^9, 3.830916910550836*^9}, 
   3.830917017613346*^9, {3.830917070434025*^9, 3.830917131640233*^9}, 
   3.8310919967517853`*^9, 3.831131945793188*^9},
 CellLabel->"Out[62]=",ExpressionUUID->"28cf9c68-e6e7-4970-8b9a-ff4ecec67219"]
}, Open  ]],

Cell[TextData[StyleBox["Uncertainty Analysis ", "Subsubsection",
 FontColor->RGBColor[0.5, 0, 0.5]]], "Text",
 CellChangeTimes->{{3.831015248559979*^9, 
  3.8310152605883427`*^9}},ExpressionUUID->"c1f46d23-3db6-45b2-a459-\
d1aa60049f4d"],

Cell[CellGroupData[{

Cell[BoxData[{
 RowBox[{
  RowBox[{"model", "=", "modeldMF"}], ";"}], "\[IndentingNewLine]", 
 RowBox[{
  RowBox[{"oldStSt", "=", 
   RowBox[{"ststSolMatFormR", "[", 
    RowBox[{"model", ",", "100000"}], "]"}]}], ";"}], "\[IndentingNewLine]", 
 RowBox[{
  RowBox[{"vars", "=", 
   RowBox[{
    RowBox[{"Select", "[", 
     RowBox[{
      RowBox[{"oldStSt", "[", 
       RowBox[{"[", "1", "]"}], "]"}], ",", 
      RowBox[{
       RowBox[{
        RowBox[{"#", "[", 
         RowBox[{"[", "2", "]"}], "]"}], ">", "10"}], "&"}]}], "]"}], "[", 
    RowBox[{"[", 
     RowBox[{";;", ",", "1"}], "]"}], "]"}]}], ";"}], "\[IndentingNewLine]", 
 RowBox[{
  RowBox[{"oldStStD", "=", "oldStSt"}], ";"}], "\[IndentingNewLine]", 
 RowBox[{
  RowBox[{"startingpoint", "=", 
   RowBox[{"Table", "[", 
    RowBox[{
     RowBox[{
      RowBox[{
       RowBox[{
        RowBox[{"#", "[", 
         RowBox[{"[", "1", "]"}], "]"}], "\[Rule]", 
        RowBox[{"#", "[", 
         RowBox[{"[", "2", "]"}], "]"}]}], "&"}], "/@", 
      RowBox[{"oldStStD", "[", 
       RowBox[{"[", "i", "]"}], "]"}]}], ",", 
     RowBox[{"{", 
      RowBox[{"i", ",", "1", ",", "2"}], "}"}]}], "]"}]}], 
  ";"}], "\[IndentingNewLine]", 
 RowBox[{
  RowBox[{"paramsToScan", "=", 
   RowBox[{"model", "[", 
    RowBox[{"[", "4", "]"}], "]"}]}], ";"}], "\[IndentingNewLine]", 
 RowBox[{
  RowBox[{"paramNames", "=", 
   RowBox[{"paramsToScan", "[", 
    RowBox[{"[", 
     RowBox[{";;", ",", "1"}], "]"}], "]"}]}], ";"}], "\n", 
 RowBox[{
  RowBox[{"paramVals", "=", 
   RowBox[{"paramsToScan", "[", 
    RowBox[{"[", 
     RowBox[{";;", ",", "2"}], "]"}], "]"}]}], ";"}], "\n", 
 RowBox[{
  RowBox[{
   RowBox[{"paramLogExtremes", "=", 
    RowBox[{"Table", "[", "\[IndentingNewLine]", 
     RowBox[{
      RowBox[{
       RowBox[{"var", "=", "0.10"}], ";", 
       RowBox[{
        RowBox[{"paramNames", "[", 
         RowBox[{"[", "i", "]"}], "]"}], "\[Rule]", 
        RowBox[{"{", 
         RowBox[{
          RowBox[{
           RowBox[{"(", 
            RowBox[{"1", "-", "var"}], ")"}], "*", 
           RowBox[{"paramVals", "[", 
            RowBox[{"[", "i", "]"}], "]"}]}], ",", 
          RowBox[{
           RowBox[{"(", 
            RowBox[{"1", "+", "var"}], ")"}], "*", 
           RowBox[{"paramVals", "[", 
            RowBox[{"[", "i", "]"}], "]"}]}]}], "}"}]}]}], ",", 
      RowBox[{"{", 
       RowBox[{"i", ",", "1", ",", 
        RowBox[{"Length", "[", "paramNames", "]"}]}], "}"}]}], "]"}]}], ";"}],
   "\[IndentingNewLine]"}], "\[IndentingNewLine]", 
 RowBox[{
  RowBox[{
   RowBox[{"paramLogVariance", "=", 
    RowBox[{
     RowBox[{
      RowBox[{
       RowBox[{"#", "[", 
        RowBox[{"[", "1", "]"}], "]"}], "\[Rule]", 
       RowBox[{"If", "[", 
        RowBox[{
         RowBox[{
          RowBox[{"#", "[", 
           RowBox[{"[", "2", "]"}], "]"}], "\[NotEqual]", 
          RowBox[{"{", 
           RowBox[{"0.", ",", "0."}], "}"}]}], ",", 
         RowBox[{"Variance", "[", 
          RowBox[{"Log", "[", 
           RowBox[{"RandomVariate", "[", 
            RowBox[{
             RowBox[{"UniformDistribution", "[", 
              RowBox[{"{", 
               RowBox[{
                RowBox[{"#", "[", 
                 RowBox[{"[", 
                  RowBox[{"2", ",", "1"}], "]"}], "]"}], ",", 
                RowBox[{"#", "[", 
                 RowBox[{"[", 
                  RowBox[{"2", ",", "2"}], "]"}], "]"}]}], "}"}], "]"}], ",", 
             "10000000"}], "]"}], "]"}], "]"}], ",", "0"}], "]"}]}], "&"}], "/@",
      "paramLogExtremes"}]}], ";"}], 
  "\[IndentingNewLine]"}], "\[IndentingNewLine]", 
 RowBox[{
  RowBox[{
   RowBox[{"respTabD", "=", 
    RowBox[{"Flatten", "[", 
     RowBox[{
      RowBox[{"Table", "[", "\[IndentingNewLine]", 
       RowBox[{
        RowBox[{
         RowBox[{"param", "=", 
          RowBox[{"model", "[", 
           RowBox[{"[", 
            RowBox[{"4", ",", "j"}], "]"}], "]"}]}], ";", 
         "\[IndentingNewLine]", 
         RowBox[{"tempMod", "=", 
          RowBox[{"addParametersToModel", "[", 
           RowBox[{"model", ",", 
            RowBox[{"{", 
             RowBox[{
              RowBox[{"param", "[", 
               RowBox[{"[", "1", "]"}], "]"}], "\[Rule]", 
              RowBox[{
               RowBox[{"param", "[", 
                RowBox[{"[", "2", "]"}], "]"}], "*", "1.0001"}]}], "}"}]}], 
           "]"}]}], ";", "\[IndentingNewLine]", 
         RowBox[{"newStStUp", "=", 
          RowBox[{"Quiet", "[", 
           RowBox[{"ststSolMatFormR", "[", 
            RowBox[{"tempMod", ",", "100000", ",", "startingpoint"}], "]"}], 
           "]"}]}], ";", "\[IndentingNewLine]", 
         RowBox[{"respTab", "=", 
          RowBox[{"Table", "[", 
           RowBox[{
            RowBox[{"{", 
             RowBox[{
              RowBox[{"param", "[", 
               RowBox[{"[", "1", "]"}], "]"}], ",", 
              RowBox[{"vars", "[", 
               RowBox[{"[", "i", "]"}], "]"}], ",", 
              RowBox[{
               RowBox[{"(", 
                RowBox[{
                 RowBox[{"param", "[", 
                  RowBox[{"[", "1", "]"}], "]"}], "/.", "paramLogVariance"}], 
                ")"}], "*", 
               RowBox[{
                RowBox[{"(", 
                 RowBox[{
                  RowBox[{"(", 
                   RowBox[{
                    RowBox[{"(", 
                    RowBox[{
                    RowBox[{"vars", "[", 
                    RowBox[{"[", "i", "]"}], "]"}], "/.", 
                    RowBox[{"newStStUp", "[", 
                    RowBox[{"[", "1", "]"}], "]"}]}], ")"}], "-", 
                    RowBox[{"(", 
                    RowBox[{
                    RowBox[{"vars", "[", 
                    RowBox[{"[", "i", "]"}], "]"}], "/.", 
                    RowBox[{"oldStSt", "[", 
                    RowBox[{"[", "1", "]"}], "]"}]}], ")"}]}], ")"}], "/", 
                  RowBox[{"(", "0.0001", ")"}]}], ")"}], "^", "2"}]}]}], 
             "}"}], ",", 
            RowBox[{"{", 
             RowBox[{"i", ",", "1", ",", 
              RowBox[{"Length", "[", "vars", "]"}]}], "}"}]}], "]"}]}], ";", 
         "\[IndentingNewLine]", "respTab"}], ",", 
        RowBox[{"{", 
         RowBox[{"j", ",", "1", ",", 
          RowBox[{"Length", "[", 
           RowBox[{"model", "[", 
            RowBox[{"[", "4", "]"}], "]"}], "]"}]}], "}"}]}], "]"}], ",", 
      "1"}], "]"}]}], ";"}], "\[IndentingNewLine]"}], "\[IndentingNewLine]", 
 RowBox[{
  RowBox[{
   RowBox[{"overallVariances", "=", 
    RowBox[{"Thread", "[", 
     RowBox[{"vars", "\[Rule]", 
      RowBox[{"(", 
       RowBox[{
        RowBox[{
         RowBox[{"Total", "[", "#", "]"}], "&"}], "/@", 
        RowBox[{
         RowBox[{"Table", "[", 
          RowBox[{
           RowBox[{"Select", "[", 
            RowBox[{"respTabD", ",", 
             RowBox[{
              RowBox[{
               RowBox[{
                RowBox[{"#", "[", 
                 RowBox[{"[", "2", "]"}], "]"}], "\[Equal]", 
                RowBox[{"vars", "[", 
                 RowBox[{"[", "i", "]"}], "]"}]}], "&&", 
               RowBox[{"!", 
                RowBox[{
                 RowBox[{"#", "[", 
                  RowBox[{"[", "3", "]"}], "]"}], "===", 
                 "Indeterminate"}]}]}], "&"}]}], "]"}], ",", 
           RowBox[{"{", 
            RowBox[{"i", ",", "1", ",", 
             RowBox[{"Length", "[", "vars", "]"}]}], "}"}]}], "]"}], "[", 
         RowBox[{"[", 
          RowBox[{";;", ",", ";;", ",", "3"}], "]"}], "]"}]}], ")"}]}], 
     "]"}]}], ";"}], "\[IndentingNewLine]"}], "\[IndentingNewLine]", 
 RowBox[{
  RowBox[{"contributionOfPars", "=", 
   RowBox[{"Table", "[", "\[IndentingNewLine]", 
    RowBox[{
     RowBox[{
      RowBox[{"num", "=", 
       RowBox[{
        RowBox[{"Flatten", "[", 
         RowBox[{"Select", "[", 
          RowBox[{"respTabD", ",", 
           RowBox[{
            RowBox[{
             RowBox[{
              RowBox[{"#", "[", 
               RowBox[{"[", "1", "]"}], "]"}], "\[Equal]", 
              RowBox[{"paramNames", "[", 
               RowBox[{"[", "i", "]"}], "]"}]}], "&&", 
             RowBox[{
              RowBox[{"#", "[", 
               RowBox[{"[", "2", "]"}], "]"}], "\[Equal]", 
              RowBox[{"vars", "[", 
               RowBox[{"[", "j", "]"}], "]"}]}]}], "&"}]}], "]"}], "]"}], "[", 
        RowBox[{"[", "3", "]"}], "]"}]}], ";", "\[IndentingNewLine]", 
      RowBox[{"denom", "=", 
       RowBox[{
        RowBox[{"vars", "[", 
         RowBox[{"[", "j", "]"}], "]"}], "/.", "overallVariances"}]}], ";", 
      "\[IndentingNewLine]", 
      RowBox[{"{", 
       RowBox[{
        RowBox[{"paramNames", "[", 
         RowBox[{"[", "i", "]"}], "]"}], ",", 
        RowBox[{"vars", "[", 
         RowBox[{"[", "j", "]"}], "]"}], ",", 
        RowBox[{
         RowBox[{"num", "/", "denom"}], "*", "100"}]}], "}"}]}], ",", 
     RowBox[{"{", 
      RowBox[{"j", ",", "1", ",", 
       RowBox[{"Length", "[", "vars", "]"}]}], "}"}], ",", 
     RowBox[{"{", 
      RowBox[{"i", ",", "1", ",", 
       RowBox[{"Length", "[", "paramNames", "]"}]}], "}"}]}], "]"}]}], 
  ";"}], "\[IndentingNewLine]", 
 RowBox[{"TableForm", "[", "contributionOfPars", 
  "]"}], "\[IndentingNewLine]"}], "Input",
 CellChangeTimes->{{3.8310367883310013`*^9, 3.831036791767201*^9}, {
   3.831036822589815*^9, 3.831036823306863*^9}, 3.831043930263597*^9, {
   3.831082673272729*^9, 3.831082675054574*^9}},
 CellLabel->
  "In[257]:=",ExpressionUUID->"f74b5ef8-ef8d-4121-97dc-1e096eb298c2"],

Cell[BoxData[
 TagBox[GridBox[{
    {
     TagBox[GridBox[{
        {"model`alfa"},
        {
         RowBox[{"model`E", "[", "t", "]"}]},
        {"14.89600507662775`"}
       },
       GridBoxAlignment->{"Columns" -> {{Left}}, "Rows" -> {{Baseline}}},
       GridBoxSpacings->{"Columns" -> {
           Offset[0.27999999999999997`], {
            Offset[0.5599999999999999]}, 
           Offset[0.27999999999999997`]}, "Rows" -> {{
            Offset[0.2]}}}],
      Column], 
     TagBox[GridBox[{
        {"model`beta"},
        {
         RowBox[{"model`E", "[", "t", "]"}]},
        {"0.34204696003090784`"}
       },
       GridBoxAlignment->{"Columns" -> {{Left}}, "Rows" -> {{Baseline}}},
       GridBoxSpacings->{"Columns" -> {
           Offset[0.27999999999999997`], {
            Offset[0.5599999999999999]}, 
           Offset[0.27999999999999997`]}, "Rows" -> {{
            Offset[0.2]}}}],
      Column], 
     TagBox[GridBox[{
        {"model`d1"},
        {
         RowBox[{"model`E", "[", "t", "]"}]},
        {"14.897075602154835`"}
       },
       GridBoxAlignment->{"Columns" -> {{Left}}, "Rows" -> {{Baseline}}},
       GridBoxSpacings->{"Columns" -> {
           Offset[0.27999999999999997`], {
            Offset[0.5599999999999999]}, 
           Offset[0.27999999999999997`]}, "Rows" -> {{
            Offset[0.2]}}}],
      Column], 
     TagBox[GridBox[{
        {"model`d2"},
        {
         RowBox[{"model`E", "[", "t", "]"}]},
        {"1.1805671562126738`"}
       },
       GridBoxAlignment->{"Columns" -> {{Left}}, "Rows" -> {{Baseline}}},
       GridBoxSpacings->{"Columns" -> {
           Offset[0.27999999999999997`], {
            Offset[0.5599999999999999]}, 
           Offset[0.27999999999999997`]}, "Rows" -> {{
            Offset[0.2]}}}],
      Column], 
     TagBox[GridBox[{
        {"model`delta"},
        {
         RowBox[{"model`E", "[", "t", "]"}]},
        {"18.01607338281783`"}
       },
       GridBoxAlignment->{"Columns" -> {{Left}}, "Rows" -> {{Baseline}}},
       GridBoxSpacings->{"Columns" -> {
           Offset[0.27999999999999997`], {
            Offset[0.5599999999999999]}, 
           Offset[0.27999999999999997`]}, "Rows" -> {{
            Offset[0.2]}}}],
      Column], 
     TagBox[GridBox[{
        {"model`gamma"},
        {
         RowBox[{"model`E", "[", "t", "]"}]},
        {"0.004779346391457819`"}
       },
       GridBoxAlignment->{"Columns" -> {{Left}}, "Rows" -> {{Baseline}}},
       GridBoxSpacings->{"Columns" -> {
           Offset[0.27999999999999997`], {
            Offset[0.5599999999999999]}, 
           Offset[0.27999999999999997`]}, "Rows" -> {{
            Offset[0.2]}}}],
      Column], 
     TagBox[GridBox[{
        {"model`k1"},
        {
         RowBox[{"model`E", "[", "t", "]"}]},
        {"0.8373403599313007`"}
       },
       GridBoxAlignment->{"Columns" -> {{Left}}, "Rows" -> {{Baseline}}},
       GridBoxSpacings->{"Columns" -> {
           Offset[0.27999999999999997`], {
            Offset[0.5599999999999999]}, 
           Offset[0.27999999999999997`]}, "Rows" -> {{
            Offset[0.2]}}}],
      Column], 
     TagBox[GridBox[{
        {"model`k2"},
        {
         RowBox[{"model`E", "[", "t", "]"}]},
        {"0.029265953395072316`"}
       },
       GridBoxAlignment->{"Columns" -> {{Left}}, "Rows" -> {{Baseline}}},
       GridBoxSpacings->{"Columns" -> {
           Offset[0.27999999999999997`], {
            Offset[0.5599999999999999]}, 
           Offset[0.27999999999999997`]}, "Rows" -> {{
            Offset[0.2]}}}],
      Column], 
     TagBox[GridBox[{
        {"model`lambda"},
        {
         RowBox[{"model`E", "[", "t", "]"}]},
        {"18.42320593729127`"}
       },
       GridBoxAlignment->{"Columns" -> {{Left}}, "Rows" -> {{Baseline}}},
       GridBoxSpacings->{"Columns" -> {
           Offset[0.27999999999999997`], {
            Offset[0.5599999999999999]}, 
           Offset[0.27999999999999997`]}, "Rows" -> {{
            Offset[0.2]}}}],
      Column], 
     TagBox[GridBox[{
        {"model`mu"},
        {
         RowBox[{"model`E", "[", "t", "]"}]},
        {"15.68085407735382`"}
       },
       GridBoxAlignment->{"Columns" -> {{Left}}, "Rows" -> {{Baseline}}},
       GridBoxSpacings->{"Columns" -> {
           Offset[0.27999999999999997`], {
            Offset[0.5599999999999999]}, 
           Offset[0.27999999999999997`]}, "Rows" -> {{
            Offset[0.2]}}}],
      Column], 
     TagBox[GridBox[{
        {"model`p1"},
        {
         RowBox[{"model`E", "[", "t", "]"}]},
        {"0.0022696677479385682`"}
       },
       GridBoxAlignment->{"Columns" -> {{Left}}, "Rows" -> {{Baseline}}},
       GridBoxSpacings->{"Columns" -> {
           Offset[0.27999999999999997`], {
            Offset[0.5599999999999999]}, 
           Offset[0.27999999999999997`]}, "Rows" -> {{
            Offset[0.2]}}}],
      Column], 
     TagBox[GridBox[{
        {"model`p2"},
        {
         RowBox[{"model`E", "[", "t", "]"}]},
        {"2.82763388259891`*^-6"}
       },
       GridBoxAlignment->{"Columns" -> {{Left}}, "Rows" -> {{Baseline}}},
       GridBoxSpacings->{"Columns" -> {
           Offset[0.27999999999999997`], {
            Offset[0.5599999999999999]}, 
           Offset[0.27999999999999997`]}, "Rows" -> {{
            Offset[0.2]}}}],
      Column], 
     TagBox[GridBox[{
        {"model`r"},
        {
         RowBox[{"model`E", "[", "t", "]"}]},
        {"15.690513652411248`"}
       },
       GridBoxAlignment->{"Columns" -> {{Left}}, "Rows" -> {{Baseline}}},
       GridBoxSpacings->{"Columns" -> {
           Offset[0.27999999999999997`], {
            Offset[0.5599999999999999]}, 
           Offset[0.27999999999999997`]}, "Rows" -> {{
            Offset[0.2]}}}],
      Column], 
     TagBox[GridBox[{
        {"model`default"},
        {
         RowBox[{"model`E", "[", "t", "]"}]},
        {"1.4418801163706009`*^-24"}
       },
       GridBoxAlignment->{"Columns" -> {{Left}}, "Rows" -> {{Baseline}}},
       GridBoxSpacings->{"Columns" -> {
           Offset[0.27999999999999997`], {
            Offset[0.5599999999999999]}, 
           Offset[0.27999999999999997`]}, "Rows" -> {{
            Offset[0.2]}}}],
      Column]},
    {
     TagBox[GridBox[{
        {"model`alfa"},
        {
         RowBox[{"model`H", "[", "t", "]"}]},
        {"0.48400854493345424`"}
       },
       GridBoxAlignment->{"Columns" -> {{Left}}, "Rows" -> {{Baseline}}},
       GridBoxSpacings->{"Columns" -> {
           Offset[0.27999999999999997`], {
            Offset[0.5599999999999999]}, 
           Offset[0.27999999999999997`]}, "Rows" -> {{
            Offset[0.2]}}}],
      Column], 
     TagBox[GridBox[{
        {"model`beta"},
        {
         RowBox[{"model`H", "[", "t", "]"}]},
        {"1.218798833794795`"}
       },
       GridBoxAlignment->{"Columns" -> {{Left}}, "Rows" -> {{Baseline}}},
       GridBoxSpacings->{"Columns" -> {
           Offset[0.27999999999999997`], {
            Offset[0.5599999999999999]}, 
           Offset[0.27999999999999997`]}, "Rows" -> {{
            Offset[0.2]}}}],
      Column], 
     TagBox[GridBox[{
        {"model`d1"},
        {
         RowBox[{"model`H", "[", "t", "]"}]},
        {"40.77120778833628`"}
       },
       GridBoxAlignment->{"Columns" -> {{Left}}, "Rows" -> {{Baseline}}},
       GridBoxSpacings->{"Columns" -> {
           Offset[0.27999999999999997`], {
            Offset[0.5599999999999999]}, 
           Offset[0.27999999999999997`]}, "Rows" -> {{
            Offset[0.2]}}}],
      Column], 
     TagBox[GridBox[{
        {"model`d2"},
        {
         RowBox[{"model`H", "[", "t", "]"}]},
        {"3.781043291605598`"}
       },
       GridBoxAlignment->{"Columns" -> {{Left}}, "Rows" -> {{Baseline}}},
       GridBoxSpacings->{"Columns" -> {
           Offset[0.27999999999999997`], {
            Offset[0.5599999999999999]}, 
           Offset[0.27999999999999997`]}, "Rows" -> {{
            Offset[0.2]}}}],
      Column], 
     TagBox[GridBox[{
        {"model`delta"},
        {
         RowBox[{"model`H", "[", "t", "]"}]},
        {"0.0003785684311152074`"}
       },
       GridBoxAlignment->{"Columns" -> {{Left}}, "Rows" -> {{Baseline}}},
       GridBoxSpacings->{"Columns" -> {
           Offset[0.27999999999999997`], {
            Offset[0.5599999999999999]}, 
           Offset[0.27999999999999997`]}, "Rows" -> {{
            Offset[0.2]}}}],
      Column], 
     TagBox[GridBox[{
        {"model`gamma"},
        {
         RowBox[{"model`H", "[", "t", "]"}]},
        {"0.0156402397401938`"}
       },
       GridBoxAlignment->{"Columns" -> {{Left}}, "Rows" -> {{Baseline}}},
       GridBoxSpacings->{"Columns" -> {
           Offset[0.27999999999999997`], {
            Offset[0.5599999999999999]}, 
           Offset[0.27999999999999997`]}, "Rows" -> {{
            Offset[0.2]}}}],
      Column], 
     TagBox[GridBox[{
        {"model`k1"},
        {
         RowBox[{"model`H", "[", "t", "]"}]},
        {"2.683697834802086`"}
       },
       GridBoxAlignment->{"Columns" -> {{Left}}, "Rows" -> {{Baseline}}},
       GridBoxSpacings->{"Columns" -> {
           Offset[0.27999999999999997`], {
            Offset[0.5599999999999999]}, 
           Offset[0.27999999999999997`]}, "Rows" -> {{
            Offset[0.2]}}}],
      Column], 
     TagBox[GridBox[{
        {"model`k2"},
        {
         RowBox[{"model`H", "[", "t", "]"}]},
        {"0.09377321316014477`"}
       },
       GridBoxAlignment->{"Columns" -> {{Left}}, "Rows" -> {{Baseline}}},
       GridBoxSpacings->{"Columns" -> {
           Offset[0.27999999999999997`], {
            Offset[0.5599999999999999]}, 
           Offset[0.27999999999999997`]}, "Rows" -> {{
            Offset[0.2]}}}],
      Column], 
     TagBox[GridBox[{
        {"model`lambda"},
        {
         RowBox[{"model`H", "[", "t", "]"}]},
        {"50.42230521817343`"}
       },
       GridBoxAlignment->{"Columns" -> {{Left}}, "Rows" -> {{Baseline}}},
       GridBoxSpacings->{"Columns" -> {
           Offset[0.27999999999999997`], {
            Offset[0.5599999999999999]}, 
           Offset[0.27999999999999997`]}, "Rows" -> {{
            Offset[0.2]}}}],
      Column], 
     TagBox[GridBox[{
        {"model`mu"},
        {
         RowBox[{"model`H", "[", "t", "]"}]},
        {"0.26449037757316146`"}
       },
       GridBoxAlignment->{"Columns" -> {{Left}}, "Rows" -> {{Baseline}}},
       GridBoxSpacings->{"Columns" -> {
           Offset[0.27999999999999997`], {
            Offset[0.5599999999999999]}, 
           Offset[0.27999999999999997`]}, "Rows" -> {{
            Offset[0.2]}}}],
      Column], 
     TagBox[GridBox[{
        {"model`p1"},
        {
         RowBox[{"model`H", "[", "t", "]"}]},
        {"4.7691939166816076`*^-8"}
       },
       GridBoxAlignment->{"Columns" -> {{Left}}, "Rows" -> {{Baseline}}},
       GridBoxSpacings->{"Columns" -> {
           Offset[0.27999999999999997`], {
            Offset[0.5599999999999999]}, 
           Offset[0.27999999999999997`]}, "Rows" -> {{
            Offset[0.2]}}}],
      Column], 
     TagBox[GridBox[{
        {"model`p2"},
        {
         RowBox[{"model`H", "[", "t", "]"}]},
        {"4.7694196298187996`*^-8"}
       },
       GridBoxAlignment->{"Columns" -> {{Left}}, "Rows" -> {{Baseline}}},
       GridBoxSpacings->{"Columns" -> {
           Offset[0.27999999999999997`], {
            Offset[0.5599999999999999]}, 
           Offset[0.27999999999999997`]}, "Rows" -> {{
            Offset[0.2]}}}],
      Column], 
     TagBox[GridBox[{
        {"model`r"},
        {
         RowBox[{"model`H", "[", "t", "]"}]},
        {"0.26465599406360557`"}
       },
       GridBoxAlignment->{"Columns" -> {{Left}}, "Rows" -> {{Baseline}}},
       GridBoxSpacings->{"Columns" -> {
           Offset[0.27999999999999997`], {
            Offset[0.5599999999999999]}, 
           Offset[0.27999999999999997`]}, "Rows" -> {{
            Offset[0.2]}}}],
      Column], 
     TagBox[GridBox[{
        {"model`default"},
        {
         RowBox[{"model`H", "[", "t", "]"}]},
        {"0.`"}
       },
       GridBoxAlignment->{"Columns" -> {{Left}}, "Rows" -> {{Baseline}}},
       GridBoxSpacings->{"Columns" -> {
           Offset[0.27999999999999997`], {
            Offset[0.5599999999999999]}, 
           Offset[0.27999999999999997`]}, "Rows" -> {{
            Offset[0.2]}}}],
      Column]},
    {
     TagBox[GridBox[{
        {"model`alfa"},
        {
         RowBox[{"model`I", "[", "t", "]"}]},
        {"0.00046261158544311`"}
       },
       GridBoxAlignment->{"Columns" -> {{Left}}, "Rows" -> {{Baseline}}},
       GridBoxSpacings->{"Columns" -> {
           Offset[0.27999999999999997`], {
            Offset[0.5599999999999999]}, 
           Offset[0.27999999999999997`]}, "Rows" -> {{
            Offset[0.2]}}}],
      Column], 
     TagBox[GridBox[{
        {"model`beta"},
        {
         RowBox[{"model`I", "[", "t", "]"}]},
        {"15.522088318801847`"}
       },
       GridBoxAlignment->{"Columns" -> {{Left}}, "Rows" -> {{Baseline}}},
       GridBoxSpacings->{"Columns" -> {
           Offset[0.27999999999999997`], {
            Offset[0.5599999999999999]}, 
           Offset[0.27999999999999997`]}, "Rows" -> {{
            Offset[0.2]}}}],
      Column], 
     TagBox[GridBox[{
        {"model`d1"},
        {
         RowBox[{"model`I", "[", "t", "]"}]},
        {"0.00046264536734882895`"}
       },
       GridBoxAlignment->{"Columns" -> {{Left}}, "Rows" -> {{Baseline}}},
       GridBoxSpacings->{"Columns" -> {
           Offset[0.27999999999999997`], {
            Offset[0.5599999999999999]}, 
           Offset[0.27999999999999997`]}, "Rows" -> {{
            Offset[0.2]}}}],
      Column], 
     TagBox[GridBox[{
        {"model`d2"},
        {
         RowBox[{"model`I", "[", "t", "]"}]},
        {"48.13761632831092`"}
       },
       GridBoxAlignment->{"Columns" -> {{Left}}, "Rows" -> {{Baseline}}},
       GridBoxSpacings->{"Columns" -> {
           Offset[0.27999999999999997`], {
            Offset[0.5599999999999999]}, 
           Offset[0.27999999999999997`]}, "Rows" -> {{
            Offset[0.2]}}}],
      Column], 
     TagBox[GridBox[{
        {"model`delta"},
        {
         RowBox[{"model`I", "[", "t", "]"}]},
        {"0.0005595093686592839`"}
       },
       GridBoxAlignment->{"Columns" -> {{Left}}, "Rows" -> {{Baseline}}},
       GridBoxSpacings->{"Columns" -> {
           Offset[0.27999999999999997`], {
            Offset[0.5599999999999999]}, 
           Offset[0.27999999999999997`]}, "Rows" -> {{
            Offset[0.2]}}}],
      Column], 
     TagBox[GridBox[{
        {"model`gamma"},
        {
         RowBox[{"model`I", "[", "t", "]"}]},
        {"0.19873065936391782`"}
       },
       GridBoxAlignment->{"Columns" -> {{Left}}, "Rows" -> {{Baseline}}},
       GridBoxSpacings->{"Columns" -> {
           Offset[0.27999999999999997`], {
            Offset[0.5599999999999999]}, 
           Offset[0.27999999999999997`]}, "Rows" -> {{
            Offset[0.2]}}}],
      Column], 
     TagBox[GridBox[{
        {"model`k1"},
        {
         RowBox[{"model`I", "[", "t", "]"}]},
        {"34.16366498579564`"}
       },
       GridBoxAlignment->{"Columns" -> {{Left}}, "Rows" -> {{Baseline}}},
       GridBoxSpacings->{"Columns" -> {
           Offset[0.27999999999999997`], {
            Offset[0.5599999999999999]}, 
           Offset[0.27999999999999997`]}, "Rows" -> {{
            Offset[0.2]}}}],
      Column], 
     TagBox[GridBox[{
        {"model`k2"},
        {
         RowBox[{"model`I", "[", "t", "]"}]},
        {"1.1937827009336923`"}
       },
       GridBoxAlignment->{"Columns" -> {{Left}}, "Rows" -> {{Baseline}}},
       GridBoxSpacings->{"Columns" -> {
           Offset[0.27999999999999997`], {
            Offset[0.5599999999999999]}, 
           Offset[0.27999999999999997`]}, "Rows" -> {{
            Offset[0.2]}}}],
      Column], 
     TagBox[GridBox[{
        {"model`lambda"},
        {
         RowBox[{"model`I", "[", "t", "]"}]},
        {"0.0005721525952264613`"}
       },
       GridBoxAlignment->{"Columns" -> {{Left}}, "Rows" -> {{Baseline}}},
       GridBoxSpacings->{"Columns" -> {
           Offset[0.27999999999999997`], {
            Offset[0.5599999999999999]}, 
           Offset[0.27999999999999997`]}, "Rows" -> {{
            Offset[0.2]}}}],
      Column], 
     TagBox[GridBox[{
        {"model`mu"},
        {
         RowBox[{"model`I", "[", "t", "]"}]},
        {"0.39093781272938855`"}
       },
       GridBoxAlignment->{"Columns" -> {{Left}}, "Rows" -> {{Baseline}}},
       GridBoxSpacings->{"Columns" -> {
           Offset[0.27999999999999997`], {
            Offset[0.5599999999999999]}, 
           Offset[0.27999999999999997`]}, "Rows" -> {{
            Offset[0.2]}}}],
      Column], 
     TagBox[GridBox[{
        {"model`p1"},
        {
         RowBox[{"model`I", "[", "t", "]"}]},
        {"7.048703340323869`*^-8"}
       },
       GridBoxAlignment->{"Columns" -> {{Left}}, "Rows" -> {{Baseline}}},
       GridBoxSpacings->{"Columns" -> {
           Offset[0.27999999999999997`], {
            Offset[0.5599999999999999]}, 
           Offset[0.27999999999999997`]}, "Rows" -> {{
            Offset[0.2]}}}],
      Column], 
     TagBox[GridBox[{
        {"model`p2"},
        {
         RowBox[{"model`I", "[", "t", "]"}]},
        {"7.04903748585343`*^-8"}
       },
       GridBoxAlignment->{"Columns" -> {{Left}}, "Rows" -> {{Baseline}}},
       GridBoxSpacings->{"Columns" -> {
           Offset[0.27999999999999997`], {
            Offset[0.5599999999999999]}, 
           Offset[0.27999999999999997`]}, "Rows" -> {{
            Offset[0.2]}}}],
      Column], 
     TagBox[GridBox[{
        {"model`r"},
        {
         RowBox[{"model`I", "[", "t", "]"}]},
        {"0.3911221341704827`"}
       },
       GridBoxAlignment->{"Columns" -> {{Left}}, "Rows" -> {{Baseline}}},
       GridBoxSpacings->{"Columns" -> {
           Offset[0.27999999999999997`], {
            Offset[0.5599999999999999]}, 
           Offset[0.27999999999999997`]}, "Rows" -> {{
            Offset[0.2]}}}],
      Column], 
     TagBox[GridBox[{
        {"model`default"},
        {
         RowBox[{"model`I", "[", "t", "]"}]},
        {"0.`"}
       },
       GridBoxAlignment->{"Columns" -> {{Left}}, "Rows" -> {{Baseline}}},
       GridBoxSpacings->{"Columns" -> {
           Offset[0.27999999999999997`], {
            Offset[0.5599999999999999]}, 
           Offset[0.27999999999999997`]}, "Rows" -> {{
            Offset[0.2]}}}],
      Column]},
    {
     TagBox[GridBox[{
        {"model`alfa"},
        {
         RowBox[{"model`M", "[", "t", "]"}]},
        {"0.003760443311466589`"}
       },
       GridBoxAlignment->{"Columns" -> {{Left}}, "Rows" -> {{Baseline}}},
       GridBoxSpacings->{"Columns" -> {
           Offset[0.27999999999999997`], {
            Offset[0.5599999999999999]}, 
           Offset[0.27999999999999997`]}, "Rows" -> {{
            Offset[0.2]}}}],
      Column], 
     TagBox[GridBox[{
        {"model`beta"},
        {
         RowBox[{"model`M", "[", "t", "]"}]},
        {"14.643123468055999`"}
       },
       GridBoxAlignment->{"Columns" -> {{Left}}, "Rows" -> {{Baseline}}},
       GridBoxSpacings->{"Columns" -> {
           Offset[0.27999999999999997`], {
            Offset[0.5599999999999999]}, 
           Offset[0.27999999999999997`]}, "Rows" -> {{
            Offset[0.2]}}}],
      Column], 
     TagBox[GridBox[{
        {"model`d1"},
        {
         RowBox[{"model`M", "[", "t", "]"}]},
        {"0.0037607416704427718`"}
       },
       GridBoxAlignment->{"Columns" -> {{Left}}, "Rows" -> {{Baseline}}},
       GridBoxSpacings->{"Columns" -> {
           Offset[0.27999999999999997`], {
            Offset[0.5599999999999999]}, 
           Offset[0.27999999999999997`]}, "Rows" -> {{
            Offset[0.2]}}}],
      Column], 
     TagBox[GridBox[{
        {"model`d2"},
        {
         RowBox[{"model`M", "[", "t", "]"}]},
        {"45.42800402478568`"}
       },
       GridBoxAlignment->{"Columns" -> {{Left}}, "Rows" -> {{Baseline}}},
       GridBoxSpacings->{"Columns" -> {
           Offset[0.27999999999999997`], {
            Offset[0.5599999999999999]}, 
           Offset[0.27999999999999997`]}, "Rows" -> {{
            Offset[0.2]}}}],
      Column], 
     TagBox[GridBox[{
        {"model`delta"},
        {
         RowBox[{"model`M", "[", "t", "]"}]},
        {"0.0045481291088029195`"}
       },
       GridBoxAlignment->{"Columns" -> {{Left}}, "Rows" -> {{Baseline}}},
       GridBoxSpacings->{"Columns" -> {
           Offset[0.27999999999999997`], {
            Offset[0.5599999999999999]}, 
           Offset[0.27999999999999997`]}, "Rows" -> {{
            Offset[0.2]}}}],
      Column], 
     TagBox[GridBox[{
        {"model`gamma"},
        {
         RowBox[{"model`M", "[", "t", "]"}]},
        {"0.18790273045133726`"}
       },
       GridBoxAlignment->{"Columns" -> {{Left}}, "Rows" -> {{Baseline}}},
       GridBoxSpacings->{"Columns" -> {
           Offset[0.27999999999999997`], {
            Offset[0.5599999999999999]}, 
           Offset[0.27999999999999997`]}, "Rows" -> {{
            Offset[0.2]}}}],
      Column], 
     TagBox[GridBox[{
        {"model`k1"},
        {
         RowBox[{"model`M", "[", "t", "]"}]},
        {"32.24049322310538`"}
       },
       GridBoxAlignment->{"Columns" -> {{Left}}, "Rows" -> {{Baseline}}},
       GridBoxSpacings->{"Columns" -> {
           Offset[0.27999999999999997`], {
            Offset[0.5599999999999999]}, 
           Offset[0.27999999999999997`]}, "Rows" -> {{
            Offset[0.2]}}}],
      Column], 
     TagBox[GridBox[{
        {"model`k2"},
        {
         RowBox[{"model`M", "[", "t", "]"}]},
        {"1.1265829965921978`"}
       },
       GridBoxAlignment->{"Columns" -> {{Left}}, "Rows" -> {{Baseline}}},
       GridBoxSpacings->{"Columns" -> {
           Offset[0.27999999999999997`], {
            Offset[0.5599999999999999]}, 
           Offset[0.27999999999999997`]}, "Rows" -> {{
            Offset[0.2]}}}],
      Column], 
     TagBox[GridBox[{
        {"model`lambda"},
        {
         RowBox[{"model`M", "[", "t", "]"}]},
        {"0.00465087063032242`"}
       },
       GridBoxAlignment->{"Columns" -> {{Left}}, "Rows" -> {{Baseline}}},
       GridBoxSpacings->{"Columns" -> {
           Offset[0.27999999999999997`], {
            Offset[0.5599999999999999]}, 
           Offset[0.27999999999999997`]}, "Rows" -> {{
            Offset[0.2]}}}],
      Column], 
     TagBox[GridBox[{
        {"model`mu"},
        {
         RowBox[{"model`M", "[", "t", "]"}]},
        {"3.1775450736980684`"}
       },
       GridBoxAlignment->{"Columns" -> {{Left}}, "Rows" -> {{Baseline}}},
       GridBoxSpacings->{"Columns" -> {
           Offset[0.27999999999999997`], {
            Offset[0.5599999999999999]}, 
           Offset[0.27999999999999997`]}, "Rows" -> {{
            Offset[0.2]}}}],
      Column], 
     TagBox[GridBox[{
        {"model`p1"},
        {
         RowBox[{"model`M", "[", "t", "]"}]},
        {"5.729716925320753`*^-7"}
       },
       GridBoxAlignment->{"Columns" -> {{Left}}, "Rows" -> {{Baseline}}},
       GridBoxSpacings->{"Columns" -> {
           Offset[0.27999999999999997`], {
            Offset[0.5599999999999999]}, 
           Offset[0.27999999999999997`]}, "Rows" -> {{
            Offset[0.2]}}}],
      Column], 
     TagBox[GridBox[{
        {"model`p2"},
        {
         RowBox[{"model`M", "[", "t", "]"}]},
        {"5.729987672569346`*^-7"}
       },
       GridBoxAlignment->{"Columns" -> {{Left}}, "Rows" -> {{Baseline}}},
       GridBoxSpacings->{"Columns" -> {
           Offset[0.27999999999999997`], {
            Offset[0.5599999999999999]}, 
           Offset[0.27999999999999997`]}, "Rows" -> {{
            Offset[0.2]}}}],
      Column], 
     TagBox[GridBox[{
        {"model`r"},
        {
         RowBox[{"model`M", "[", "t", "]"}]},
        {"3.179627152619855`"}
       },
       GridBoxAlignment->{"Columns" -> {{Left}}, "Rows" -> {{Baseline}}},
       GridBoxSpacings->{"Columns" -> {
           Offset[0.27999999999999997`], {
            Offset[0.5599999999999999]}, 
           Offset[0.27999999999999997`]}, "Rows" -> {{
            Offset[0.2]}}}],
      Column], 
     TagBox[GridBox[{
        {"model`default"},
        {
         RowBox[{"model`M", "[", "t", "]"}]},
        {"0.`"}
       },
       GridBoxAlignment->{"Columns" -> {{Left}}, "Rows" -> {{Baseline}}},
       GridBoxSpacings->{"Columns" -> {
           Offset[0.27999999999999997`], {
            Offset[0.5599999999999999]}, 
           Offset[0.27999999999999997`]}, "Rows" -> {{
            Offset[0.2]}}}],
      Column]}
   },
   GridBoxAlignment->{"Columns" -> {{Left}}, "Rows" -> {{Baseline}}},
   GridBoxSpacings->{"Columns" -> {
       Offset[0.27999999999999997`], {
        Offset[2.0999999999999996`]}, 
       Offset[0.27999999999999997`]}, "Rows" -> {
       Offset[0.2], {
        Offset[0.4]}, 
       Offset[0.2]}}],
  Function[BoxForm`e$, 
   TableForm[BoxForm`e$]]]], "Output",
 CellChangeTimes->{3.8310152821989098`*^9, 3.8310919984160213`*^9},
 CellLabel->
  "Out[270]//TableForm=",ExpressionUUID->"ad70d920-3522-4f5f-860e-\
5bfd3e3a6213"]
}, Open  ]],

Cell[BoxData[
 RowBox[{
  RowBox[{"NotebookSave", "[", "]"}], ";"}]], "Input",
 CellChangeTimes->{{3.831052565196189*^9, 3.831052569140356*^9}},
 CellLabel->
  "In[271]:=",ExpressionUUID->"61cba98f-177a-455a-98c1-439301fe8c74"]
}, Open  ]]
},
WindowToolbars->"EditBar",
WindowSize->{1920, 1030},
WindowMargins->{{0, Automatic}, {Automatic, 0}},
FrontEndVersion->"12.2 for Mac OS X x86 (64-bit) (December 12, 2020)",
StyleDefinitions->"Default.nb",
ExpressionUUID->"f9996336-d56c-423b-973d-31d754fa6c3e"
]
(* End of Notebook Content *)

(* Internal cache information *)
(*CellTagsOutline
CellTagsIndex->{}
*)
(*CellTagsIndex
CellTagsIndex->{}
*)
(*NotebookFileOutline
Notebook[{
Cell[CellGroupData[{
Cell[580, 22, 354, 7, 67, "Section",ExpressionUUID->"b3a58ba0-5763-4b43-9d7b-f0cd08ec8045"],
Cell[937, 31, 337, 9, 71, "Input",ExpressionUUID->"fdcd12de-1d1f-4537-9be2-9cc45280e416"],
Cell[1277, 42, 8719, 208, 599, "Input",ExpressionUUID->"ac1d226d-fea7-4419-8217-f9bba6a0c77d"],
Cell[9999, 252, 915, 22, 53, "Input",ExpressionUUID->"2ace65d3-86b1-4710-bd9c-eadb79dd0120"],
Cell[10917, 276, 5523, 143, 326, "Input",ExpressionUUID->"ab3360c5-3ae1-4a37-b4d5-c0b4ab436426"],
Cell[16443, 421, 4764, 125, 263, "Input",ExpressionUUID->"7c211a16-9186-41b8-9642-22f328dad9a7"],
Cell[21210, 548, 1906, 48, 142, "Input",ExpressionUUID->"d678d4cb-24e4-47f6-9eba-04d6ea1b3811"],
Cell[CellGroupData[{
Cell[23141, 600, 2250, 55, 171, "Input",ExpressionUUID->"981d37b7-1948-4039-9537-9c5b25def17d"],
Cell[25394, 657, 6495, 159, 434, "Output",ExpressionUUID->"f5f3e506-53f2-4e75-92c8-26ac3053a3a4"]
}, Open  ]],
Cell[31904, 819, 8819, 220, 795, "Input",ExpressionUUID->"da610725-69ac-4aff-ad1a-3a6433fe08ef"],
Cell[40726, 1041, 1965, 53, 272, "Input",ExpressionUUID->"5b2603e1-7621-4b51-bc6d-c49be3243ddc"],
Cell[42694, 1096, 6712, 161, 631, "Input",ExpressionUUID->"cf46e0c6-0090-4c29-99c9-47d9351314c8"],
Cell[CellGroupData[{
Cell[49431, 1261, 253, 5, 37, "Input",ExpressionUUID->"6f4ea46e-fce1-4ebf-bdcf-4492265366fb"],
Cell[49687, 1268, 273, 6, 42, "Output",ExpressionUUID->"1c13000a-a685-48fb-ab2b-9bc189d952ef"]
}, Open  ]],
Cell[49975, 1277, 4163, 108, 412, "Input",ExpressionUUID->"9bdbb445-ae32-4783-9eea-b2c9b1c02320"],
Cell[54141, 1387, 6803, 87, 440, InheritFromParent,ExpressionUUID->"a8a75343-9967-4294-9b1a-01bf87fee8d8"],
Cell[60947, 1476, 321, 7, 37, "Input",ExpressionUUID->"51b621b2-46c0-4e5f-a4b7-aa1b9e6e167c"],
Cell[CellGroupData[{
Cell[61293, 1487, 255, 5, 37, "Input",ExpressionUUID->"ddb4088e-368c-46a8-8b13-c315ceb6ef5c"],
Cell[61551, 1494, 291, 6, 42, "Output",ExpressionUUID->"bbc94151-884e-4152-8371-2dcfff124e1b"]
}, Open  ]],
Cell[CellGroupData[{
Cell[61879, 1505, 266, 5, 37, "Input",ExpressionUUID->"9c3049fb-e40c-42d6-9c0b-16a7dac827fe"],
Cell[62148, 1512, 268, 6, 42, "Output",ExpressionUUID->"bcd1e4ab-6f1f-4901-88b9-22617494fc97"]
}, Open  ]],
Cell[CellGroupData[{
Cell[62453, 1523, 3753, 103, 336, "Input",ExpressionUUID->"74d606b2-172c-428e-8d1c-ac7c7706a226"],
Cell[66209, 1628, 21603, 227, 451, "Output",ExpressionUUID->"28cf9c68-e6e7-4970-8b9a-ff4ecec67219"]
}, Open  ]],
Cell[87827, 1858, 237, 4, 50, "Text",ExpressionUUID->"c1f46d23-3db6-45b2-a459-d1aa60049f4d"],
Cell[CellGroupData[{
Cell[88089, 1866, 9565, 263, 1130, "Input",ExpressionUUID->"f74b5ef8-ef8d-4121-97dc-1e096eb298c2"],
Cell[97657, 2131, 25359, 748, 291, "Output",ExpressionUUID->"ad70d920-3522-4f5f-860e-5bfd3e3a6213"]
}, Open  ]],
Cell[123031, 2882, 227, 5, 37, "Input",ExpressionUUID->"61cba98f-177a-455a-98c1-439301fe8c74"]
}, Open  ]]
}
]
*)
