# Supplementary material for: Uncovering the effects of heterogeneity and parameter sensitivity on within-host dynamics of disease: malaria as a case study
Source: BMC Bioinformatics. 2021 Jul 24;22:384. doi: 10.1186/s12859-021-04289-z (PMC8305899; doi:10.1186/s12859-021-04289-z)
Supplement: Supplementary file 4 — Additional file 4. Niger analysis (Mathematica notebook). [file 12859_2021_4289_MOESM4_ESM.nb]

(* Content-type: application/vnd.wolfram.mathematica *)

(*** Wolfram Notebook File ***)
(* http://www.wolfram.com/nb *)

(* CreatedBy='Mathematica 12.2' *)

(*CacheID: 234*)
(* Internal cache information:
NotebookFileLineBreakTest
NotebookFileLineBreakTest
NotebookDataPosition[       158,          7]
NotebookDataLength[    228548,       6395]
NotebookOptionsPosition[    226163,       6351]
NotebookOutlinePosition[    226559,       6367]
CellTagsIndexPosition[    226516,       6364]
WindowFrame->Normal*)

(* Beginning of Notebook Content *)
Notebook[{

Cell[CellGroupData[{
Cell["\<\
Additional file 4 : \"Uncovering the effects of heterogeneity and parameter \
sensitivity on within-host dynamics of disease: malaria as a case study\"\
\>", "Section",
 Evaluatable->False,
 CellChangeTimes->{{3.831192477371661*^9, 3.8311925192391453`*^9}, 
   3.831192571206422*^9},
 FormatType->
  "TextForm",ExpressionUUID->"5d098c24-f072-479b-b816-429501f8cffe"],

Cell[BoxData[
 StyleBox[
  RowBox[{
   StyleBox["Niger", "Title",
    FontColor->RGBColor[0.5, 0, 0.5]], " ", "Analysis"}], "Title",
  FontWeight->"Plain",
  FontColor->RGBColor[0.5, 0, 0.5]]], "Input",
 CellChangeTimes->{{3.83091774070284*^9, 3.8309177465188627`*^9}},
 TextAlignment->Center,
 CellLabel->
  "In[363]:=",ExpressionUUID->"704e0c90-f919-443d-b741-8af7f8dc7558"],

Cell[BoxData[
 RowBox[{
  StyleBox[
   RowBox[{
    StyleBox[
     RowBox[{"(", 
      StyleBox["*", "Subsubsection",
       FontSize->18,
       FontColor->RGBColor[0.5, 0, 0.5]]}]], 
    StyleBox[
     RowBox[{
     "Helper", " ", "functions", " ", "defined", " ", "for", " ", "steady", 
      " ", "state", " ", "determination", " ", "and", " ", "parameter", " ", 
      "modifications"}], "Subsubsection",
     FontSize->18,
     FontColor->RGBColor[0.5, 0, 0.5]], "*)"}], "Subsubsection",
   FontSize->18,
   FontColor->RGBColor[0.5, 0, 0.5]], "\[IndentingNewLine]", 
  RowBox[{
   RowBox[{
    RowBox[{
     RowBox[{"ststSolMatFormR", "[", 
      RowBox[{"model_", ",", 
       RowBox[{"time_", ":", "100"}], ",", 
       RowBox[{"startingpoint_", ":", 
        RowBox[{"{", "}"}]}]}], "]"}], ":=", 
     RowBox[{"Block", "[", 
      RowBox[{
       RowBox[{"{", 
        RowBox[{
        "odes", ",", "rateEquations", ",", "assignments", ",", "parameters", 
         ",", "initialValues", ",", "variables", ",", "timeCourse", ",", 
         "findRootEquations", ",", "findRootVariables", ",", 
         "steadyStateVariables", ",", "fluxes"}], "}"}], ",", 
       "\[IndentingNewLine]", 
       RowBox[{
        RowBox[{"odes", "=", 
         RowBox[{"Thread", "[", 
          RowBox[{
           RowBox[{"D", "[", 
            RowBox[{
             RowBox[{"model", "[", 
              RowBox[{"[", 
               RowBox[{"1", ",", "1"}], "]"}], "]"}], ",", "t"}], "]"}], "==", 
           RowBox[{
            RowBox[{"model", "[", 
             RowBox[{"[", 
              RowBox[{"1", ",", "2"}], "]"}], "]"}], ".", 
            RowBox[{"model", "[", 
             RowBox[{"[", 
              RowBox[{"1", ",", "3"}], "]"}], "]"}]}]}], "]"}]}], ";", 
        "\[IndentingNewLine]", 
        RowBox[{"rateEquations", "=", 
         RowBox[{"model", "[", 
          RowBox[{"[", "2", "]"}], "]"}]}], ";", "\[IndentingNewLine]", 
        RowBox[{"assignments", "=", 
         RowBox[{"model", "[", 
          RowBox[{"[", "5", "]"}], "]"}]}], ";", "\[IndentingNewLine]", 
        RowBox[{"parameters", "=", 
         RowBox[{"model", "[", 
          RowBox[{"[", "4", "]"}], "]"}]}], ";", "\[IndentingNewLine]", 
        RowBox[{"initialValues", "=", 
         RowBox[{"model", "[", 
          RowBox[{"[", "3", "]"}], "]"}]}], ";", "\[IndentingNewLine]", 
        RowBox[{"variables", "=", 
         RowBox[{"model", "[", 
          RowBox[{"[", 
           RowBox[{"1", ",", "1"}], "]"}], "]"}]}], ";", "\n", 
        "\[IndentingNewLine]", 
        RowBox[{"(*", 
         RowBox[{"Steady", "-", 
          RowBox[{
          "state", " ", "solution", " ", "initialized", " ", "with", " ", 
           "result", " ", "of", " ", "time", " ", "evolution"}]}], "*)"}], 
        "\[IndentingNewLine]", 
        RowBox[{"findRootEquations", "=", 
         RowBox[{"odes", "/.", 
          RowBox[{
           RowBox[{"D", "[", 
            RowBox[{
             RowBox[{"_", "[", "t", "]"}], ",", "t"}], "]"}], "\[Rule]", 
           "0"}]}]}], ";", "\n", 
        RowBox[{"findRootVariables", "=", 
         RowBox[{"If", "[", 
          RowBox[{
           RowBox[{"startingpoint", "\[Equal]", 
            RowBox[{"{", "}"}]}], ",", "\[IndentingNewLine]", 
           RowBox[{
            RowBox[{"timeCourse", "=", 
             RowBox[{"NDSolve", "[", 
              RowBox[{
               RowBox[{
                RowBox[{
                 RowBox[{
                  RowBox[{"Join", "[", 
                   RowBox[{"odes", ",", "initialValues"}], "]"}], "//.", 
                  "rateEquations"}], "//.", "assignments"}], "//.", 
                "parameters"}], ",", "variables", ",", 
               RowBox[{"{", 
                RowBox[{"t", ",", "0", ",", "time"}], "}"}], ",", 
               RowBox[{"(*", 
                RowBox[{"Method", "\[Rule]", 
                 RowBox[{"{", 
                  RowBox[{"\"\<StiffnessSwitching\>\"", ",", 
                   RowBox[{
                   "\"\<NonstiffTest\>\"", "\[Rule]", "\"\<NormBound\>\""}]}],
                   "}"}]}], "*)"}], 
               RowBox[{"MaxSteps", "\[Rule]", "Infinity"}], ",", 
               RowBox[{"Method", "\[Rule]", "\"\<BDF\>\""}], ",", 
               RowBox[{"AccuracyGoal", "\[Rule]", "10"}], ",", 
               RowBox[{"PrecisionGoal", "\[Rule]", "10"}], ",", 
               RowBox[{"MaxStepSize", "\[Rule]", 
                RowBox[{"time", "/", "1000."}]}]}], "]"}]}], ";", 
            RowBox[{"Partition", "[", 
             RowBox[{
              RowBox[{"Flatten", "[", 
               RowBox[{
                RowBox[{
                 RowBox[{"{", 
                  RowBox[{"#", ",", 
                   RowBox[{
                    RowBox[{"#", "/.", "timeCourse"}], "/.", 
                    RowBox[{"t", "\[Rule]", "time"}]}]}], "}"}], "&"}], "/@", 
                "variables"}], "]"}], ",", "2"}], "]"}]}], ",", 
           RowBox[{"Partition", "[", 
            RowBox[{
             RowBox[{"Flatten", "[", 
              RowBox[{
               RowBox[{
                RowBox[{"{", 
                 RowBox[{
                  RowBox[{"#", "[", 
                   RowBox[{"[", "1", "]"}], "]"}], ",", 
                  RowBox[{"#", "[", 
                   RowBox[{"[", "2", "]"}], "]"}]}], "}"}], "&"}], "/@", 
               RowBox[{"startingpoint", "[", 
                RowBox[{"[", "1", "]"}], "]"}]}], "]"}], ",", "2"}], "]"}]}], 
          "]"}]}], ";", "\n", 
        RowBox[{"steadyStateVariables", "=", 
         RowBox[{"FindRoot", "[", 
          RowBox[{
           RowBox[{
            RowBox[{
             RowBox[{"findRootEquations", "//.", "rateEquations"}], "//.", 
             "assignments"}], "//.", "parameters"}], ",", "findRootVariables",
            ",", 
           RowBox[{"MaxIterations", "\[Rule]", "1000"}]}], "]"}]}], ";", "\n", 
        RowBox[{"fluxes", "=", 
         RowBox[{
          RowBox[{
           RowBox[{
            RowBox[{
             RowBox[{"#", "//.", "assignments"}], "//.", "parameters"}], "/.",
             "steadyStateVariables"}], "&"}], "/@", "rateEquations"}]}], ";", 
        "\[IndentingNewLine]", 
        RowBox[{"{", 
         RowBox[{"steadyStateVariables", ",", "fluxes"}], "}"}]}]}], 
      "\[IndentingNewLine]", "]"}]}], ";"}], "\[IndentingNewLine]", "\n", 
   RowBox[{
    RowBox[{
     RowBox[{"addParametersToModel", "[", 
      RowBox[{"model_", ",", "par_"}], "]"}], ":=", 
     RowBox[{"Block", "[", 
      RowBox[{
       RowBox[{"{", 
        RowBox[{
        "parameters", ",", "newParameters", ",", "newModel", ",", 
         "unmodified"}], "}"}], ",", "\[IndentingNewLine]", 
       RowBox[{
        RowBox[{"parameters", "=", 
         RowBox[{"model", "[", 
          RowBox[{"[", "4", "]"}], "]"}]}], ";", "\[IndentingNewLine]", 
        RowBox[{"newParameters", "=", 
         RowBox[{
          RowBox[{"Flatten", "[", 
           RowBox[{"{", "par", "}"}], "]"}], "[", 
          RowBox[{"[", 
           RowBox[{";;", ",", "1"}], "]"}], "]"}]}], ";", 
        "\[IndentingNewLine]", 
        RowBox[{"unmodified", "=", 
         RowBox[{"Select", "[", 
          RowBox[{"parameters", ",", 
           RowBox[{
            RowBox[{
             RowBox[{"MemberQ", "[", 
              RowBox[{"newParameters", ",", 
               RowBox[{"#", "[", 
                RowBox[{"[", "1", "]"}], "]"}]}], "]"}], "\[Equal]", 
             "False"}], "&"}]}], "]"}]}], ";", "\[IndentingNewLine]", 
        RowBox[{"newParameters", "=", 
         RowBox[{"Join", "[", 
          RowBox[{"par", ",", "unmodified"}], "]"}]}], ";", 
        "\[IndentingNewLine]", 
        RowBox[{"newModel", "=", "model"}], ";", "\[IndentingNewLine]", 
        RowBox[{
         RowBox[{"newModel", "[", 
          RowBox[{"[", "4", "]"}], "]"}], "=", "newParameters"}], ";", 
        "\[IndentingNewLine]", "newModel"}]}], "]"}]}], ";"}]}]}]], "Input",
 CellChangeTimes->{{3.831005350065138*^9, 3.831005408639526*^9}, {
   3.831005440751417*^9, 3.831005575153854*^9}, {3.831005629547625*^9, 
   3.8310056455758867`*^9}, {3.831005687233564*^9, 3.831005783156683*^9}, {
   3.831006025144011*^9, 3.831006072849183*^9}, {3.8310068722397127`*^9, 
   3.831006964581003*^9}, {3.83101039809293*^9, 3.831010459205058*^9}, 
   3.831016441354733*^9, 3.831016515715135*^9, {3.831016625457137*^9, 
   3.831016631068961*^9}, {3.8310167042746487`*^9, 3.831016739433146*^9}, 
   3.8310168616842318`*^9, {3.8310170912643843`*^9, 3.8310170929935837`*^9}, {
   3.8310418823289747`*^9, 3.831041888772688*^9}, {3.8310424938081408`*^9, 
   3.8310425020933743`*^9}},
 CellLabel->"In[67]:=",ExpressionUUID->"11111be0-0e4a-493b-80a5-52a4f294906b"],

Cell[BoxData[
 RowBox[{
  StyleBox[
   RowBox[{
    StyleBox[
     RowBox[{"(", 
      StyleBox["*", "Subsubsection",
       FontSize->18,
       FontColor->RGBColor[0.5, 0, 0.5]]}]], 
    RowBox[{
    "Model", " ", "imported", " ", "from", " ", "JWS", " ", "Online"}], 
    StyleBox[
     RowBox[{"*", ")"}]]}], "Subsubsection",
   FontSize->18,
   FontColor->RGBColor[0.5, 0, 0.5]], "\[IndentingNewLine]", 
  RowBox[{
   RowBox[{"modelbMF", " ", "=", 
    RowBox[{"ToExpression", "[", " ", 
     RowBox[{
     "URLExecute", "[", "\"\<https://jjj.bio.vu.nl/models/niger1/mf\>\"", 
      "]"}], "]"}]}], ";"}]}]], "Input",
 CellChangeTimes->{{3.7334252573526807`*^9, 3.7334252624084578`*^9}, 
   3.73342530235071*^9, {3.74473770954978*^9, 3.7447377098817434`*^9}, 
   3.7531989552894096`*^9, 3.753254538806326*^9, {3.7532548768979797`*^9, 
   3.7532548851023364`*^9}, 3.753254924264218*^9, {3.753255015834547*^9, 
   3.7532550942144785`*^9}, {3.7532580550456343`*^9, 
   3.7532580575611863`*^9}, {3.830917802938457*^9, 3.8309178043985443`*^9}, {
   3.8310052371140127`*^9, 3.831005333254875*^9}, {3.831006087941099*^9, 
   3.831006090515223*^9}},
 CellLabel->"In[69]:=",ExpressionUUID->"43b579f5-7c60-4458-94c9-99ba9d6f82a7"],

Cell[BoxData[
 RowBox[{
  StyleBox[
   RowBox[{
    StyleBox[
     RowBox[{"(", "*"}]], 
    RowBox[{"Local", " ", "Sensitivity", " ", "Analysis"}], 
    StyleBox[
     RowBox[{"*", ")"}]]}], "Subsubsection",
   FontSize->18,
   FontColor->RGBColor[0.5, 0, 0.5]], "\[IndentingNewLine]", 
  RowBox[{
   RowBox[{
    RowBox[{"model", "=", "modelbMF"}], ";"}], "\[IndentingNewLine]", 
   RowBox[{"(*", 
    RowBox[{"reference", " ", "steady", " ", "state"}], "*)"}], 
   "\[IndentingNewLine]", 
   RowBox[{
    RowBox[{"oldStSt", "=", 
     RowBox[{"Quiet", "[", 
      RowBox[{"ststSolMatFormR", "[", 
       RowBox[{"model", ",", "100000"}], "]"}], "]"}]}], ";"}], 
   "\[IndentingNewLine]", 
   RowBox[{
    RowBox[{"oldStStB", "=", "oldStSt"}], ";"}], "\[IndentingNewLine]", 
   RowBox[{
    RowBox[{"vars1", "=", 
     RowBox[{"Join", "[", 
      RowBox[{
       RowBox[{"{", 
        RowBox[{
         RowBox[{"Select", "[", 
          RowBox[{
           RowBox[{"oldStSt", "[", 
            RowBox[{"[", "1", "]"}], "]"}], ",", 
           RowBox[{
            RowBox[{
             RowBox[{"#", "[", 
              RowBox[{"[", "2", "]"}], "]"}], ">", "10"}], "&"}]}], "]"}], 
         "[", 
         RowBox[{"[", 
          RowBox[{";;", ",", "1"}], "]"}], "]"}], "}"}], ",", 
       RowBox[{"{", 
        RowBox[{"model`Yt", "/.", 
         RowBox[{"modelbMF", "[", 
          RowBox[{"[", "5", "]"}], "]"}]}], "}"}]}], "]"}]}], ";"}], 
   "\[IndentingNewLine]", 
   RowBox[{
    RowBox[{"vars", "=", 
     RowBox[{"{", 
      RowBox[{
       RowBox[{"vars1", "[", 
        RowBox[{"[", 
         RowBox[{"1", ",", "1"}], "]"}], "]"}], ",", 
       RowBox[{"vars1", "[", 
        RowBox[{"[", 
         RowBox[{"1", ",", "2"}], "]"}], "]"}], ",", 
       RowBox[{"vars1", "[", 
        RowBox[{"[", 
         RowBox[{"1", ",", "3"}], "]"}], "]"}], ",", 
       RowBox[{"vars1", "[", 
        RowBox[{"[", 
         RowBox[{"1", ",", "4"}], "]"}], "]"}], ",", 
       RowBox[{"vars1", "[", 
        RowBox[{"[", 
         RowBox[{"1", ",", "5"}], "]"}], "]"}], ",", 
       RowBox[{"vars1", "[", 
        RowBox[{"[", 
         RowBox[{"1", ",", "6"}], "]"}], "]"}], ",", 
       RowBox[{"vars1", "[", 
        RowBox[{"[", 
         RowBox[{"1", ",", "7"}], "]"}], "]"}], ",", 
       RowBox[{"vars1", "[", 
        RowBox[{"[", 
         RowBox[{"1", ",", "8"}], "]"}], "]"}], ",", 
       RowBox[{"vars1", "[", 
        RowBox[{"[", 
         RowBox[{"1", ",", "9"}], "]"}], "]"}], ",", 
       RowBox[{"vars1", "[", 
        RowBox[{"[", "2", "]"}], "]"}]}], "}"}]}], ";"}], 
   "\[IndentingNewLine]", 
   RowBox[{
    RowBox[{"respTabB", "=", 
     RowBox[{"Table", "[", "\[IndentingNewLine]", 
      RowBox[{
       RowBox[{
        RowBox[{"param", "=", 
         RowBox[{"model", "[", 
          RowBox[{"[", 
           RowBox[{"4", ",", "j"}], "]"}], "]"}]}], ";", 
        "\[IndentingNewLine]", 
        RowBox[{"(*", 
         RowBox[{
         "steady", " ", "state", " ", "with", " ", "up", " ", 
          "perturbation"}], "*)"}], "\[IndentingNewLine]", 
        RowBox[{"tempMod", "=", 
         RowBox[{"addParametersToModel", "[", 
          RowBox[{"model", ",", 
           RowBox[{"{", 
            RowBox[{
             RowBox[{"param", "[", 
              RowBox[{"[", "1", "]"}], "]"}], "\[Rule]", 
             RowBox[{
              RowBox[{"param", "[", 
               RowBox[{"[", "2", "]"}], "]"}], "*", "1.001"}]}], "}"}]}], 
          "]"}]}], ";", "\[IndentingNewLine]", 
        RowBox[{"newStStUp", "=", 
         RowBox[{"Quiet", "[", 
          RowBox[{"ststSolMatFormR", "[", 
           RowBox[{"tempMod", ",", "100000"}], "]"}], "]"}]}], ";", 
        "\[IndentingNewLine]", 
        RowBox[{"(*", 
         RowBox[{
         "steady", " ", "state", " ", "with", " ", "down", " ", 
          "perturbation"}], "*)"}], "\[IndentingNewLine]", 
        RowBox[{"tempMod", "=", 
         RowBox[{"addParametersToModel", "[", 
          RowBox[{"model", ",", 
           RowBox[{"{", 
            RowBox[{
             RowBox[{"param", "[", 
              RowBox[{"[", "1", "]"}], "]"}], "\[Rule]", 
             RowBox[{
              RowBox[{"param", "[", 
               RowBox[{"[", "2", "]"}], "]"}], "*", "0.999"}]}], "}"}]}], 
          "]"}]}], ";", "\[IndentingNewLine]", 
        RowBox[{"newStStDown", "=", 
         RowBox[{"Quiet", "[", 
          RowBox[{"ststSolMatFormR", "[", 
           RowBox[{"tempMod", ",", "100000"}], "]"}], "]"}]}], ";", 
        "\[IndentingNewLine]", 
        RowBox[{"(*", 
         RowBox[{"response", " ", "coefficient", " ", "calculated"}], "*)"}], 
        "\[IndentingNewLine]", 
        RowBox[{"respTab", "=", 
         RowBox[{"Table", "[", 
          RowBox[{
           RowBox[{"{", 
            RowBox[{
             RowBox[{"param", "[", 
              RowBox[{"[", "1", "]"}], "]"}], ",", 
             RowBox[{"vars", "[", 
              RowBox[{"[", "i", "]"}], "]"}], ",", 
             RowBox[{
              RowBox[{"(", 
               RowBox[{
                RowBox[{"(", 
                 RowBox[{
                  RowBox[{"vars", "[", 
                   RowBox[{"[", "i", "]"}], "]"}], "/.", 
                  RowBox[{"newStStUp", "[", 
                   RowBox[{"[", "1", "]"}], "]"}]}], ")"}], "-", 
                RowBox[{"(", 
                 RowBox[{
                  RowBox[{"vars", "[", 
                   RowBox[{"[", "i", "]"}], "]"}], "/.", 
                  RowBox[{"newStStDown", "[", 
                   RowBox[{"[", "1", "]"}], "]"}]}], ")"}]}], ")"}], "/", 
              RowBox[{"(", 
               RowBox[{
                RowBox[{"2", "*", "0.001", 
                 RowBox[{"vars", "[", 
                  RowBox[{"[", "i", "]"}], "]"}]}], "/.", 
                RowBox[{"oldStSt", "[", 
                 RowBox[{"[", "1", "]"}], "]"}]}], ")"}]}]}], "}"}], ",", 
           RowBox[{"{", 
            RowBox[{"i", ",", "1", ",", 
             RowBox[{"Length", "[", "vars", "]"}]}], "}"}]}], "]"}]}], ";", 
        "\[IndentingNewLine]", "respTab"}], ",", 
       RowBox[{"{", 
        RowBox[{"j", ",", "1", ",", 
         RowBox[{"Length", "[", 
          RowBox[{"model", "[", 
           RowBox[{"[", "4", "]"}], "]"}], "]"}]}], "}"}]}], "]"}]}], ";"}], 
   "\[IndentingNewLine]", 
   RowBox[{
    RowBox[{"validPairsB", "=", 
     RowBox[{
      RowBox[{"Select", "[", 
       RowBox[{
        RowBox[{"Flatten", "[", 
         RowBox[{"respTabB", ",", "1"}], "]"}], ",", 
        RowBox[{
         RowBox[{"!", 
          RowBox[{
           RowBox[{"#", "[", 
            RowBox[{"[", "3", "]"}], "]"}], "===", "0."}]}], "&"}]}], "]"}], 
      "[", 
      RowBox[{"[", 
       RowBox[{";;", ",", 
        RowBox[{"{", 
         RowBox[{"1", ",", "2"}], "}"}]}], "]"}], "]"}]}], ";"}], 
   "\[IndentingNewLine]", 
   RowBox[{
    RowBox[{
     RowBox[{"respTabB", "[", 
      RowBox[{"[", 
       RowBox[{";;", ",", "10", ",", "2"}], "]"}], "]"}], "=", 
     "\"\<model`Yt\>\""}], ";"}], "\[IndentingNewLine]"}]}]], "Input",
 CellChangeTimes->{{3.733425437662854*^9, 3.7334254379889107`*^9}, {
   3.733640051845039*^9, 3.733640068741852*^9}, {3.733729674462747*^9, 
   3.733729706408846*^9}, {3.744737174516012*^9, 3.744737175814999*^9}, {
   3.7447372780255365`*^9, 3.744737287474618*^9}, 3.7449626932703476`*^9, {
   3.7531962260286217`*^9, 3.7531962521843014`*^9}, {3.753255346358654*^9, 
   3.753255359970566*^9}, {3.753258447498496*^9, 3.7532584535139403`*^9}, {
   3.753258528276922*^9, 3.753258552828087*^9}, 3.753258615772814*^9, {
   3.7532641017142596`*^9, 3.7532641144037943`*^9}, 3.7533682265573196`*^9, {
   3.753368261905987*^9, 3.7533682724222026`*^9}, 3.753368451552984*^9, {
   3.753375078856492*^9, 3.753375091191279*^9}, {3.7533752435679607`*^9, 
   3.7533752507492466`*^9}, {3.7533756560196447`*^9, 
   3.7533758299015856`*^9}, {3.753375985993388*^9, 3.7533759887868457`*^9}, {
   3.753376070427657*^9, 3.7533761142248154`*^9}, {3.753376169867244*^9, 
   3.7533762451713552`*^9}, {3.75337635860802*^9, 3.7533763733681946`*^9}, {
   3.7533764526823163`*^9, 3.753376558985076*^9}, {3.753376589211566*^9, 
   3.753376681219677*^9}, {3.7533767225208716`*^9, 3.7533767719267883`*^9}, 
   3.7533768060646534`*^9, {3.7533807132275624`*^9, 3.7533807191934977`*^9}, {
   3.753381053512951*^9, 3.7533810792114534`*^9}, {3.7533812253028593`*^9, 
   3.753381232070424*^9}, {3.8309178524307833`*^9, 3.830917853874783*^9}, {
   3.8310061359482613`*^9, 3.831006208399205*^9}, {3.8310062516675653`*^9, 
   3.831006269075493*^9}},
 CellLabel->"In[70]:=",ExpressionUUID->"69cd9ee0-aff5-476d-aec3-7f3606c98763"],

Cell[BoxData[
 RowBox[{
  StyleBox[
   RowBox[{
    StyleBox[
     RowBox[{"(", "*"}]], 
    RowBox[{
    "Monte", " ", "Carlo", " ", "Random", " ", "sampling", " ", "and", " ", 
     "Robustness", " ", "analysis"}], 
    StyleBox[
     RowBox[{"*", ")"}]]}], "Subsubsection",
   FontSize->18,
   FontColor->RGBColor[0.5, 0, 0.5]], "\[IndentingNewLine]", 
  RowBox[{
   RowBox[{
    RowBox[{"model", "=", "modelbMF"}], ";"}], "\[IndentingNewLine]", 
   RowBox[{
    RowBox[{"pramB", "=", 
     RowBox[{"modelbMF", "[", 
      RowBox[{"[", "4", "]"}], "]"}]}], ";"}], "\[IndentingNewLine]", 
   RowBox[{
    RowBox[{"startingpoint", "=", 
     RowBox[{"Table", "[", 
      RowBox[{
       RowBox[{
        RowBox[{
         RowBox[{
          RowBox[{"#", "[", 
           RowBox[{"[", "1", "]"}], "]"}], "\[Rule]", 
          RowBox[{"#", "[", 
           RowBox[{"[", "2", "]"}], "]"}]}], "&"}], "/@", 
        RowBox[{"oldStStB", "[", 
         RowBox[{"[", "i", "]"}], "]"}]}], ",", 
       RowBox[{"{", 
        RowBox[{"i", ",", "1", ",", "2"}], "}"}]}], "]"}]}], ";"}], 
   "\[IndentingNewLine]", 
   RowBox[{
    RowBox[{"pramnamesB", "=", 
     RowBox[{"pramB", "[", 
      RowBox[{"[", 
       RowBox[{";;", ",", "1"}], "]"}], "]"}]}], ";"}], "\[IndentingNewLine]", 
   RowBox[{
    RowBox[{"pramvaluesB", "=", 
     RowBox[{"pramB", "[", 
      RowBox[{"[", 
       RowBox[{";;", ",", "2"}], "]"}], "]"}]}], ";"}], "\[IndentingNewLine]", 
   RowBox[{
    RowBox[{"pramsizeB", "=", 
     RowBox[{"Length", "[", "pramnamesB", "]"}]}], ";"}], 
   "\[IndentingNewLine]", 
   RowBox[{
    RowBox[{"noOfParamsetsB", "=", "10000"}], ";"}], "\[IndentingNewLine]", 
   RowBox[{
    RowBox[{"paramSetsMC", "=", 
     RowBox[{"ParallelTable", "[", 
      RowBox[{
       RowBox[{"Table", "[", 
        RowBox[{
         RowBox[{
          RowBox[{"pramnamesB", "[", 
           RowBox[{"[", "i", "]"}], "]"}], "\[Rule]", 
          RowBox[{"RandomReal", "[", 
           RowBox[{"{", 
            RowBox[{
             RowBox[{"0.9", 
              RowBox[{"pramvaluesB", "[", 
               RowBox[{"[", "i", "]"}], "]"}]}], ",", 
             RowBox[{"1.1", 
              RowBox[{"pramvaluesB", "[", 
               RowBox[{"[", "i", "]"}], "]"}]}]}], "}"}], "]"}]}], ",", 
         RowBox[{"{", 
          RowBox[{"i", ",", "1", ",", 
           RowBox[{"Length", "[", "pramnamesB", "]"}]}], "}"}]}], "]"}], ",", 
       
       RowBox[{"{", 
        RowBox[{"z", ",", "1", ",", "noOfParamsetsB"}], "}"}]}], "]"}]}], 
    ";"}], "\[IndentingNewLine]", 
   RowBox[{
    RowBox[{"paramSetsMCb", "=", "paramSetsMC"}], ";"}], "\n", 
   RowBox[{
    RowBox[{"ststB", "=", 
     RowBox[{"ParallelTable", "[", "\[IndentingNewLine]", 
      RowBox[{
       RowBox[{"{", 
        RowBox[{
         RowBox[{"Quiet", "[", 
          RowBox[{"ststSolMatFormR", "[", 
           RowBox[{
            RowBox[{"addParametersToModel", "[", 
             RowBox[{"model", ",", 
              RowBox[{"paramSetsMCb", "[", 
               RowBox[{"[", "i", "]"}], "]"}]}], "]"}], ",", "100000", ",", 
            "startingpoint"}], "]"}], "]"}], ",", 
         RowBox[{"paramSetsMCb", "[", 
          RowBox[{"[", "i", "]"}], "]"}]}], "}"}], ",", 
       RowBox[{"{", 
        RowBox[{"i", ",", "1", ",", 
         RowBox[{"Length", "[", "paramSetsMCb", "]"}]}], "}"}]}], "]"}]}], 
    ";"}], "\[IndentingNewLine]", 
   RowBox[{
    RowBox[{"validStStB", "=", "ststB"}], ";"}], "\[IndentingNewLine]", 
   RowBox[{
    RowBox[{"XvalsB", "=", 
     RowBox[{
      RowBox[{"model`X", "[", "t", "]"}], "/.", 
      RowBox[{"validStStB", "[", 
       RowBox[{"[", 
        RowBox[{";;", ",", "1", ",", "1"}], "]"}], "]"}]}]}], ";"}], 
   "\[IndentingNewLine]", 
   RowBox[{
    RowBox[{"MvalsB", "=", 
     RowBox[{
      RowBox[{"model`M", "[", "t", "]"}], "/.", 
      RowBox[{"validStStB", "[", 
       RowBox[{"[", 
        RowBox[{";;", ",", "1", ",", "1"}], "]"}], "]"}]}]}], ";"}], 
   "\[IndentingNewLine]", 
   RowBox[{
    RowBox[{"YtvalsB", "=", 
     RowBox[{
      RowBox[{"model`Yt", "/.", 
       RowBox[{"model", "[", 
        RowBox[{"[", "5", "]"}], "]"}]}], "/.", 
      RowBox[{"validStStB", "[", 
       RowBox[{"[", 
        RowBox[{";;", ",", "1", ",", "1"}], "]"}], "]"}]}]}], ";"}], 
   "\[IndentingNewLine]", 
   RowBox[{
    RowBox[{"BvalsB", "=", 
     RowBox[{
      RowBox[{"model`B", "[", "t", "]"}], "/.", 
      RowBox[{"validStStB", "[", 
       RowBox[{"[", 
        RowBox[{";;", ",", "1", ",", "1"}], "]"}], "]"}]}]}], ";"}], 
   "\[IndentingNewLine]", 
   RowBox[{
    RowBox[{"AvalsB", "=", 
     RowBox[{
      RowBox[{"model`A", "[", "t", "]"}], "/.", 
      RowBox[{"validStStB", "[", 
       RowBox[{"[", 
        RowBox[{";;", ",", "1", ",", "1"}], "]"}], "]"}]}]}], ";"}], 
   "\[IndentingNewLine]"}]}]], "Input",
 CellChangeTimes->{{3.733479272202484*^9, 3.733479276827674*^9}, {
   3.7336405105193644`*^9, 3.733640531606574*^9}, {3.733641332606728*^9, 
   3.733641334004815*^9}, {3.733730126173421*^9, 3.7337301366330633`*^9}, 
   3.733730452846006*^9, {3.7531964628742957`*^9, 3.7531964630305405`*^9}, {
   3.7531965285123696`*^9, 3.7531965929136233`*^9}, {3.7531992704290953`*^9, 
   3.7531992794255424`*^9}, {3.7532068843716526`*^9, 3.753207021223098*^9}, {
   3.753210463096235*^9, 3.7532104632956753`*^9}, {3.7532558806420364`*^9, 
   3.753255944733287*^9}, {3.7532561701969633`*^9, 3.753256174056196*^9}, {
   3.753256600765939*^9, 3.753256606532963*^9}, {3.753256915426594*^9, 
   3.753256922426965*^9}, {3.753257485212468*^9, 3.753257485384325*^9}, {
   3.753259241544566*^9, 3.753259281606737*^9}, {3.753259334461108*^9, 
   3.7532593515735435`*^9}, {3.7532593840192213`*^9, 3.753259393456476*^9}, {
   3.753259851606698*^9, 3.7532598598096*^9}, {3.753378065641571*^9, 
   3.7533781093731313`*^9}, 3.7533820826855574`*^9, {3.753382359040455*^9, 
   3.753382385024247*^9}, {3.753445870247552*^9, 3.753445871075651*^9}, 
   3.753446404601389*^9, {3.753447227081444*^9, 3.7534472275970507`*^9}, 
   3.7966465226893387`*^9, {3.830917901063092*^9, 3.830917902498851*^9}, {
   3.831006142296423*^9, 3.8310061447555304`*^9}, {3.831006234563814*^9, 
   3.831006240400666*^9}, {3.831006980005622*^9, 3.831007027015592*^9}},
 CellLabel->"In[78]:=",ExpressionUUID->"2ac67458-517e-4d9e-a489-d1845549fb5a"],

Cell[BoxData[
 RowBox[{
  StyleBox[
   RowBox[{"(*", 
    RowBox[{
     StyleBox["To", "Subsubsection",
      FontSize->18,
      FontColor->RGBColor[0.5, 0, 0.5]], 
     StyleBox[" ", "Subsubsection",
      FontSize->18,
      FontColor->RGBColor[0.5, 0, 0.5]], 
     StyleBox["Export", "Subsubsection",
      FontSize->18,
      FontColor->RGBColor[0.5, 0, 0.5]], 
     StyleBox[" ", "Subsubsection",
      FontSize->18,
      FontColor->RGBColor[0.5, 0, 0.5]], 
     StyleBox["each", "Subsubsection",
      FontSize->18,
      FontColor->RGBColor[0.5, 0, 0.5]], 
     StyleBox[" ", "Subsubsection",
      FontSize->18,
      FontColor->RGBColor[0.5, 0, 0.5]], 
     StyleBox[
      RowBox[{"variable", "'"}], "Subsubsection",
      FontSize->18,
      FontColor->RGBColor[0.5, 0, 0.5]], 
     StyleBox["s", "Subsubsection",
      FontSize->18,
      FontColor->RGBColor[0.5, 0, 0.5]], 
     StyleBox[" ", "Subsubsection",
      FontSize->18,
      FontColor->RGBColor[0.5, 0, 0.5]], 
     StyleBox["achieved", "Subsubsection",
      FontSize->18,
      FontColor->RGBColor[0.5, 0, 0.5]], 
     StyleBox[" ", "Subsubsection",
      FontSize->18,
      FontColor->RGBColor[0.5, 0, 0.5]], 
     StyleBox["steady", "Subsubsection",
      FontSize->18,
      FontColor->RGBColor[0.5, 0, 0.5]], 
     StyleBox[" ", "Subsubsection",
      FontSize->18,
      FontColor->RGBColor[0.5, 0, 0.5]], 
     StyleBox["states", "Subsubsection",
      FontSize->18,
      FontColor->RGBColor[0.5, 0, 0.5]], 
     StyleBox[" ", "Subsubsection",
      FontSize->18,
      FontColor->RGBColor[0.5, 0, 0.5]], 
     StyleBox["for", "Subsubsection",
      FontSize->18,
      FontColor->RGBColor[0.5, 0, 0.5]], 
     StyleBox[" ", "Subsubsection",
      FontSize->18,
      FontColor->RGBColor[0.5, 0, 0.5]], 
     StyleBox["each", "Subsubsection",
      FontSize->18,
      FontColor->RGBColor[0.5, 0, 0.5]], 
     StyleBox[" ", "Subsubsection",
      FontSize->18,
      FontColor->RGBColor[0.5, 0, 0.5]], 
     StyleBox["parameter", "Subsubsection",
      FontSize->18,
      FontColor->RGBColor[0.5, 0, 0.5]], 
     StyleBox[" ", "Subsubsection",
      FontSize->18,
      FontColor->RGBColor[0.5, 0, 0.5]], 
     StyleBox["set", "Subsubsection",
      FontSize->18,
      FontColor->RGBColor[0.5, 0, 0.5]]}], "*)"}], "Subsubsection",
   FontSize->18,
   FontColor->RGBColor[0.5, 0, 0.5]], "\[IndentingNewLine]", 
  RowBox[{"(*", 
   RowBox[{
    RowBox[{"Export", "[", 
     RowBox[{
      RowBox[{
       RowBox[{"NotebookDirectory", "[", "]"}], "<>", 
       "\"\<NigerXss.txt\>\""}], ",", "XvalsB"}], "]"}], ";", 
    "\[IndentingNewLine]", 
    RowBox[{"Export", "[", 
     RowBox[{
      RowBox[{
       RowBox[{"NotebookDirectory", "[", "]"}], "<>", 
       "\"\<NigerMss.txt\>\""}], ",", "MvalsB"}], "]"}], ";", 
    "\[IndentingNewLine]", 
    RowBox[{"Export", "[", 
     RowBox[{
      RowBox[{
       RowBox[{"NotebookDirectory", "[", "]"}], "<>", 
       "\"\<NigerYtss.txt\>\""}], ",", "YtvalsB"}], "]"}], ";", 
    "\[IndentingNewLine]", 
    RowBox[{"Export", "[", 
     RowBox[{
      RowBox[{
       RowBox[{"NotebookDirectory", "[", "]"}], "<>", 
       "\"\<NigerBss.txt\>\""}], ",", "BvalsB"}], "]"}], ";", 
    "\[IndentingNewLine]", 
    RowBox[{"Export", "[", 
     RowBox[{
      RowBox[{
       RowBox[{"NotebookDirectory", "[", "]"}], "<>", 
       "\"\<NigerAss.txt\>\""}], ",", "AvalsB"}], "]"}], ";"}], 
   "*)"}]}]], "Input",
 CellChangeTimes->{{3.796646530809677*^9, 3.796646658640011*^9}, {
   3.830917940418749*^9, 3.8309179515741367`*^9}, 3.831007323306492*^9},
 CellLabel->"In[94]:=",ExpressionUUID->"f1650110-79b2-4df0-88b4-20c5d9d5f93c"],

Cell[CellGroupData[{

Cell[BoxData[
 RowBox[{
  StyleBox[
   RowBox[{"(*", 
    RowBox[{
     StyleBox[
      RowBox[{"A", " ", "box"}], "Subsubsection",
      FontSize->18,
      FontColor->RGBColor[0.5, 0, 0.5]], 
     StyleBox["-", "Subsubsection",
      FontSize->18,
      FontColor->RGBColor[0.5, 0, 0.5]], 
     StyleBox["and", "Subsubsection",
      FontSize->18,
      FontColor->RGBColor[0.5, 0, 0.5]], 
     StyleBox["-", "Subsubsection",
      FontSize->18,
      FontColor->RGBColor[0.5, 0, 0.5]], 
     RowBox[{
      StyleBox["whisker", "Subsubsection",
       FontSize->18,
       FontColor->RGBColor[0.5, 0, 0.5]], 
      StyleBox[" ", "Subsubsection",
       FontSize->18,
       FontColor->RGBColor[0.5, 0, 0.5]], 
      StyleBox["plot", "Subsubsection",
       FontSize->18,
       FontColor->RGBColor[0.5, 0, 0.5]], 
      StyleBox[" ", "Subsubsection",
       FontSize->18,
       FontColor->RGBColor[0.5, 0, 0.5]], 
      StyleBox["showing", "Subsubsection",
       FontSize->18,
       FontColor->RGBColor[0.5, 0, 0.5]], 
      StyleBox[" ", "Subsubsection",
       FontSize->18,
       FontColor->RGBColor[0.5, 0, 0.5]], 
      StyleBox["Robustness", "Subsubsection",
       FontSize->18,
       FontColor->RGBColor[0.5, 0, 0.5]], 
      StyleBox[" ", "Subsubsection",
       FontSize->18,
       FontColor->RGBColor[0.5, 0, 0.5]], 
      StyleBox["of", "Subsubsection",
       FontSize->18,
       FontColor->RGBColor[0.5, 0, 0.5]], 
      StyleBox[" ", "Subsubsection",
       FontSize->18,
       FontColor->RGBColor[0.5, 0, 0.5]], 
      StyleBox["iRBCs", "Subsubsection",
       FontSize->18,
       FontColor->RGBColor[0.5, 0, 0.5]]}]}], "*)"}], "Subsubsection",
   FontSize->18,
   FontColor->RGBColor[0.5, 0, 0.5]], 
  StyleBox["\[IndentingNewLine]", "Subsubsection",
   FontSize->18,
   FontColor->RGBColor[0.5, 0, 0.5]], 
  RowBox[{
   RowBox[{
    RowBox[{"YtvalsBmed", "=", 
     RowBox[{"YtvalsB", "/", 
      RowBox[{"Median", "[", "YtvalsB", "]"}]}]}], ";"}], 
   "\[IndentingNewLine]", 
   RowBox[{"bwplotY", "=", 
    RowBox[{"BoxWhiskerChart", "[", 
     RowBox[{
      RowBox[{"{", "YtvalsBmed", "}"}], ",", 
      RowBox[{"FrameLabel", "\[Rule]", 
       RowBox[{"{", 
        RowBox[{"\"\<\>\"", ",", "\"\<iRBC\>\""}], "}"}]}], ",", " ", 
      RowBox[{"ChartStyle", "\[Rule]", 
       RowBox[{"{", "Red", "}"}]}], ",", 
      RowBox[{"LabelStyle", "\[Rule]", 
       RowBox[{"{", 
        RowBox[{
         RowBox[{"FontSize", "\[Rule]", "16"}], ",", 
         RowBox[{"FontFamily", "\[Rule]", "\"\<Helvetica\>\""}]}], "}"}]}], 
      ",", 
      RowBox[{"FrameStyle", "\[Rule]", 
       RowBox[{"Thickness", "[", "0.003", "]"}]}], ",", 
      RowBox[{"BaseStyle", "\[Rule]", 
       RowBox[{"{", 
        RowBox[{
         RowBox[{"FontSize", "\[Rule]", "20"}], ",", 
         RowBox[{"FontFamily", "\[Rule]", "\"\<Helvetica\>\""}]}], "}"}]}], 
      ",", 
      RowBox[{"ImageSize", "\[Rule]", "500"}], ",", 
      RowBox[{"AspectRatio", "\[Rule]", 
       RowBox[{"1", "/", "1.5"}]}]}], "]"}]}], 
   "\[IndentingNewLine]"}]}]], "Input",
 CellChangeTimes->{{3.753260201731593*^9, 3.753260250950591*^9}, {
   3.7533824754824877`*^9, 3.753382479177399*^9}, {3.753382553847899*^9, 
   3.7533825941696467`*^9}, {3.753446460840084*^9, 3.7534464656452084`*^9}, {
   3.830917986988756*^9, 3.830918029892634*^9}, 3.831007326898793*^9, {
   3.831030491507185*^9, 3.831030505376873*^9}, 3.83103576477146*^9},
 CellLabel->"In[95]:=",ExpressionUUID->"0f4ed5ea-8a5c-4013-82cb-87e1d4918a41"],

Cell[BoxData[
 GraphicsBox[{
   {Opacity[0], 
    PointBox[{{-0.19605693430634064`, 0.6037728849960434}, {
     2.1960569343063403`, 1.4551417457267302`}}]}, 
   {RGBColor[0.982864, 0.7431472, 0.3262672], CapForm[None], {}, 
    {RGBColor[0.982864, 0.7431472, 0.3262672], 
     {RGBColor[1, 0, 0], 
      TagBox[
       TooltipBox[
        TagBox[
         DynamicBox[{
           FEPrivate`If[
            CurrentValue["MouseOver"], 
            EdgeForm[{
              GrayLevel[0.5], 
              AbsoluteThickness[1.5], 
              Opacity[0.66]}], {}, {}], 
           GraphicsGroupBox[{Antialiasing -> False, 
             
             PolygonBox[{{0.8039430656936596, 1.0856045568754795`}, {
              1.1960569343063403`, 1.0856045568754795`}, {1.1960569343063403`,
               0.9162491835406514}, {0.8039430656936596, 
              0.9162491835406514}}], {}, {{}, {}}, {}, {
              GrayLevel[0], 
              GrayLevel[1], 
              
              LineBox[{{1.1960569343063403`, 0.9999999999999999}, {
               0.8039430656936597, 0.9999999999999999}}]}, {}, {
              GrayLevel[0], 
              GrayLevel[0.5], 
              
              LineBox[{{{1., 0.9162491835406514}, {1., 0.642471469574711}}, {{
               1., 1.0856045568754795`}, {1., 1.4164431611480626`}}}]}, {
              GrayLevel[0], 
              GrayLevel[0.5], 
              
              LineBox[{{{1.0980284671531702`, 0.642471469574711}, {
               0.9019715328468298, 0.642471469574711}}, {{1.0980284671531702`,
                1.4164431611480626`}, {0.9019715328468298, 
               1.4164431611480626`}}}]}, {}}]},
          
          ImageSizeCache->{{297.5857864376269, 
           384.4142135623731}, {-172.4142135623731, 138.4142135623731}}],
         "DelayedMouseEffectStyle"],
        StyleBox[
         TagBox[
          GridBox[{{
             StyleBox["\"max\"", Bold, StripOnInput -> False], 
             "1.4164431611480626`"}, {
             StyleBox["\"75%\"", Bold, StripOnInput -> False], 
             "1.0856045568754795`"}, {
             StyleBox["\"median\"", Bold, StripOnInput -> False], 
             "0.9999999999999999`"}, {
             StyleBox["\"25%\"", Bold, StripOnInput -> False], 
             "0.9162491835406514`"}, {
             StyleBox["\"min\"", Bold, StripOnInput -> False], 
             "0.642471469574711`"}}, 
           GridBoxAlignment -> {"Columns" -> {Center, ".", {Left}}}, 
           AutoDelete -> False, GridBoxDividers -> {"Columns" -> {
               Directive[
                GrayLevel[0.3]], {
                Directive[
                 GrayLevel[0.3]]}, 
               Directive[
                GrayLevel[0.3]]}, "Rows" -> {
               Directive[
                GrayLevel[0.3]], {
                Directive[
                 GrayLevel[0.3]]}, 
               Directive[
                GrayLevel[0.3]]}}, 
           GridBoxFrame -> {
            "ColumnsIndexed" -> {{{1, -1}, {1, -1}} -> GrayLevel[0]}}, 
           GridBoxItemSize -> {
            "Columns" -> {{Automatic}}, "Rows" -> {{Automatic}}}, BaseStyle -> 
           Directive[
             AbsoluteThickness[1], 
             Dashing[{}]]], "Grid"], {
         FontSize -> 16, FontFamily -> "Helvetica"}, StripOnInput -> False]],
       Annotation[#, 
        Style[
         Grid[{{
            Style["max", Bold], 1.4164431611480626`}, {
            Style["75%", Bold], 1.0856045568754795`}, {
            Style["median", Bold], 0.9999999999999999}, {
            Style["25%", Bold], 0.9162491835406514}, {
            Style["min", Bold], 0.642471469574711}}, Dividers -> {{
             Directive[
              GrayLevel[0.3]], {
              Directive[
               GrayLevel[0.3]]}, 
             Directive[
              GrayLevel[0.3]]}, {
             Directive[
              GrayLevel[0.3]], {
              Directive[
               GrayLevel[0.3]]}, 
             Directive[
              GrayLevel[0.3]]}}, Alignment -> {{Center, ".", {Left}}}, Frame -> 
          GrayLevel[0], BaseStyle -> Directive[
            AbsoluteThickness[1], 
            Dashing[{}]]], {FontSize -> 16, FontFamily -> "Helvetica"}], 
        "Tooltip"]& ]}}, {}, {}}, {{{{{{}, {}}, {}}, {}}, {}}, {}}, {}},
  AspectRatio->0.6666666666666666,
  Axes->{False, False},
  AxesLabel->{None, None},
  AxesOrigin->{0.7843373722630256, 0.6037728849960434},
  BaseStyle->{FontSize -> 20, FontFamily -> "Helvetica"},
  DisplayFunction->Identity,
  Frame->True,
  FrameLabel->{{
     FormBox["\"iRBC\"", TraditionalForm], None}, {
     FormBox["\"\"", TraditionalForm], None}},
  FrameStyle->Thickness[0.003],
  FrameTicks->{{Automatic, Automatic}, {{{1., 
       FormBox[
        TemplateBox[{0}, "Spacer1"], TraditionalForm], {0.008, 0}}, {
      0.8039430656936596, 
       FormBox[
        TemplateBox[{0}, "Spacer1"], TraditionalForm], {0, 0}}, {
      1.1960569343063403`, 
       FormBox[
        TemplateBox[{0}, "Spacer1"], TraditionalForm], {0, 0}}}, {{1., 
       FormBox[
        TemplateBox[{0}, "Spacer1"], TraditionalForm], {0.008, 0}}, {
      0.8039430656936596, 
       FormBox[
        TemplateBox[{0}, "Spacer1"], TraditionalForm], {0, 0}}, {
      1.1960569343063403`, 
       FormBox[
        TemplateBox[{0}, "Spacer1"], TraditionalForm], {0, 0}}}}},
  GridLinesStyle->Directive[
    GrayLevel[0.5, 0.4]],
  ImageSize->500,
  LabelStyle->{FontSize -> 16, FontFamily -> "Helvetica"},
  PlotRangePadding->{{
     Scaled[0.05], 
     Scaled[0.05]}, {
     Scaled[0.05], 
     Scaled[0.05]}},
  Ticks->{{{1., 
      FormBox[
       TemplateBox[{0}, "Spacer1"], TraditionalForm], {0.008, 0}}, {
     0.8039430656936596, 
      FormBox[
       TemplateBox[{0}, "Spacer1"], TraditionalForm], {0, 0}}, {
     1.1960569343063403`, 
      FormBox[
       TemplateBox[{0}, "Spacer1"], TraditionalForm], {0, 0}}}, 
    Automatic}]], "Output",
 CellChangeTimes->{3.831007545446302*^9, 3.831086241176985*^9, 
  3.831122702896122*^9, 3.831132870598776*^9},
 CellLabel->"Out[96]=",ExpressionUUID->"23883a7f-c552-4339-a613-72dcb24d43b1"]
}, Open  ]],

Cell[BoxData[
 RowBox[{
  StyleBox[
   RowBox[{"(*", 
    RowBox[{
     StyleBox["Robustness", "Subsubsection",
      FontSize->18,
      FontColor->RGBColor[0.5, 0, 0.5]], 
     StyleBox[" ", "Subsubsection",
      FontSize->18,
      FontColor->RGBColor[0.5, 0, 0.5]], 
     StyleBox["analysis", "Subsubsection",
      FontSize->18,
      FontColor->RGBColor[0.5, 0, 0.5]], 
     StyleBox[" ", "Subsubsection",
      FontSize->18,
      FontColor->RGBColor[0.5, 0, 0.5]], 
     StyleBox["of", "Subsubsection",
      FontSize->18,
      FontColor->RGBColor[0.5, 0, 0.5]], 
     StyleBox[" ", "Subsubsection",
      FontSize->18,
      FontColor->RGBColor[0.5, 0, 0.5]], 
     StyleBox["LSA", "Subsubsection",
      FontSize->18,
      FontColor->RGBColor[0.5, 0, 0.5]]}], "*)"}], "Subsubsection",
   FontSize->18,
   FontColor->RGBColor[0.5, 0, 0.5]], "\[IndentingNewLine]", 
  RowBox[{
   RowBox[{
    RowBox[{"model", "=", "modelbMF"}], ";"}], "\[IndentingNewLine]", 
   RowBox[{
    RowBox[{"validStSt", "=", "validStStB"}], ";"}], "\[IndentingNewLine]", 
   RowBox[{
    RowBox[{"oldStSt", "=", "oldStStB"}], ";"}], "\[IndentingNewLine]", 
   RowBox[{
    RowBox[{"vars1", "=", 
     RowBox[{"Join", "[", 
      RowBox[{
       RowBox[{"{", 
        RowBox[{
         RowBox[{"Select", "[", 
          RowBox[{
           RowBox[{"oldStSt", "[", 
            RowBox[{"[", "1", "]"}], "]"}], ",", 
           RowBox[{
            RowBox[{
             RowBox[{"#", "[", 
              RowBox[{"[", "2", "]"}], "]"}], ">", "10"}], "&"}]}], "]"}], 
         "[", 
         RowBox[{"[", 
          RowBox[{";;", ",", "1"}], "]"}], "]"}], "}"}], ",", 
       RowBox[{"{", 
        RowBox[{"model`Yt", "/.", 
         RowBox[{"modelbMF", "[", 
          RowBox[{"[", "5", "]"}], "]"}]}], "}"}]}], "]"}]}], ";"}], 
   "\[IndentingNewLine]", 
   RowBox[{
    RowBox[{"vars", "=", 
     RowBox[{"{", 
      RowBox[{
       RowBox[{"vars1", "[", 
        RowBox[{"[", 
         RowBox[{"1", ",", "1"}], "]"}], "]"}], ",", 
       RowBox[{"vars1", "[", 
        RowBox[{"[", 
         RowBox[{"1", ",", "2"}], "]"}], "]"}], ",", 
       RowBox[{"vars1", "[", 
        RowBox[{"[", 
         RowBox[{"1", ",", "3"}], "]"}], "]"}], ",", 
       RowBox[{"vars1", "[", 
        RowBox[{"[", 
         RowBox[{"1", ",", "4"}], "]"}], "]"}], ",", 
       RowBox[{"vars1", "[", 
        RowBox[{"[", 
         RowBox[{"1", ",", "5"}], "]"}], "]"}], ",", 
       RowBox[{"vars1", "[", 
        RowBox[{"[", 
         RowBox[{"1", ",", "6"}], "]"}], "]"}], ",", 
       RowBox[{"vars1", "[", 
        RowBox[{"[", 
         RowBox[{"1", ",", "7"}], "]"}], "]"}], ",", 
       RowBox[{"vars1", "[", 
        RowBox[{"[", 
         RowBox[{"1", ",", "8"}], "]"}], "]"}], ",", 
       RowBox[{"vars1", "[", 
        RowBox[{"[", 
         RowBox[{"1", ",", "9"}], "]"}], "]"}], ",", 
       RowBox[{"vars1", "[", 
        RowBox[{"[", "2", "]"}], "]"}]}], "}"}]}], ";"}], 
   "\[IndentingNewLine]", 
   RowBox[{
    RowBox[{"parameterSpaceResponsesModelB", "=", 
     RowBox[{"ParallelTable", "[", "\[IndentingNewLine]", 
      RowBox[{
       RowBox[{
        RowBox[{"paramSet", "=", 
         RowBox[{"validStSt", "[", 
          RowBox[{"[", 
           RowBox[{"z", ",", "2"}], "]"}], "]"}]}], ";", 
        "\[IndentingNewLine]", 
        RowBox[{"oldStSt", "=", 
         RowBox[{"validStSt", "[", 
          RowBox[{"[", 
           RowBox[{"z", ",", "1"}], "]"}], "]"}]}], ";", 
        "\[IndentingNewLine]", 
        RowBox[{"startingpoint", "=", 
         RowBox[{"Table", "[", 
          RowBox[{
           RowBox[{
            RowBox[{
             RowBox[{
              RowBox[{"#", "[", 
               RowBox[{"[", "1", "]"}], "]"}], "\[Rule]", 
              RowBox[{"#", "[", 
               RowBox[{"[", "2", "]"}], "]"}]}], "&"}], "/@", 
            RowBox[{"oldStSt", "[", 
             RowBox[{"[", "i", "]"}], "]"}]}], ",", 
           RowBox[{"{", 
            RowBox[{"i", ",", "1", ",", "2"}], "}"}]}], "]"}]}], ";", 
        "\[IndentingNewLine]", 
        RowBox[{"model", "=", 
         RowBox[{"addParametersToModel", "[", 
          RowBox[{"modelbMF", ",", "paramSet"}], "]"}]}], ";", 
        "\[IndentingNewLine]", 
        RowBox[{"paramSetResp", "=", 
         RowBox[{"Table", "[", "\[IndentingNewLine]", 
          RowBox[{
           RowBox[{
            RowBox[{"param", "=", 
             RowBox[{"paramSet", "[", 
              RowBox[{"[", "j", "]"}], "]"}]}], ";", "\[IndentingNewLine]", 
            RowBox[{"tempMod", "=", 
             RowBox[{"addParametersToModel", "[", 
              RowBox[{"model", ",", 
               RowBox[{"{", 
                RowBox[{
                 RowBox[{"param", "[", 
                  RowBox[{"[", "1", "]"}], "]"}], "\[Rule]", 
                 RowBox[{
                  RowBox[{"param", "[", 
                   RowBox[{"[", "2", "]"}], "]"}], "*", 
                  RowBox[{"(*", "1.001", "*)"}], "1.001"}]}], "}"}]}], 
              "]"}]}], ";", "\[IndentingNewLine]", 
            RowBox[{"newStStUp", "=", 
             RowBox[{"Quiet", "[", 
              RowBox[{"ststSolMatFormR", "[", 
               RowBox[{"tempMod", ",", "10000", ",", "startingpoint"}], "]"}],
               "]"}]}], ";", "\[IndentingNewLine]", 
            RowBox[{"tempMod", "=", 
             RowBox[{"addParametersToModel", "[", 
              RowBox[{"model", ",", 
               RowBox[{"{", 
                RowBox[{
                 RowBox[{"param", "[", 
                  RowBox[{"[", "1", "]"}], "]"}], "\[Rule]", 
                 RowBox[{
                  RowBox[{"param", "[", 
                   RowBox[{"[", "2", "]"}], "]"}], "*", 
                  RowBox[{"(*", "0.999", "*)"}], "0.999"}]}], "}"}]}], 
              "]"}]}], ";", "\[IndentingNewLine]", 
            RowBox[{"newStStDown", "=", 
             RowBox[{"Quiet", "[", 
              RowBox[{"ststSolMatFormR", "[", 
               RowBox[{"tempMod", ",", "10000", ",", "startingpoint"}], "]"}],
               "]"}]}], ";", "\[IndentingNewLine]", 
            RowBox[{"respTab", "=", 
             RowBox[{"Table", "[", 
              RowBox[{
               RowBox[{"{", 
                RowBox[{
                 RowBox[{"param", "[", 
                  RowBox[{"[", "1", "]"}], "]"}], ",", 
                 RowBox[{"vars", "[", 
                  RowBox[{"[", "i", "]"}], "]"}], ",", 
                 RowBox[{
                  RowBox[{"(", 
                   RowBox[{
                    RowBox[{"(", 
                    RowBox[{
                    RowBox[{"vars", "[", 
                    RowBox[{"[", "i", "]"}], "]"}], "/.", 
                    RowBox[{"newStStUp", "[", 
                    RowBox[{"[", "1", "]"}], "]"}]}], ")"}], "-", 
                    RowBox[{"(", 
                    RowBox[{
                    RowBox[{"vars", "[", 
                    RowBox[{"[", "i", "]"}], "]"}], "/.", 
                    RowBox[{"newStStDown", "[", 
                    RowBox[{"[", "1", "]"}], "]"}]}], ")"}]}], ")"}], "/", 
                  RowBox[{"(", 
                   RowBox[{
                    RowBox[{"2", "*", "0.001", 
                    RowBox[{"vars", "[", 
                    RowBox[{"[", "i", "]"}], "]"}]}], "/.", 
                    RowBox[{"oldStSt", "[", 
                    RowBox[{"[", "1", "]"}], "]"}]}], ")"}]}]}], "}"}], ",", 
               RowBox[{"{", 
                RowBox[{"i", ",", "1", ",", 
                 RowBox[{"Length", "[", "vars", "]"}]}], "}"}]}], "]"}]}], 
            ";", "\[IndentingNewLine]", "respTab"}], ",", 
           RowBox[{"{", 
            RowBox[{"j", ",", "1", ",", 
             RowBox[{"Length", "[", 
              RowBox[{"model", "[", 
               RowBox[{"[", "4", "]"}], "]"}], "]"}]}], "}"}]}], "]"}]}], ";",
         "\[IndentingNewLine]", 
        RowBox[{"{", 
         RowBox[{"paramSetResp", ",", "paramSet"}], "}"}]}], ",", 
       "\[IndentingNewLine]", 
       RowBox[{"{", 
        RowBox[{"z", ",", "1", ",", 
         RowBox[{"Length", "[", "validStSt", "]"}]}], "}"}]}], "]"}]}], ";"}],
    "\[IndentingNewLine]", 
   RowBox[{
    RowBox[{"parameterSpaceResponsesModelBFlat", "=", 
     RowBox[{"Select", "[", 
      RowBox[{
       RowBox[{"Flatten", "[", 
        RowBox[{
         RowBox[{"parameterSpaceResponsesModelB", "[", 
          RowBox[{"[", 
           RowBox[{";;", ",", "1"}], "]"}], "]"}], ",", "2"}], "]"}], ",", 
       RowBox[{
        RowBox[{"!", 
         RowBox[{
          RowBox[{"#", "[", 
           RowBox[{"[", "3", "]"}], "]"}], "===", "Null"}]}], "&"}]}], 
      "]"}]}], ";"}], "\[IndentingNewLine]"}]}]], "Input",
 CellChangeTimes->{{3.7337351257281837`*^9, 3.733735138792054*^9}, {
   3.73373517577565*^9, 3.733735183275022*^9}, {3.733735497597097*^9, 
   3.7337355004598007`*^9}, {3.733736183421091*^9, 3.733736188892137*^9}, 
   3.7531965390895224`*^9, {3.7531995662006392`*^9, 3.7531995676380963`*^9}, {
   3.7531996159732075`*^9, 3.753199617428925*^9}, {3.7532641578605633`*^9, 
   3.753264163126049*^9}, {3.7532642098411283`*^9, 3.7532642201862984`*^9}, 
   3.7532642507746696`*^9, {3.753367904819172*^9, 3.753367914196719*^9}, {
   3.7533789800600324`*^9, 3.75337898930829*^9}, {3.7533819856341944`*^9, 
   3.7533819877951508`*^9}, 3.7534465469505844`*^9, 3.8127963548587847`*^9, {
   3.83091920963815*^9, 3.830919222301097*^9}, {3.831007344583523*^9, 
   3.8310073729735622`*^9}, {3.831007664420755*^9, 3.831007666582499*^9}, 
   3.831008340435729*^9, 3.831008430127035*^9, 3.831132336865143*^9},
 CellLabel->"In[97]:=",ExpressionUUID->"e75e532f-93b3-419f-bc98-05331b65e0fc"],

Cell[BoxData[{
 RowBox[{
  RowBox[{"validPairs", "=", "validPairsB"}], ";"}], "\[IndentingNewLine]", 
 RowBox[{
  RowBox[{"respBigTabB", "=", 
   RowBox[{"Table", "[", "\[IndentingNewLine]", 
    RowBox[{
     RowBox[{
      RowBox[{"paramName", "=", 
       RowBox[{"model", "[", 
        RowBox[{"[", 
         RowBox[{"4", ",", "i", ",", "1"}], "]"}], "]"}]}], ";", 
      "\[IndentingNewLine]", 
      RowBox[{"varName", "=", 
       RowBox[{"vars", "[", 
        RowBox[{"[", "j", "]"}], "]"}]}], ";", "\[IndentingNewLine]", 
      RowBox[{"Select", "[", 
       RowBox[{"parameterSpaceResponsesModelBFlat", ",", 
        RowBox[{
         RowBox[{
          RowBox[{
           RowBox[{"#", "[", 
            RowBox[{"[", "1", "]"}], "]"}], "==", "paramName"}], "&&", 
          RowBox[{
           RowBox[{"#", "[", 
            RowBox[{"[", "2", "]"}], "]"}], "==", "varName"}]}], "&"}]}], 
       "]"}]}], ",", 
     RowBox[{"{", 
      RowBox[{"i", ",", "1", ",", 
       RowBox[{"Length", "[", 
        RowBox[{"model", "[", 
         RowBox[{"[", "4", "]"}], "]"}], "]"}]}], "}"}], ",", 
     RowBox[{"{", 
      RowBox[{"j", ",", "1", ",", 
       RowBox[{"Length", "[", "vars", "]"}]}], "}"}]}], "]"}]}], 
  ";"}], "\[IndentingNewLine]", 
 RowBox[{
  RowBox[{"testTab", "=", 
   RowBox[{"DeleteCases", "[", 
    RowBox[{
     RowBox[{"Flatten", "[", 
      RowBox[{"respBigTabB", ",", "2"}], "]"}], ",", 
     RowBox[{"{", "}"}]}], "]"}]}], ";"}], "\[IndentingNewLine]", 
 RowBox[{
  RowBox[{"testTab2", "=", 
   RowBox[{"Partition", "[", 
    RowBox[{"testTab", ",", 
     RowBox[{"Length", "[", "validStStB", "]"}]}], "]"}]}], 
  ";"}], "\[IndentingNewLine]", 
 RowBox[{
  RowBox[{
   RowBox[{"testTab2", "[", 
    RowBox[{"[", 
     RowBox[{"10", ",", ";;", ",", "2"}], "]"}], "]"}], "=", 
   "\"\<model`Yt\>\""}], ";"}]}], "Input",
 CellChangeTimes->{{3.73358414741576*^9, 3.733584191044591*^9}, {
   3.73358424456448*^9, 3.733584245235168*^9}, {3.73358510964545*^9, 
   3.733585118540344*^9}, {3.7335851725646353`*^9, 3.73358518013131*^9}, {
   3.733632221676495*^9, 3.7336322431159554`*^9}, {3.733632312192071*^9, 
   3.733632357648748*^9}, {3.7336329229950113`*^9, 3.733632923385002*^9}, 
   3.733717463385117*^9, {3.733735698011426*^9, 3.7337356983541813`*^9}, {
   3.733736226270925*^9, 3.733736226684518*^9}, {3.75319963140679*^9, 
   3.753199633351639*^9}, {3.753264019120511*^9, 3.753264031996414*^9}, 
   3.753264733418518*^9, 3.753368001073148*^9, {3.7533819982681646`*^9, 
   3.753382000074925*^9}, {3.8309415211901293`*^9, 3.83094153708527*^9}, {
   3.831008396660697*^9, 3.831008397854446*^9}, 3.8310148140086412`*^9, 
   3.831014847960631*^9, {3.831132338808824*^9, 3.831132340303499*^9}},
 CellLabel->
  "In[104]:=",ExpressionUUID->"f5609bdc-574c-4b23-904e-e4fcd23555f1"],

Cell[CellGroupData[{

Cell[BoxData[
 RowBox[{"respTabB", "[", 
  RowBox[{"[", 
   RowBox[{"1", ",", "10"}], "]"}], "]"}]], "Input",
 CellChangeTimes->{{3.831167480990613*^9, 3.831167499782887*^9}, {
  3.8311677697915*^9, 3.831167792650352*^9}},
 CellLabel->
  "In[114]:=",ExpressionUUID->"33991ef0-7b57-41c0-b498-4a6d7b00e8db"],

Cell[BoxData[
 RowBox[{"{", 
  RowBox[{
  "model`beta", ",", "\<\"model`Yt\"\>", ",", "0.07619737108885694`"}], 
  "}"}]], "Output",
 CellChangeTimes->{{3.831167489100852*^9, 3.831167500194653*^9}, {
  3.831167771149661*^9, 3.831167793369836*^9}},
 CellLabel->
  "Out[114]=",ExpressionUUID->"2b0299dc-c2f5-40f7-87d2-9c41ecca1818"]
}, Open  ]],

Cell[CellGroupData[{

Cell[BoxData[
 RowBox[{
  StyleBox[
   RowBox[{"(*", 
    StyleBox["Histograms", "Subsubsection",
     FontSize->18,
     FontColor->RGBColor[0.5, 0, 0.5]], "*)"}], "Subsubsection",
   FontSize->18,
   FontColor->RGBColor[0.5, 0, 0.5]], "\[IndentingNewLine]", 
  RowBox[{
   RowBox[{"tablaBniger", "=", 
    RowBox[{"Table", "[", "\[IndentingNewLine]", 
     RowBox[{
      RowBox[{
       RowBox[{"parName", "=", 
        RowBox[{"StringReplace", "[", 
         RowBox[{
          RowBox[{"ToString", "[", 
           RowBox[{"testTab2", "[", 
            RowBox[{"[", 
             RowBox[{"i", ",", "1", ",", "1"}], "]"}], "]"}], "]"}], ",", 
          RowBox[{"\"\<model`\>\"", "\[Rule]", "\"\<\>\""}]}], "]"}]}], ";", 
       "\[IndentingNewLine]", 
       RowBox[{"varName", "=", 
        RowBox[{"StringReplace", "[", 
         RowBox[{
          RowBox[{"ToString", "[", 
           RowBox[{"testTab2", "[", 
            RowBox[{"[", 
             RowBox[{"i", ",", "1", ",", "2"}], "]"}], "]"}], "]"}], ",", 
          RowBox[{"\"\<model`\>\"", "\[Rule]", "\"\<\>\""}]}], "]"}]}], ";", 
       "\[IndentingNewLine]", 
       RowBox[{"wtResponse", "=", 
        RowBox[{
         RowBox[{"Select", "[", 
          RowBox[{
           RowBox[{"Flatten", "[", 
            RowBox[{"respTabB", ",", "1"}], "]"}], ",", 
           RowBox[{
            RowBox[{
             RowBox[{"{", 
              RowBox[{
               RowBox[{"#", "[", 
                RowBox[{"[", "1", "]"}], "]"}], ",", 
               RowBox[{"#", "[", 
                RowBox[{"[", "2", "]"}], "]"}]}], "}"}], "\[Equal]", 
             RowBox[{"{", 
              RowBox[{
               RowBox[{"testTab2", "[", 
                RowBox[{"[", 
                 RowBox[{"i", ",", "1", ",", "1"}], "]"}], "]"}], ",", 
               RowBox[{"testTab2", "[", 
                RowBox[{"[", 
                 RowBox[{"i", ",", "1", ",", "2"}], "]"}], "]"}]}], "}"}]}], 
            "&"}]}], "]"}], "[", 
         RowBox[{"[", 
          RowBox[{"1", ",", "3"}], "]"}], "]"}]}], ";", "\[IndentingNewLine]", 
       RowBox[{"Show", "[", 
        RowBox[{
         RowBox[{"Histogram", "[", 
          RowBox[{
           RowBox[{"testTab2", "[", 
            RowBox[{"[", 
             RowBox[{"i", ",", ";;", ",", "3"}], "]"}], "]"}], ",", 
           RowBox[{"{", 
            RowBox[{
             RowBox[{"Min", "[", 
              RowBox[{"testTab2", "[", 
               RowBox[{"[", 
                RowBox[{"i", ",", ";;", ",", "3"}], "]"}], "]"}], "]"}], ",", 
             
             RowBox[{
              RowBox[{"Max", "[", 
               RowBox[{"testTab2", "[", 
                RowBox[{"[", 
                 RowBox[{"i", ",", ";;", ",", "3"}], "]"}], "]"}], "]"}], "+",
               "0.0001"}], ",", 
             RowBox[{
              RowBox[{"Abs", "[", 
               RowBox[{
                RowBox[{"Max", "[", 
                 RowBox[{"testTab2", "[", 
                  RowBox[{"[", 
                   RowBox[{"i", ",", ";;", ",", "3"}], "]"}], "]"}], "]"}], 
                "-", 
                RowBox[{"Min", "[", 
                 RowBox[{"testTab2", "[", 
                  RowBox[{"[", 
                   RowBox[{"i", ",", ";;", ",", "3"}], "]"}], "]"}], "]"}]}], 
               "]"}], "/", "50"}]}], "}"}], ",", "Probability", ",", 
           RowBox[{"Frame", "\[Rule]", "True"}], ",", 
           RowBox[{"FrameLabel", "\[Rule]", 
            RowBox[{"{", 
             RowBox[{
              SubsuperscriptBox["R", "parName", "varName"], ",", 
              "\"\<Probablity\>\""}], "}"}]}], ",", 
           RowBox[{"LabelStyle", "\[Rule]", 
            RowBox[{"{", 
             RowBox[{
              RowBox[{"FontSize", "\[Rule]", "16"}], ",", 
              RowBox[{"FontFamily", "\[Rule]", "\"\<Helvetica\>\""}]}], 
             "}"}]}], ",", 
           RowBox[{"FrameStyle", "\[Rule]", 
            RowBox[{"Thickness", "[", "0.003", "]"}]}], ",", 
           RowBox[{"PlotRange", "\[Rule]", 
            RowBox[{"{", 
             RowBox[{
              RowBox[{"{", 
               RowBox[{"0.02", ",", "0.2"}], "}"}], ",", 
              RowBox[{"{", 
               RowBox[{"0", ",", "0.08"}], "}"}]}], "}"}]}], ",", 
           RowBox[{"BaseStyle", "\[Rule]", 
            RowBox[{"{", 
             RowBox[{
              RowBox[{"FontSize", "\[Rule]", "20"}], ",", 
              RowBox[{"FontFamily", "\[Rule]", "\"\<Helvetica\>\""}]}], 
             "}"}]}], ",", 
           RowBox[{"ImageSize", "\[Rule]", "500"}], ",", 
           RowBox[{"AspectRatio", "\[Rule]", 
            RowBox[{"1", "/", "1"}]}], ",", 
           RowBox[{"Axes", "\[Rule]", "False"}], ",", 
           RowBox[{"PlotRange", "\[Rule]", 
            RowBox[{"{", 
             RowBox[{"All", ",", "All"}], "}"}]}]}], " ", "]"}], ",", 
         RowBox[{"ListLinePlot", "[", 
          RowBox[{
           RowBox[{"{", 
            RowBox[{
             RowBox[{"{", 
              RowBox[{"wtResponse", ",", "0"}], "}"}], ",", 
             RowBox[{"{", 
              RowBox[{"wtResponse", ",", "1"}], "}"}]}], "}"}], ",", 
           RowBox[{"PlotStyle", "\[Rule]", 
            RowBox[{"Directive", "[", 
             RowBox[{"Black", ",", 
              RowBox[{"Opacity", "[", "0.7", "]"}], ",", "Dashed", ",", 
              RowBox[{"Thickness", "[", "0.005", "]"}]}], "]"}]}]}], "]"}], 
         ",", 
         RowBox[{"PlotRange", "\[Rule]", 
          RowBox[{"{", 
           RowBox[{
            RowBox[{"{", 
             RowBox[{"0.02", ",", "0.2"}], "}"}], ",", 
            RowBox[{"{", 
             RowBox[{"0", ",", "0.08"}], "}"}]}], "}"}]}]}], "]"}]}], ",", 
      "\[IndentingNewLine]", 
      RowBox[{"{", 
       RowBox[{"i", ",", "10", ",", "10"}], 
       RowBox[{"(*", 
        RowBox[{"Length", "[", "testTab2", "]"}], "*)"}], "}"}]}], "]"}]}], 
   "\[IndentingNewLine]"}]}]], "Input",
 CellChangeTimes->{{3.733632567404973*^9, 3.7336325728034163`*^9}, {
   3.733632675863924*^9, 3.733632762935478*^9}, {3.733633122351097*^9, 
   3.7336331465575657`*^9}, {3.733717881796949*^9, 3.733717892123352*^9}, {
   3.7337179687452507`*^9, 3.733718040978518*^9}, {3.7337180939823503`*^9, 
   3.733718135638733*^9}, {3.7337182053721*^9, 3.733718337231282*^9}, {
   3.733720444921977*^9, 3.733720513609476*^9}, {3.733736090681306*^9, 
   3.7337360911752977`*^9}, {3.733736252305011*^9, 3.733736252791678*^9}, {
   3.753199656276661*^9, 3.7531996957745824`*^9}, {3.7532102412341986`*^9, 
   3.753210266468317*^9}, {3.753257743690581*^9, 3.753257751492806*^9}, {
   3.7532609116214094`*^9, 3.753260932311544*^9}, {3.7533748805444846`*^9, 
   3.753374882344694*^9}, {3.753446631193244*^9, 3.753446733427023*^9}, {
   3.8128539882024317`*^9, 3.812853996005376*^9}, {3.830941722705649*^9, 
   3.830941723020955*^9}, {3.8309418343686523`*^9, 3.830941834505913*^9}, {
   3.830941977571677*^9, 3.830941977728507*^9}, {3.830944658703293*^9, 
   3.830944670607842*^9}, {3.830944812496539*^9, 3.830944817230847*^9}, {
   3.830945001161862*^9, 3.830945059231036*^9}, {3.8309487862232313`*^9, 
   3.830948786890296*^9}, {3.830948837282633*^9, 3.830948840214362*^9}, {
   3.830948908473443*^9, 3.8309489147455482`*^9}, {3.830949063315485*^9, 
   3.830949084090189*^9}, {3.830949238073876*^9, 3.830949241247658*^9}, 
   3.83094955493449*^9, {3.830950180401647*^9, 3.830950180798365*^9}, {
   3.830950344923955*^9, 3.83095034515304*^9}, 3.8310074010317907`*^9, {
   3.831015428227996*^9, 3.831015431529632*^9}, 3.8310155848464813`*^9, {
   3.8310523660201263`*^9, 3.831052377357576*^9}, {3.831052442120854*^9, 
   3.8310524440933723`*^9}, {3.83112216875043*^9, 3.831122172114678*^9}, {
   3.831167852288496*^9, 3.831167872051434*^9}},
 CellLabel->
  "In[116]:=",ExpressionUUID->"6823c932-7db8-48e9-9e1d-3ab989124c9f"],

Cell[BoxData[
 RowBox[{"{", 
  GraphicsBox[{{
     {RGBColor[0.987148, 0.8073604000000001, 0.49470040000000004`], EdgeForm[{
      Opacity[0.39899999999999997`], Thickness[Small]}], {}, 
      {RGBColor[0.987148, 0.8073604000000001, 0.49470040000000004`], 
       EdgeForm[{Opacity[0.39899999999999997`], Thickness[Small]}], 
       RectangleBox[{0.02026644287681476, 0}, {0.02465664038405799, 0.0009000900090009},
        
        RoundingRadius->0], 
       RectangleBox[{0.02465664038405799, 0}, {0.02904683789130122, 0.0018001800180018},
        
        RoundingRadius->0], 
       RectangleBox[{0.02904683789130122, 0}, {0.03343703539854445, 0.005200520052005201},
        
        RoundingRadius->0], 
       RectangleBox[{0.03343703539854445, 0}, {0.03782723290578768, 0.008500850085008501},
        
        RoundingRadius->0], 
       RectangleBox[{0.03782723290578768, 0}, {0.042217430413030915, 0.0184018401840184},
        
        RoundingRadius->0], 
       RectangleBox[{0.042217430413030915, 0}, {0.04660762792027415, 0.028902890289028902},
        
        RoundingRadius->0], 
       RectangleBox[{0.04660762792027415, 0}, {0.05099782542751738, 0.04020402040204021},
        
        RoundingRadius->0], 
       RectangleBox[{0.05099782542751738, 0}, {0.05538802293476061, 0.050805080508050805},
        
        RoundingRadius->0], 
       RectangleBox[{0.05538802293476061, 0}, {0.05977822044200384, 0.0665066506650665},
        
        RoundingRadius->0], 
       RectangleBox[{0.05977822044200384, 0}, {0.06416841794924708, 0.0665066506650665},
        
        RoundingRadius->0], 
       RectangleBox[{0.06416841794924708, 0}, {0.06855861545649031, 0.0708070807080708},
        
        RoundingRadius->0], 
       RectangleBox[{0.06855861545649031, 0}, {0.07294881296373353, 0.0743074307430743},
        
        RoundingRadius->0], 
       RectangleBox[{0.07294881296373353, 0}, {0.07733901047097676, 0.0674067406740674},
        
        RoundingRadius->0], 
       RectangleBox[{0.07733901047097676, 0}, {0.08172920797821999, 0.07290729072907291},
        
        RoundingRadius->0], 
       RectangleBox[{0.08172920797821999, 0}, {0.08611940548546322, 0.06410641064106411},
        
        RoundingRadius->0], 
       RectangleBox[{0.08611940548546322, 0}, {0.09050960299270645, 0.05500550055005501},
        
        RoundingRadius->0], 
       RectangleBox[{0.09050960299270645, 0}, {0.09489980049994969, 0.052205220522052204},
        
        RoundingRadius->0], 
       RectangleBox[{0.09489980049994969, 0}, {0.09928999800719292, 0.04390439043904391},
        
        RoundingRadius->0], 
       RectangleBox[{0.09928999800719292, 0}, {0.10368019551443615, 0.036403640364036406},
        
        RoundingRadius->0], 
       RectangleBox[{0.10368019551443615, 0}, {0.10807039302167938, 0.0338033803380338},
        
        RoundingRadius->0], 
       RectangleBox[{0.10807039302167938, 0}, {0.11246059052892261, 0.029802980298029802},
        
        RoundingRadius->0], 
       RectangleBox[{0.11246059052892261, 0}, {0.11685078803616585, 0.0221022102210221},
        
        RoundingRadius->0], 
       RectangleBox[{0.11685078803616585, 0}, {0.12124098554340908, 0.0187018701870187},
        
        RoundingRadius->0], 
       RectangleBox[{0.12124098554340908, 0}, {0.1256311830506523, 0.015601560156015602},
        
        RoundingRadius->0], 
       RectangleBox[{0.1256311830506523, 0}, {0.13002138055789553, 0.012301230123012302},
        
        RoundingRadius->0], 
       RectangleBox[{0.13002138055789553, 0}, {0.13441157806513876, 0.0102010201020102},
        
        RoundingRadius->0], 
       RectangleBox[{0.13441157806513876, 0}, {0.138801775572382, 0.007700770077007701},
        
        RoundingRadius->0], 
       RectangleBox[{0.138801775572382, 0}, {0.14319197307962522, 0.0063006300630063005},
        
        RoundingRadius->0], 
       RectangleBox[{0.14319197307962522, 0}, {0.14758217058686846, 0.005000500050005001},
        
        RoundingRadius->0], 
       RectangleBox[{0.14758217058686846, 0}, {0.1519723680941117, 0.0038003800380038005},
        
        RoundingRadius->0], 
       RectangleBox[{0.1519723680941117, 0}, {0.15636256560135492, 0.0018001800180018},
        
        RoundingRadius->0], 
       RectangleBox[{0.15636256560135492, 0}, {0.16075276310859815, 0.002000200020002},
        
        RoundingRadius->0], 
       RectangleBox[{0.16075276310859815, 0}, {0.16514296061584138, 0.0014001400140014},
        
        RoundingRadius->0], 
       RectangleBox[{0.16514296061584138, 0}, {0.16953315812308462, 0.0011001100110011},
        
        RoundingRadius->0], 
       RectangleBox[{0.16953315812308462, 0}, {0.17392335563032785, 0.0012001200120012002},
        
        RoundingRadius->0], 
       RectangleBox[{0.17392335563032785, 0}, {0.17831355313757108, 0.0006000600060006001},
        
        RoundingRadius->0], 
       RectangleBox[{0.17831355313757108, 0}, {0.1827037506448143, 0.00040004000400040005},
        
        RoundingRadius->0], 
       RectangleBox[{0.1827037506448143, 0}, {0.18709394815205754, 0.00030003000300030005},
        
        RoundingRadius->0], 
       RectangleBox[{0.19148414565930078, 0}, {0.195874343166544, 0.00030003000300030005},
        
        RoundingRadius->0], 
       RectangleBox[{0.195874343166544, 0}, {0.20026454067378724, 0.0005000500050005},
        
        RoundingRadius->0], 
       RectangleBox[{0.20026454067378724, 0}, {0.20465473818103047, 0.00020002000200020003},
        
        RoundingRadius->0], 
       RectangleBox[{0.21343513319551694, 0}, {0.21782533070276017, 0.00010001000100010001},
        
        RoundingRadius->
         0]}, {}, {}}, {{}, {}, {}, {}, {}, {}, {}, {}, {}, {}, {}, {}, {}, \
{}, {}, {}, {}, {}, {}, {}, {}, {}, {}, {}, {}, {}, {}, {}, {}, {}, {}, {}, \
{}, {}, {}, {}, {}, {}, {}, {}, {}, {}}}, {{}, {{}, {}, 
      {GrayLevel[0], PointSize[
        NCache[
         Rational[7, 360], 0.019444444444444445`]], Thickness[0.005], Opacity[
       0.7], Dashing[{Small, Small}], 
       LineBox[{{0.07619737108885694, 0.}, {0.07619737108885694, 
        1.}}]}}, {{}, {}}}},
   AspectRatio->1,
   Axes->{False, False},
   AxesLabel->{None, None},
   AxesOrigin->{0.0164, 0},
   BaseStyle->{FontSize -> 20, FontFamily -> "Helvetica"},
   Frame->True,
   FrameLabel->{{
      FormBox["\"Probablity\"", TraditionalForm], None}, {
      FormBox[
       SubsuperscriptBox["R", "\"beta\"", "\"Yt\""], TraditionalForm], None}},
   
   FrameStyle->Thickness[0.003],
   FrameTicks->{{Automatic, Automatic}, {Automatic, Automatic}},
   GridLines->{None, None},
   GridLinesStyle->Directive[
     GrayLevel[0.5, 0.4]],
   ImageSize->500,
   LabelStyle->{FontSize -> 16, FontFamily -> "Helvetica"},
   PlotRange->{{0.02, 0.2}, {0, 0.08}},
   PlotRangePadding->{{
      Scaled[0.02], 
      Scaled[0.02]}, {None, 
      Scaled[0.05]}},
   Ticks->{Automatic, Automatic}], "}"}]], "Output",
 CellChangeTimes->{3.831167872700777*^9},
 CellLabel->
  "Out[116]=",ExpressionUUID->"d3be2013-3b63-4412-adb3-5408c3206a2b"]
}, Open  ]],

Cell[BoxData[
 RowBox[{"(*", "tablaBniger", "*)"}]], "Input",
 CellChangeTimes->{{3.8310154391946774`*^9, 3.831015466570386*^9}, 
   3.831052372375003*^9, 3.831052447303602*^9},
 CellLabel->
  "In[141]:=",ExpressionUUID->"e69aad5d-1069-4a26-a3bd-ac992e2e19f3"],

Cell[TextData[StyleBox["Uncertainty analysis", "Subsubsection",
 FontColor->RGBColor[0.5, 0, 0.5]]], "Text",
 CellChangeTimes->{{3.831015399054243*^9, 3.831015415935697*^9}, {
  3.831015739200636*^9, 
  3.8310157409325438`*^9}},ExpressionUUID->"27916216-d638-4373-ac17-\
ac3d2a48be57"],

Cell[CellGroupData[{

Cell[BoxData[{
 RowBox[{
  RowBox[{
   RowBox[{"model", "=", "modelbMF"}], ";"}], "\[IndentingNewLine]", 
  RowBox[{"(*", 
   RowBox[{"wildtype", " ", "steady", " ", "state"}], 
   "*)"}]}], "\[IndentingNewLine]", 
 RowBox[{
  RowBox[{"oldStSt", "=", 
   RowBox[{"Quiet", "[", 
    RowBox[{"ststSolMatFormR", "[", 
     RowBox[{"model", ",", "100000"}], "]"}], "]"}]}], 
  ";"}], "\[IndentingNewLine]", 
 RowBox[{
  RowBox[{"vars1", "=", 
   RowBox[{"Join", "[", 
    RowBox[{
     RowBox[{"{", 
      RowBox[{
       RowBox[{"Select", "[", 
        RowBox[{
         RowBox[{"oldStSt", "[", 
          RowBox[{"[", "1", "]"}], "]"}], ",", 
         RowBox[{
          RowBox[{
           RowBox[{"#", "[", 
            RowBox[{"[", "2", "]"}], "]"}], ">", "10"}], "&"}]}], "]"}], "[", 
       
       RowBox[{"[", 
        RowBox[{";;", ",", "1"}], "]"}], "]"}], "}"}], ",", 
     RowBox[{"{", 
      RowBox[{"model`Yt", "/.", 
       RowBox[{"modelbMF", "[", 
        RowBox[{"[", "5", "]"}], "]"}]}], "}"}]}], "]"}]}], 
  ";"}], "\[IndentingNewLine]", 
 RowBox[{
  RowBox[{"vars", "=", 
   RowBox[{"{", 
    RowBox[{
     RowBox[{"vars1", "[", 
      RowBox[{"[", 
       RowBox[{"1", ",", "1"}], "]"}], "]"}], ",", 
     RowBox[{"vars1", "[", 
      RowBox[{"[", 
       RowBox[{"1", ",", "2"}], "]"}], "]"}], ",", 
     RowBox[{"vars1", "[", 
      RowBox[{"[", 
       RowBox[{"1", ",", "3"}], "]"}], "]"}], ",", 
     RowBox[{"vars1", "[", 
      RowBox[{"[", 
       RowBox[{"1", ",", "4"}], "]"}], "]"}], ",", 
     RowBox[{"vars1", "[", 
      RowBox[{"[", 
       RowBox[{"1", ",", "5"}], "]"}], "]"}], ",", 
     RowBox[{"vars1", "[", 
      RowBox[{"[", 
       RowBox[{"1", ",", "6"}], "]"}], "]"}], ",", 
     RowBox[{"vars1", "[", 
      RowBox[{"[", 
       RowBox[{"1", ",", "7"}], "]"}], "]"}], ",", 
     RowBox[{"vars1", "[", 
      RowBox[{"[", 
       RowBox[{"1", ",", "8"}], "]"}], "]"}], ",", 
     RowBox[{"vars1", "[", 
      RowBox[{"[", 
       RowBox[{"1", ",", "9"}], "]"}], "]"}], ",", 
     RowBox[{"vars1", "[", 
      RowBox[{"[", "2", "]"}], "]"}]}], "}"}]}], ";"}], "\[IndentingNewLine]", 
 RowBox[{
  RowBox[{"oldStStB", "=", "oldStSt"}], ";"}], "\[IndentingNewLine]", 
 RowBox[{
  RowBox[{"startingpoint", "=", 
   RowBox[{"Table", "[", 
    RowBox[{
     RowBox[{
      RowBox[{
       RowBox[{
        RowBox[{"#", "[", 
         RowBox[{"[", "1", "]"}], "]"}], "\[Rule]", 
        RowBox[{"#", "[", 
         RowBox[{"[", "2", "]"}], "]"}]}], "&"}], "/@", 
      RowBox[{"oldStStB", "[", 
       RowBox[{"[", "i", "]"}], "]"}]}], ",", 
     RowBox[{"{", 
      RowBox[{"i", ",", "1", ",", "2"}], "}"}]}], "]"}]}], 
  ";"}], "\[IndentingNewLine]", 
 RowBox[{
  RowBox[{"paramsToScan", "=", 
   RowBox[{"model", "[", 
    RowBox[{"[", "4", "]"}], "]"}]}], ";"}], "\[IndentingNewLine]", 
 RowBox[{
  RowBox[{"paramNames", "=", 
   RowBox[{"paramsToScan", "[", 
    RowBox[{"[", 
     RowBox[{";;", ",", "1"}], "]"}], "]"}]}], ";"}], "\n", 
 RowBox[{
  RowBox[{"paramVals", "=", 
   RowBox[{"paramsToScan", "[", 
    RowBox[{"[", 
     RowBox[{";;", ",", "2"}], "]"}], "]"}]}], ";"}], "\[IndentingNewLine]", 
 RowBox[{
  RowBox[{
   RowBox[{"paramLogExtremes", "=", 
    RowBox[{"Table", "[", "\[IndentingNewLine]", 
     RowBox[{
      RowBox[{
       RowBox[{"var", "=", "0.10"}], ";", 
       RowBox[{
        RowBox[{"paramNames", "[", 
         RowBox[{"[", "i", "]"}], "]"}], "\[Rule]", 
        RowBox[{"{", 
         RowBox[{
          RowBox[{
           RowBox[{"(", 
            RowBox[{"1", "-", "var"}], ")"}], "*", 
           RowBox[{"paramVals", "[", 
            RowBox[{"[", "i", "]"}], "]"}]}], ",", 
          RowBox[{
           RowBox[{"(", 
            RowBox[{"1", "+", "var"}], ")"}], "*", 
           RowBox[{"paramVals", "[", 
            RowBox[{"[", "i", "]"}], "]"}]}]}], "}"}]}]}], ",", 
      RowBox[{"{", 
       RowBox[{"i", ",", "1", ",", 
        RowBox[{"Length", "[", "paramNames", "]"}]}], "}"}]}], "]"}]}], ";"}],
   "\[IndentingNewLine]"}], "\[IndentingNewLine]", 
 RowBox[{
  RowBox[{
   RowBox[{"paramLogVariance", "=", 
    RowBox[{
     RowBox[{
      RowBox[{
       RowBox[{"#", "[", 
        RowBox[{"[", "1", "]"}], "]"}], "\[Rule]", 
       RowBox[{"If", "[", 
        RowBox[{
         RowBox[{
          RowBox[{"#", "[", 
           RowBox[{"[", "2", "]"}], "]"}], "\[NotEqual]", 
          RowBox[{"{", 
           RowBox[{"0.", ",", "0."}], "}"}]}], ",", 
         RowBox[{"Variance", "[", 
          RowBox[{"Log", "[", 
           RowBox[{"RandomVariate", "[", 
            RowBox[{
             RowBox[{"UniformDistribution", "[", 
              RowBox[{"{", 
               RowBox[{
                RowBox[{"#", "[", 
                 RowBox[{"[", 
                  RowBox[{"2", ",", "1"}], "]"}], "]"}], ",", 
                RowBox[{"#", "[", 
                 RowBox[{"[", 
                  RowBox[{"2", ",", "2"}], "]"}], "]"}]}], "}"}], "]"}], ",", 
             "10000000"}], "]"}], "]"}], "]"}], ",", "0"}], "]"}]}], "&"}], "/@",
      "paramLogExtremes"}]}], ";"}], "\[IndentingNewLine]"}], "\n", 
 RowBox[{
  RowBox[{
   RowBox[{"respTabB", "=", 
    RowBox[{"Flatten", "[", 
     RowBox[{
      RowBox[{"Table", "[", "\[IndentingNewLine]", 
       RowBox[{
        RowBox[{
         RowBox[{"param", "=", 
          RowBox[{"model", "[", 
           RowBox[{"[", 
            RowBox[{"4", ",", "j"}], "]"}], "]"}]}], ";", 
         "\[IndentingNewLine]", 
         RowBox[{"tempMod", "=", 
          RowBox[{"addParametersToModel", "[", 
           RowBox[{"model", ",", 
            RowBox[{"{", 
             RowBox[{
              RowBox[{"param", "[", 
               RowBox[{"[", "1", "]"}], "]"}], "\[Rule]", 
              RowBox[{
               RowBox[{"param", "[", 
                RowBox[{"[", "2", "]"}], "]"}], "*", "1.0001"}]}], "}"}]}], 
           "]"}]}], ";", "\[IndentingNewLine]", 
         RowBox[{"newStStUp", "=", 
          RowBox[{"Quiet", "[", 
           RowBox[{"ststSolMatFormR", "[", 
            RowBox[{"tempMod", ",", "100000", ",", "startingpoint"}], "]"}], 
           "]"}]}], ";", "\[IndentingNewLine]", "\[IndentingNewLine]", 
         RowBox[{"respTab", "=", 
          RowBox[{"Table", "[", 
           RowBox[{
            RowBox[{"{", 
             RowBox[{
              RowBox[{"param", "[", 
               RowBox[{"[", "1", "]"}], "]"}], ",", 
              RowBox[{"vars", "[", 
               RowBox[{"[", "i", "]"}], "]"}], ",", 
              RowBox[{
               RowBox[{"(", 
                RowBox[{
                 RowBox[{"param", "[", 
                  RowBox[{"[", "1", "]"}], "]"}], "/.", "paramLogVariance"}], 
                ")"}], "*", 
               RowBox[{
                RowBox[{"(", 
                 RowBox[{
                  RowBox[{"(", 
                   RowBox[{
                    RowBox[{"(", 
                    RowBox[{
                    RowBox[{"vars", "[", 
                    RowBox[{"[", "i", "]"}], "]"}], "/.", 
                    RowBox[{"newStStUp", "[", 
                    RowBox[{"[", "1", "]"}], "]"}]}], ")"}], "-", 
                    RowBox[{"(", 
                    RowBox[{
                    RowBox[{"vars", "[", 
                    RowBox[{"[", "i", "]"}], "]"}], "/.", 
                    RowBox[{"oldStSt", "[", 
                    RowBox[{"[", "1", "]"}], "]"}]}], ")"}]}], ")"}], "/", 
                  RowBox[{"(", "0.0001", ")"}]}], ")"}], "^", "2"}]}]}], 
             "}"}], ",", 
            RowBox[{"{", 
             RowBox[{"i", ",", "1", ",", 
              RowBox[{"Length", "[", "vars", "]"}]}], "}"}]}], "]"}]}], ";", 
         "\[IndentingNewLine]", "respTab"}], ",", 
        RowBox[{"{", 
         RowBox[{"j", ",", "1", ",", 
          RowBox[{"Length", "[", 
           RowBox[{"model", "[", 
            RowBox[{"[", "4", "]"}], "]"}], "]"}]}], "}"}]}], "]"}], ",", 
      "1"}], "]"}]}], ";"}], "\[IndentingNewLine]"}], "\[IndentingNewLine]", 
 RowBox[{
  RowBox[{
   RowBox[{"overallVariances", "=", 
    RowBox[{"Thread", "[", 
     RowBox[{"vars", "\[Rule]", 
      RowBox[{"(", 
       RowBox[{
        RowBox[{
         RowBox[{"Total", "[", "#", "]"}], "&"}], "/@", 
        RowBox[{
         RowBox[{"Table", "[", 
          RowBox[{
           RowBox[{"Select", "[", 
            RowBox[{"respTabB", ",", 
             RowBox[{
              RowBox[{
               RowBox[{
                RowBox[{"#", "[", 
                 RowBox[{"[", "2", "]"}], "]"}], "\[Equal]", 
                RowBox[{"vars", "[", 
                 RowBox[{"[", "i", "]"}], "]"}]}], "&&", 
               RowBox[{"!", 
                RowBox[{
                 RowBox[{"#", "[", 
                  RowBox[{"[", "3", "]"}], "]"}], "===", 
                 "Indeterminate"}]}]}], "&"}]}], "]"}], ",", 
           RowBox[{"{", 
            RowBox[{"i", ",", "1", ",", 
             RowBox[{"Length", "[", "vars", "]"}]}], "}"}]}], "]"}], "[", 
         RowBox[{"[", 
          RowBox[{";;", ",", ";;", ",", "3"}], "]"}], "]"}]}], ")"}]}], 
     "]"}]}], ";"}], "\[IndentingNewLine]"}], "\[IndentingNewLine]", 
 RowBox[{
  RowBox[{"contributionOfPars", "=", 
   RowBox[{"Table", "[", "\[IndentingNewLine]", 
    RowBox[{
     RowBox[{
      RowBox[{"num", "=", 
       RowBox[{
        RowBox[{"Flatten", "[", 
         RowBox[{"Select", "[", 
          RowBox[{"respTabB", ",", 
           RowBox[{
            RowBox[{
             RowBox[{
              RowBox[{"#", "[", 
               RowBox[{"[", "1", "]"}], "]"}], "\[Equal]", 
              RowBox[{"paramNames", "[", 
               RowBox[{"[", "i", "]"}], "]"}]}], "&&", 
             RowBox[{
              RowBox[{"#", "[", 
               RowBox[{"[", "2", "]"}], "]"}], "\[Equal]", 
              RowBox[{"vars", "[", 
               RowBox[{"[", "j", "]"}], "]"}]}]}], "&"}]}], "]"}], "]"}], "[", 
        RowBox[{"[", "3", "]"}], "]"}]}], ";", "\[IndentingNewLine]", 
      RowBox[{"denom", "=", 
       RowBox[{
        RowBox[{"vars", "[", 
         RowBox[{"[", "j", "]"}], "]"}], "/.", "overallVariances"}]}], ";", 
      "\[IndentingNewLine]", 
      RowBox[{"{", 
       RowBox[{
        RowBox[{"paramNames", "[", 
         RowBox[{"[", "i", "]"}], "]"}], ",", 
        RowBox[{"vars", "[", 
         RowBox[{"[", "j", "]"}], "]"}], ",", 
        RowBox[{
         RowBox[{"num", "/", "denom"}], "*", "100"}]}], "}"}]}], ",", 
     RowBox[{"{", 
      RowBox[{"j", ",", "1", ",", 
       RowBox[{"Length", "[", "vars", "]"}]}], "}"}], ",", 
     RowBox[{"{", 
      RowBox[{"i", ",", "1", ",", 
       RowBox[{"Length", "[", "paramNames", "]"}]}], "}"}]}], "]"}]}], 
  ";"}], "\[IndentingNewLine]", 
 RowBox[{
  RowBox[{
   RowBox[{"contributionOfPars", "[", 
    RowBox[{"[", 
     RowBox[{"10", ",", ";;", ",", "2"}], "]"}], "]"}], "=", 
   "\"\<model`Yt[t]\>\""}], ";"}], "\[IndentingNewLine]", 
 RowBox[{"TableForm", "[", "contributionOfPars", "]"}]}], "Input",
 CellChangeTimes->{{3.8310157527545643`*^9, 3.831015797637974*^9}, {
  3.831043953230299*^9, 3.831043960163937*^9}, {3.831082617074736*^9, 
  3.8310826189141617`*^9}},
 CellLabel->
  "In[142]:=",ExpressionUUID->"2bf5cf3e-5088-401e-a345-c7ac4a1176c0"],

Cell[BoxData[
 TagBox[GridBox[{
    {
     TagBox[GridBox[{
        {"model`beta"},
        {
         RowBox[{"model`A", "[", "t", "]"}]},
        {"2.5470560204024255`"}
       },
       GridBoxAlignment->{"Columns" -> {{Left}}, "Rows" -> {{Baseline}}},
       GridBoxSpacings->{"Columns" -> {
           Offset[0.27999999999999997`], {
            Offset[0.5599999999999999]}, 
           Offset[0.27999999999999997`]}, "Rows" -> {{
            Offset[0.2]}}}],
      Column], 
     TagBox[GridBox[{
        {"model`eta"},
        {
         RowBox[{"model`A", "[", "t", "]"}]},
        {"8.244460599482704`"}
       },
       GridBoxAlignment->{"Columns" -> {{Left}}, "Rows" -> {{Baseline}}},
       GridBoxSpacings->{"Columns" -> {
           Offset[0.27999999999999997`], {
            Offset[0.5599999999999999]}, 
           Offset[0.27999999999999997`]}, "Rows" -> {{
            Offset[0.2]}}}],
      Column], 
     TagBox[GridBox[{
        {"model`gamma1"},
        {
         RowBox[{"model`A", "[", "t", "]"}]},
        {"10.643346939298121`"}
       },
       GridBoxAlignment->{"Columns" -> {{Left}}, "Rows" -> {{Baseline}}},
       GridBoxSpacings->{"Columns" -> {
           Offset[0.27999999999999997`], {
            Offset[0.5599999999999999]}, 
           Offset[0.27999999999999997`]}, "Rows" -> {{
            Offset[0.2]}}}],
      Column], 
     TagBox[GridBox[{
        {"model`gamma2"},
        {
         RowBox[{"model`A", "[", "t", "]"}]},
        {"2.4487033328656516`"}
       },
       GridBoxAlignment->{"Columns" -> {{Left}}, "Rows" -> {{Baseline}}},
       GridBoxSpacings->{"Columns" -> {
           Offset[0.27999999999999997`], {
            Offset[0.5599999999999999]}, 
           Offset[0.27999999999999997`]}, "Rows" -> {{
            Offset[0.2]}}}],
      Column], 
     TagBox[GridBox[{
        {"model`gamma3"},
        {
         RowBox[{"model`A", "[", "t", "]"}]},
        {"2.448515823695171`"}
       },
       GridBoxAlignment->{"Columns" -> {{Left}}, "Rows" -> {{Baseline}}},
       GridBoxSpacings->{"Columns" -> {
           Offset[0.27999999999999997`], {
            Offset[0.5599999999999999]}, 
           Offset[0.27999999999999997`]}, "Rows" -> {{
            Offset[0.2]}}}],
      Column], 
     TagBox[GridBox[{
        {"model`gamma4"},
        {
         RowBox[{"model`A", "[", "t", "]"}]},
        {"2.4469963290902084`"}
       },
       GridBoxAlignment->{"Columns" -> {{Left}}, "Rows" -> {{Baseline}}},
       GridBoxSpacings->{"Columns" -> {
           Offset[0.27999999999999997`], {
            Offset[0.5599999999999999]}, 
           Offset[0.27999999999999997`]}, "Rows" -> {{
            Offset[0.2]}}}],
      Column], 
     TagBox[GridBox[{
        {"model`gamma5"},
        {
         RowBox[{"model`A", "[", "t", "]"}]},
        {"0.17578893489321867`"}
       },
       GridBoxAlignment->{"Columns" -> {{Left}}, "Rows" -> {{Baseline}}},
       GridBoxSpacings->{"Columns" -> {
           Offset[0.27999999999999997`], {
            Offset[0.5599999999999999]}, 
           Offset[0.27999999999999997`]}, "Rows" -> {{
            Offset[0.2]}}}],
      Column], 
     TagBox[GridBox[{
        {"model`k1"},
        {
         RowBox[{"model`A", "[", "t", "]"}]},
        {"0.029916462776902256`"}
       },
       GridBoxAlignment->{"Columns" -> {{Left}}, "Rows" -> {{Baseline}}},
       GridBoxSpacings->{"Columns" -> {
           Offset[0.27999999999999997`], {
            Offset[0.5599999999999999]}, 
           Offset[0.27999999999999997`]}, "Rows" -> {{
            Offset[0.2]}}}],
      Column], 
     TagBox[GridBox[{
        {"model`k2"},
        {
         RowBox[{"model`A", "[", "t", "]"}]},
        {"0.6789378337295732`"}
       },
       GridBoxAlignment->{"Columns" -> {{Left}}, "Rows" -> {{Baseline}}},
       GridBoxSpacings->{"Columns" -> {
           Offset[0.27999999999999997`], {
            Offset[0.5599999999999999]}, 
           Offset[0.27999999999999997`]}, "Rows" -> {{
            Offset[0.2]}}}],
      Column], 
     TagBox[GridBox[{
        {"model`k3"},
        {
         RowBox[{"model`A", "[", "t", "]"}]},
        {"0.6854953912369873`"}
       },
       GridBoxAlignment->{"Columns" -> {{Left}}, "Rows" -> {{Baseline}}},
       GridBoxSpacings->{"Columns" -> {
           Offset[0.27999999999999997`], {
            Offset[0.5599999999999999]}, 
           Offset[0.27999999999999997`]}, "Rows" -> {{
            Offset[0.2]}}}],
      Column], 
     TagBox[GridBox[{
        {"model`k4"},
        {
         RowBox[{"model`A", "[", "t", "]"}]},
        {"0.6890354209264304`"}
       },
       GridBoxAlignment->{"Columns" -> {{Left}}, "Rows" -> {{Baseline}}},
       GridBoxSpacings->{"Columns" -> {
           Offset[0.27999999999999997`], {
            Offset[0.5599999999999999]}, 
           Offset[0.27999999999999997`]}, "Rows" -> {{
            Offset[0.2]}}}],
      Column], 
     TagBox[GridBox[{
        {"model`k5"},
        {
         RowBox[{"model`A", "[", "t", "]"}]},
        {"0.4844883594801429`"}
       },
       GridBoxAlignment->{"Columns" -> {{Left}}, "Rows" -> {{Baseline}}},
       GridBoxSpacings->{"Columns" -> {
           Offset[0.27999999999999997`], {
            Offset[0.5599999999999999]}, 
           Offset[0.27999999999999997`]}, "Rows" -> {{
            Offset[0.2]}}}],
      Column], 
     TagBox[GridBox[{
        {"model`kM"},
        {
         RowBox[{"model`A", "[", "t", "]"}]},
        {"1.1735232948582355`"}
       },
       GridBoxAlignment->{"Columns" -> {{Left}}, "Rows" -> {{Baseline}}},
       GridBoxSpacings->{"Columns" -> {
           Offset[0.27999999999999997`], {
            Offset[0.5599999999999999]}, 
           Offset[0.27999999999999997`]}, "Rows" -> {{
            Offset[0.2]}}}],
      Column], 
     TagBox[GridBox[{
        {"model`lambdaB"},
        {
         RowBox[{"model`A", "[", "t", "]"}]},
        {"2.4408572041051104`"}
       },
       GridBoxAlignment->{"Columns" -> {{Left}}, "Rows" -> {{Baseline}}},
       GridBoxSpacings->{"Columns" -> {
           Offset[0.27999999999999997`], {
            Offset[0.5599999999999999]}, 
           Offset[0.27999999999999997`]}, "Rows" -> {{
            Offset[0.2]}}}],
      Column], 
     TagBox[GridBox[{
        {"model`lambdaX"},
        {
         RowBox[{"model`A", "[", "t", "]"}]},
        {"2.8906421894110013`"}
       },
       GridBoxAlignment->{"Columns" -> {{Left}}, "Rows" -> {{Baseline}}},
       GridBoxSpacings->{"Columns" -> {
           Offset[0.27999999999999997`], {
            Offset[0.5599999999999999]}, 
           Offset[0.27999999999999997`]}, "Rows" -> {{
            Offset[0.2]}}}],
      Column], 
     TagBox[GridBox[{
        {"model`mu"},
        {
         RowBox[{"model`A", "[", "t", "]"}]},
        {"6.149328636192923`"}
       },
       GridBoxAlignment->{"Columns" -> {{Left}}, "Rows" -> {{Baseline}}},
       GridBoxSpacings->{"Columns" -> {
           Offset[0.27999999999999997`], {
            Offset[0.5599999999999999]}, 
           Offset[0.27999999999999997`]}, "Rows" -> {{
            Offset[0.2]}}}],
      Column], 
     TagBox[GridBox[{
        {"model`mu1"},
        {
         RowBox[{"model`A", "[", "t", "]"}]},
        {"0.023058544694273722`"}
       },
       GridBoxAlignment->{"Columns" -> {{Left}}, "Rows" -> {{Baseline}}},
       GridBoxSpacings->{"Columns" -> {
           Offset[0.27999999999999997`], {
            Offset[0.5599999999999999]}, 
           Offset[0.27999999999999997`]}, "Rows" -> {{
            Offset[0.2]}}}],
      Column], 
     TagBox[GridBox[{
        {"model`mu2"},
        {
         RowBox[{"model`A", "[", "t", "]"}]},
        {"0.5232579497858381`"}
       },
       GridBoxAlignment->{"Columns" -> {{Left}}, "Rows" -> {{Baseline}}},
       GridBoxSpacings->{"Columns" -> {
           Offset[0.27999999999999997`], {
            Offset[0.5599999999999999]}, 
           Offset[0.27999999999999997`]}, "Rows" -> {{
            Offset[0.2]}}}],
      Column], 
     TagBox[GridBox[{
        {"model`mu3"},
        {
         RowBox[{"model`A", "[", "t", "]"}]},
        {"0.5281185374758818`"}
       },
       GridBoxAlignment->{"Columns" -> {{Left}}, "Rows" -> {{Baseline}}},
       GridBoxSpacings->{"Columns" -> {
           Offset[0.27999999999999997`], {
            Offset[0.5599999999999999]}, 
           Offset[0.27999999999999997`]}, "Rows" -> {{
            Offset[0.2]}}}],
      Column], 
     TagBox[GridBox[{
        {"model`mu4"},
        {
         RowBox[{"model`A", "[", "t", "]"}]},
        {"0.5312015265567229`"}
       },
       GridBoxAlignment->{"Columns" -> {{Left}}, "Rows" -> {{Baseline}}},
       GridBoxSpacings->{"Columns" -> {
           Offset[0.27999999999999997`], {
            Offset[0.5599999999999999]}, 
           Offset[0.27999999999999997`]}, "Rows" -> {{
            Offset[0.2]}}}],
      Column], 
     TagBox[GridBox[{
        {"model`mu5"},
        {
         RowBox[{"model`A", "[", "t", "]"}]},
        {"0.0781092300850163`"}
       },
       GridBoxAlignment->{"Columns" -> {{Left}}, "Rows" -> {{Baseline}}},
       GridBoxSpacings->{"Columns" -> {
           Offset[0.27999999999999997`], {
            Offset[0.5599999999999999]}, 
           Offset[0.27999999999999997`]}, "Rows" -> {{
            Offset[0.2]}}}],
      Column], 
     TagBox[GridBox[{
        {"model`muA"},
        {
         RowBox[{"model`A", "[", "t", "]"}]},
        {"8.24539178938239`"}
       },
       GridBoxAlignment->{"Columns" -> {{Left}}, "Rows" -> {{Baseline}}},
       GridBoxSpacings->{"Columns" -> {
           Offset[0.27999999999999997`], {
            Offset[0.5599999999999999]}, 
           Offset[0.27999999999999997`]}, "Rows" -> {{
            Offset[0.2]}}}],
      Column], 
     TagBox[GridBox[{
        {"model`muB"},
        {
         RowBox[{"model`A", "[", "t", "]"}]},
        {"20.585390057069674`"}
       },
       GridBoxAlignment->{"Columns" -> {{Left}}, "Rows" -> {{Baseline}}},
       GridBoxSpacings->{"Columns" -> {
           Offset[0.27999999999999997`], {
            Offset[0.5599999999999999]}, 
           Offset[0.27999999999999997`]}, "Rows" -> {{
            Offset[0.2]}}}],
      Column], 
     TagBox[GridBox[{
        {"model`muM"},
        {
         RowBox[{"model`A", "[", "t", "]"}]},
        {"0.03619093400786548`"}
       },
       GridBoxAlignment->{"Columns" -> {{Left}}, "Rows" -> {{Baseline}}},
       GridBoxSpacings->{"Columns" -> {
           Offset[0.27999999999999997`], {
            Offset[0.5599999999999999]}, 
           Offset[0.27999999999999997`]}, "Rows" -> {{
            Offset[0.2]}}}],
      Column], 
     TagBox[GridBox[{
        {"model`muX"},
        {
         RowBox[{"model`A", "[", "t", "]"}]},
        {"2.5473367782491594`"}
       },
       GridBoxAlignment->{"Columns" -> {{Left}}, "Rows" -> {{Baseline}}},
       GridBoxSpacings->{"Columns" -> {
           Offset[0.27999999999999997`], {
            Offset[0.5599999999999999]}, 
           Offset[0.27999999999999997`]}, "Rows" -> {{
            Offset[0.2]}}}],
      Column], 
     TagBox[GridBox[{
        {"model`r"},
        {
         RowBox[{"model`A", "[", "t", "]"}]},
        {"14.096246277342267`"}
       },
       GridBoxAlignment->{"Columns" -> {{Left}}, "Rows" -> {{Baseline}}},
       GridBoxSpacings->{"Columns" -> {
           Offset[0.27999999999999997`], {
            Offset[0.5599999999999999]}, 
           Offset[0.27999999999999997`]}, "Rows" -> {{
            Offset[0.2]}}}],
      Column], 
     TagBox[GridBox[{
        {"model`rho1"},
        {
         RowBox[{"model`A", "[", "t", "]"}]},
        {"8.628165070912974`"}
       },
       GridBoxAlignment->{"Columns" -> {{Left}}, "Rows" -> {{Baseline}}},
       GridBoxSpacings->{"Columns" -> {
           Offset[0.27999999999999997`], {
            Offset[0.5599999999999999]}, 
           Offset[0.27999999999999997`]}, "Rows" -> {{
            Offset[0.2]}}}],
      Column], 
     TagBox[GridBox[{
        {"model`rho2"},
        {
         RowBox[{"model`A", "[", "t", "]"}]},
        {"0.0002942444696900127`"}
       },
       GridBoxAlignment->{"Columns" -> {{Left}}, "Rows" -> {{Baseline}}},
       GridBoxSpacings->{"Columns" -> {
           Offset[0.27999999999999997`], {
            Offset[0.5599999999999999]}, 
           Offset[0.27999999999999997`]}, "Rows" -> {{
            Offset[0.2]}}}],
      Column], 
     TagBox[GridBox[{
        {"model`rho3"},
        {
         RowBox[{"model`A", "[", "t", "]"}]},
        {"0.00010023660458312284`"}
       },
       GridBoxAlignment->{"Columns" -> {{Left}}, "Rows" -> {{Baseline}}},
       GridBoxSpacings->{"Columns" -> {
           Offset[0.27999999999999997`], {
            Offset[0.5599999999999999]}, 
           Offset[0.27999999999999997`]}, "Rows" -> {{
            Offset[0.2]}}}],
      Column], 
     TagBox[GridBox[{
        {"model`rho4"},
        {
         RowBox[{"model`A", "[", "t", "]"}]},
        {"0.00003417116133262119`"}
       },
       GridBoxAlignment->{"Columns" -> {{Left}}, "Rows" -> {{Baseline}}},
       GridBoxSpacings->{"Columns" -> {
           Offset[0.27999999999999997`], {
            Offset[0.5599999999999999]}, 
           Offset[0.27999999999999997`]}, "Rows" -> {{
            Offset[0.2]}}}],
      Column], 
     TagBox[GridBox[{
        {"model`rho5"},
        {
         RowBox[{"model`A", "[", "t", "]"}]},
        {"8.156090655797491`*^-6"}
       },
       GridBoxAlignment->{"Columns" -> {{Left}}, "Rows" -> {{Baseline}}},
       GridBoxSpacings->{"Columns" -> {
           Offset[0.27999999999999997`], {
            Offset[0.5599999999999999]}, 
           Offset[0.27999999999999997`]}, "Rows" -> {{
            Offset[0.2]}}}],
      Column], 
     TagBox[GridBox[{
        {"model`rho6"},
        {
         RowBox[{"model`A", "[", "t", "]"}]},
        {"3.7236668697417514`*^-6"}
       },
       GridBoxAlignment->{"Columns" -> {{Left}}, "Rows" -> {{Baseline}}},
       GridBoxSpacings->{"Columns" -> {
           Offset[0.27999999999999997`], {
            Offset[0.5599999999999999]}, 
           Offset[0.27999999999999997`]}, "Rows" -> {{
            Offset[0.2]}}}],
      Column], 
     TagBox[GridBox[{
        {"model`default"},
        {
         RowBox[{"model`A", "[", "t", "]"}]},
        {"8.837475637033275`*^-23"}
       },
       GridBoxAlignment->{"Columns" -> {{Left}}, "Rows" -> {{Baseline}}},
       GridBoxSpacings->{"Columns" -> {
           Offset[0.27999999999999997`], {
            Offset[0.5599999999999999]}, 
           Offset[0.27999999999999997`]}, "Rows" -> {{
            Offset[0.2]}}}],
      Column]},
    {
     TagBox[GridBox[{
        {"model`beta"},
        {
         RowBox[{"model`B", "[", "t", "]"}]},
        {"3.8708810432230933`"}
       },
       GridBoxAlignment->{"Columns" -> {{Left}}, "Rows" -> {{Baseline}}},
       GridBoxSpacings->{"Columns" -> {
           Offset[0.27999999999999997`], {
            Offset[0.5599999999999999]}, 
           Offset[0.27999999999999997`]}, "Rows" -> {{
            Offset[0.2]}}}],
      Column], 
     TagBox[GridBox[{
        {"model`eta"},
        {
         RowBox[{"model`B", "[", "t", "]"}]},
        {"9.933368661801645`*^-23"}
       },
       GridBoxAlignment->{"Columns" -> {{Left}}, "Rows" -> {{Baseline}}},
       GridBoxSpacings->{"Columns" -> {
           Offset[0.27999999999999997`], {
            Offset[0.5599999999999999]}, 
           Offset[0.27999999999999997`]}, "Rows" -> {{
            Offset[0.2]}}}],
      Column], 
     TagBox[GridBox[{
        {"model`gamma1"},
        {
         RowBox[{"model`B", "[", "t", "]"}]},
        {"5.480871052470011`"}
       },
       GridBoxAlignment->{"Columns" -> {{Left}}, "Rows" -> {{Baseline}}},
       GridBoxSpacings->{"Columns" -> {
           Offset[0.27999999999999997`], {
            Offset[0.5599999999999999]}, 
           Offset[0.27999999999999997`]}, "Rows" -> {{
            Offset[0.2]}}}],
      Column], 
     TagBox[GridBox[{
        {"model`gamma2"},
        {
         RowBox[{"model`B", "[", "t", "]"}]},
        {"5.830392862174951`"}
       },
       GridBoxAlignment->{"Columns" -> {{Left}}, "Rows" -> {{Baseline}}},
       GridBoxSpacings->{"Columns" -> {
           Offset[0.27999999999999997`], {
            Offset[0.5599999999999999]}, 
           Offset[0.27999999999999997`]}, "Rows" -> {{
            Offset[0.2]}}}],
      Column], 
     TagBox[GridBox[{
        {"model`gamma3"},
        {
         RowBox[{"model`B", "[", "t", "]"}]},
        {"5.829946400630502`"}
       },
       GridBoxAlignment->{"Columns" -> {{Left}}, "Rows" -> {{Baseline}}},
       GridBoxSpacings->{"Columns" -> {
           Offset[0.27999999999999997`], {
            Offset[0.5599999999999999]}, 
           Offset[0.27999999999999997`]}, "Rows" -> {{
            Offset[0.2]}}}],
      Column], 
     TagBox[GridBox[{
        {"model`gamma4"},
        {
         RowBox[{"model`B", "[", "t", "]"}]},
        {"5.826328465171374`"}
       },
       GridBoxAlignment->{"Columns" -> {{Left}}, "Rows" -> {{Baseline}}},
       GridBoxSpacings->{"Columns" -> {
           Offset[0.27999999999999997`], {
            Offset[0.5599999999999999]}, 
           Offset[0.27999999999999997`]}, "Rows" -> {{
            Offset[0.2]}}}],
      Column], 
     TagBox[GridBox[{
        {"model`gamma5"},
        {
         RowBox[{"model`B", "[", "t", "]"}]},
        {"0.41691730328276677`"}
       },
       GridBoxAlignment->{"Columns" -> {{Left}}, "Rows" -> {{Baseline}}},
       GridBoxSpacings->{"Columns" -> {
           Offset[0.27999999999999997`], {
            Offset[0.5599999999999999]}, 
           Offset[0.27999999999999997`]}, "Rows" -> {{
            Offset[0.2]}}}],
      Column], 
     TagBox[GridBox[{
        {"model`k1"},
        {
         RowBox[{"model`B", "[", "t", "]"}]},
        {"1.7272893406614576`"}
       },
       GridBoxAlignment->{"Columns" -> {{Left}}, "Rows" -> {{Baseline}}},
       GridBoxSpacings->{"Columns" -> {
           Offset[0.27999999999999997`], {
            Offset[0.5599999999999999]}, 
           Offset[0.27999999999999997`]}, "Rows" -> {{
            Offset[0.2]}}}],
      Column], 
     TagBox[GridBox[{
        {"model`k2"},
        {
         RowBox[{"model`B", "[", "t", "]"}]},
        {"1.6536313589751261`"}
       },
       GridBoxAlignment->{"Columns" -> {{Left}}, "Rows" -> {{Baseline}}},
       GridBoxSpacings->{"Columns" -> {
           Offset[0.27999999999999997`], {
            Offset[0.5599999999999999]}, 
           Offset[0.27999999999999997`]}, "Rows" -> {{
            Offset[0.2]}}}],
      Column], 
     TagBox[GridBox[{
        {"model`k3"},
        {
         RowBox[{"model`B", "[", "t", "]"}]},
        {"1.6538861398716274`"}
       },
       GridBoxAlignment->{"Columns" -> {{Left}}, "Rows" -> {{Baseline}}},
       GridBoxSpacings->{"Columns" -> {
           Offset[0.27999999999999997`], {
            Offset[0.5599999999999999]}, 
           Offset[0.27999999999999997`]}, "Rows" -> {{
            Offset[0.2]}}}],
      Column], 
     TagBox[GridBox[{
        {"model`k4"},
        {
         RowBox[{"model`B", "[", "t", "]"}]},
        {"1.653305711959579`"}
       },
       GridBoxAlignment->{"Columns" -> {{Left}}, "Rows" -> {{Baseline}}},
       GridBoxSpacings->{"Columns" -> {
           Offset[0.27999999999999997`], {
            Offset[0.5599999999999999]}, 
           Offset[0.27999999999999997`]}, "Rows" -> {{
            Offset[0.2]}}}],
      Column], 
     TagBox[GridBox[{
        {"model`k5"},
        {
         RowBox[{"model`B", "[", "t", "]"}]},
        {"1.1587838287521197`"}
       },
       GridBoxAlignment->{"Columns" -> {{Left}}, "Rows" -> {{Baseline}}},
       GridBoxSpacings->{"Columns" -> {
           Offset[0.27999999999999997`], {
            Offset[0.5599999999999999]}, 
           Offset[0.27999999999999997`]}, "Rows" -> {{
            Offset[0.2]}}}],
      Column], 
     TagBox[GridBox[{
        {"model`kM"},
        {
         RowBox[{"model`B", "[", "t", "]"}]},
        {"2.8024170516985873`"}
       },
       GridBoxAlignment->{"Columns" -> {{Left}}, "Rows" -> {{Baseline}}},
       GridBoxSpacings->{"Columns" -> {
           Offset[0.27999999999999997`], {
            Offset[0.5599999999999999]}, 
           Offset[0.27999999999999997`]}, "Rows" -> {{
            Offset[0.2]}}}],
      Column], 
     TagBox[GridBox[{
        {"model`lambdaB"},
        {
         RowBox[{"model`B", "[", "t", "]"}]},
        {"0.004518751664701674`"}
       },
       GridBoxAlignment->{"Columns" -> {{Left}}, "Rows" -> {{Baseline}}},
       GridBoxSpacings->{"Columns" -> {
           Offset[0.27999999999999997`], {
            Offset[0.5599999999999999]}, 
           Offset[0.27999999999999997`]}, "Rows" -> {{
            Offset[0.2]}}}],
      Column], 
     TagBox[GridBox[{
        {"model`lambdaX"},
        {
         RowBox[{"model`B", "[", "t", "]"}]},
        {"4.393037379570123`"}
       },
       GridBoxAlignment->{"Columns" -> {{Left}}, "Rows" -> {{Baseline}}},
       GridBoxSpacings->{"Columns" -> {
           Offset[0.27999999999999997`], {
            Offset[0.5599999999999999]}, 
           Offset[0.27999999999999997`]}, "Rows" -> {{
            Offset[0.2]}}}],
      Column], 
     TagBox[GridBox[{
        {"model`mu"},
        {
         RowBox[{"model`B", "[", "t", "]"}]},
        {"14.685003317799634`"}
       },
       GridBoxAlignment->{"Columns" -> {{Left}}, "Rows" -> {{Baseline}}},
       GridBoxSpacings->{"Columns" -> {
           Offset[0.27999999999999997`], {
            Offset[0.5599999999999999]}, 
           Offset[0.27999999999999997`]}, "Rows" -> {{
            Offset[0.2]}}}],
      Column], 
     TagBox[GridBox[{
        {"model`mu1"},
        {
         RowBox[{"model`B", "[", "t", "]"}]},
        {"1.3313473406519902`"}
       },
       GridBoxAlignment->{"Columns" -> {{Left}}, "Rows" -> {{Baseline}}},
       GridBoxSpacings->{"Columns" -> {
           Offset[0.27999999999999997`], {
            Offset[0.5599999999999999]}, 
           Offset[0.27999999999999997`]}, "Rows" -> {{
            Offset[0.2]}}}],
      Column], 
     TagBox[GridBox[{
        {"model`mu2"},
        {
         RowBox[{"model`B", "[", "t", "]"}]},
        {"1.2744540147579553`"}
       },
       GridBoxAlignment->{"Columns" -> {{Left}}, "Rows" -> {{Baseline}}},
       GridBoxSpacings->{"Columns" -> {
           Offset[0.27999999999999997`], {
            Offset[0.5599999999999999]}, 
           Offset[0.27999999999999997`]}, "Rows" -> {{
            Offset[0.2]}}}],
      Column], 
     TagBox[GridBox[{
        {"model`mu3"},
        {
         RowBox[{"model`B", "[", "t", "]"}]},
        {"1.2741838900274083`"}
       },
       GridBoxAlignment->{"Columns" -> {{Left}}, "Rows" -> {{Baseline}}},
       GridBoxSpacings->{"Columns" -> {
           Offset[0.27999999999999997`], {
            Offset[0.5599999999999999]}, 
           Offset[0.27999999999999997`]}, "Rows" -> {{
            Offset[0.2]}}}],
      Column], 
     TagBox[GridBox[{
        {"model`mu4"},
        {
         RowBox[{"model`B", "[", "t", "]"}]},
        {"1.274590138034608`"}
       },
       GridBoxAlignment->{"Columns" -> {{Left}}, "Rows" -> {{Baseline}}},
       GridBoxSpacings->{"Columns" -> {
           Offset[0.27999999999999997`], {
            Offset[0.5599999999999999]}, 
           Offset[0.27999999999999997`]}, "Rows" -> {{
            Offset[0.2]}}}],
      Column], 
     TagBox[GridBox[{
        {"model`mu5"},
        {
         RowBox[{"model`B", "[", "t", "]"}]},
        {"0.18525130364679102`"}
       },
       GridBoxAlignment->{"Columns" -> {{Left}}, "Rows" -> {{Baseline}}},
       GridBoxSpacings->{"Columns" -> {
           Offset[0.27999999999999997`], {
            Offset[0.5599999999999999]}, 
           Offset[0.27999999999999997`]}, "Rows" -> {{
            Offset[0.2]}}}],
      Column], 
     TagBox[GridBox[{
        {"model`muA"},
        {
         RowBox[{"model`B", "[", "t", "]"}]},
        {"9.936477606799205`*^-23"}
       },
       GridBoxAlignment->{"Columns" -> {{Left}}, "Rows" -> {{Baseline}}},
       GridBoxSpacings->{"Columns" -> {
           Offset[0.27999999999999997`], {
            Offset[0.5599999999999999]}, 
           Offset[0.27999999999999997`]}, "Rows" -> {{
            Offset[0.2]}}}],
      Column], 
     TagBox[GridBox[{
        {"model`muB"},
        {
         RowBox[{"model`B", "[", "t", "]"}]},
        {"0.038109580234572865`"}
       },
       GridBoxAlignment->{"Columns" -> {{Left}}, "Rows" -> {{Baseline}}},
       GridBoxSpacings->{"Columns" -> {
           Offset[0.27999999999999997`], {
            Offset[0.5599999999999999]}, 
           Offset[0.27999999999999997`]}, "Rows" -> {{
            Offset[0.2]}}}],
      Column], 
     TagBox[GridBox[{
        {"model`muM"},
        {
         RowBox[{"model`B", "[", "t", "]"}]},
        {"0.08642461619359604`"}
       },
       GridBoxAlignment->{"Columns" -> {{Left}}, "Rows" -> {{Baseline}}},
       GridBoxSpacings->{"Columns" -> {
           Offset[0.27999999999999997`], {
            Offset[0.5599999999999999]}, 
           Offset[0.27999999999999997`]}, "Rows" -> {{
            Offset[0.2]}}}],
      Column], 
     TagBox[GridBox[{
        {"model`muX"},
        {
         RowBox[{"model`B", "[", "t", "]"}]},
        {"3.871517811526605`"}
       },
       GridBoxAlignment->{"Columns" -> {{Left}}, "Rows" -> {{Baseline}}},
       GridBoxSpacings->{"Columns" -> {
           Offset[0.27999999999999997`], {
            Offset[0.5599999999999999]}, 
           Offset[0.27999999999999997`]}, "Rows" -> {{
            Offset[0.2]}}}],
      Column], 
     TagBox[GridBox[{
        {"model`r"},
        {
         RowBox[{"model`B", "[", "t", "]"}]},
        {"33.66093717660129`"}
       },
       GridBoxAlignment->{"Columns" -> {{Left}}, "Rows" -> {{Baseline}}},
       GridBoxSpacings->{"Columns" -> {
           Offset[0.27999999999999997`], {
            Offset[0.5599999999999999]}, 
           Offset[0.27999999999999997`]}, "Rows" -> {{
            Offset[0.2]}}}],
      Column], 
     TagBox[GridBox[{
        {"model`rho1"},
        {
         RowBox[{"model`B", "[", "t", "]"}]},
        {"0.015973304864441096`"}
       },
       GridBoxAlignment->{"Columns" -> {{Left}}, "Rows" -> {{Baseline}}},
       GridBoxSpacings->{"Columns" -> {
           Offset[0.27999999999999997`], {
            Offset[0.5599999999999999]}, 
           Offset[0.27999999999999997`]}, "Rows" -> {{
            Offset[0.2]}}}],
      Column], 
     TagBox[GridBox[{
        {"model`rho2"},
        {
         RowBox[{"model`B", "[", "t", "]"}]},
        {"5.447335862303158`*^-7"}
       },
       GridBoxAlignment->{"Columns" -> {{Left}}, "Rows" -> {{Baseline}}},
       GridBoxSpacings->{"Columns" -> {
           Offset[0.27999999999999997`], {
            Offset[0.5599999999999999]}, 
           Offset[0.27999999999999997`]}, "Rows" -> {{
            Offset[0.2]}}}],
      Column], 
     TagBox[GridBox[{
        {"model`rho3"},
        {
         RowBox[{"model`B", "[", "t", "]"}]},
        {"1.8556762934482652`*^-7"}
       },
       GridBoxAlignment->{"Columns" -> {{Left}}, "Rows" -> {{Baseline}}},
       GridBoxSpacings->{"Columns" -> {
           Offset[0.27999999999999997`], {
            Offset[0.5599999999999999]}, 
           Offset[0.27999999999999997`]}, "Rows" -> {{
            Offset[0.2]}}}],
      Column], 
     TagBox[GridBox[{
        {"model`rho4"},
        {
         RowBox[{"model`B", "[", "t", "]"}]},
        {"6.326092843732691`*^-8"}
       },
       GridBoxAlignment->{"Columns" -> {{Left}}, "Rows" -> {{Baseline}}},
       GridBoxSpacings->{"Columns" -> {
           Offset[0.27999999999999997`], {
            Offset[0.5599999999999999]}, 
           Offset[0.27999999999999997`]}, "Rows" -> {{
            Offset[0.2]}}}],
      Column], 
     TagBox[GridBox[{
        {"model`rho5"},
        {
         RowBox[{"model`B", "[", "t", "]"}]},
        {"1.5099337636799423`*^-8"}
       },
       GridBoxAlignment->{"Columns" -> {{Left}}, "Rows" -> {{Baseline}}},
       GridBoxSpacings->{"Columns" -> {
           Offset[0.27999999999999997`], {
            Offset[0.5599999999999999]}, 
           Offset[0.27999999999999997`]}, "Rows" -> {{
            Offset[0.2]}}}],
      Column], 
     TagBox[GridBox[{
        {"model`rho6"},
        {
         RowBox[{"model`B", "[", "t", "]"}]},
        {"6.89361119815825`*^-9"}
       },
       GridBoxAlignment->{"Columns" -> {{Left}}, "Rows" -> {{Baseline}}},
       GridBoxSpacings->{"Columns" -> {
           Offset[0.27999999999999997`], {
            Offset[0.5599999999999999]}, 
           Offset[0.27999999999999997`]}, "Rows" -> {{
            Offset[0.2]}}}],
      Column], 
     TagBox[GridBox[{
        {"model`default"},
        {
         RowBox[{"model`B", "[", "t", "]"}]},
        {"9.939973914298618`*^-23"}
       },
       GridBoxAlignment->{"Columns" -> {{Left}}, "Rows" -> {{Baseline}}},
       GridBoxSpacings->{"Columns" -> {
           Offset[0.27999999999999997`], {
            Offset[0.5599999999999999]}, 
           Offset[0.27999999999999997`]}, "Rows" -> {{
            Offset[0.2]}}}],
      Column]},
    {
     TagBox[GridBox[{
        {"model`beta"},
        {
         RowBox[{"model`M", "[", "t", "]"}]},
        {"8.57713965592164`"}
       },
       GridBoxAlignment->{"Columns" -> {{Left}}, "Rows" -> {{Baseline}}},
       GridBoxSpacings->{"Columns" -> {
           Offset[0.27999999999999997`], {
            Offset[0.5599999999999999]}, 
           Offset[0.27999999999999997`]}, "Rows" -> {{
            Offset[0.2]}}}],
      Column], 
     TagBox[GridBox[{
        {"model`eta"},
        {
         RowBox[{"model`M", "[", "t", "]"}]},
        {"0.`"}
       },
       GridBoxAlignment->{"Columns" -> {{Left}}, "Rows" -> {{Baseline}}},
       GridBoxSpacings->{"Columns" -> {
           Offset[0.27999999999999997`], {
            Offset[0.5599999999999999]}, 
           Offset[0.27999999999999997`]}, "Rows" -> {{
            Offset[0.2]}}}],
      Column], 
     TagBox[GridBox[{
        {"model`gamma1"},
        {
         RowBox[{"model`M", "[", "t", "]"}]},
        {"9.476702471643247`"}
       },
       GridBoxAlignment->{"Columns" -> {{Left}}, "Rows" -> {{Baseline}}},
       GridBoxSpacings->{"Columns" -> {
           Offset[0.27999999999999997`], {
            Offset[0.5599999999999999]}, 
           Offset[0.27999999999999997`]}, "Rows" -> {{
            Offset[0.2]}}}],
      Column], 
     TagBox[GridBox[{
        {"model`gamma2"},
        {
         RowBox[{"model`M", "[", "t", "]"}]},
        {"0.7853406640175784`"}
       },
       GridBoxAlignment->{"Columns" -> {{Left}}, "Rows" -> {{Baseline}}},
       GridBoxSpacings->{"Columns" -> {
           Offset[0.27999999999999997`], {
            Offset[0.5599999999999999]}, 
           Offset[0.27999999999999997`]}, "Rows" -> {{
            Offset[0.2]}}}],
      Column], 
     TagBox[GridBox[{
        {"model`gamma3"},
        {
         RowBox[{"model`M", "[", "t", "]"}]},
        {"0.7852805266342266`"}
       },
       GridBoxAlignment->{"Columns" -> {{Left}}, "Rows" -> {{Baseline}}},
       GridBoxSpacings->{"Columns" -> {
           Offset[0.27999999999999997`], {
            Offset[0.5599999999999999]}, 
           Offset[0.27999999999999997`]}, "Rows" -> {{
            Offset[0.2]}}}],
      Column], 
     TagBox[GridBox[{
        {"model`gamma4"},
        {
         RowBox[{"model`M", "[", "t", "]"}]},
        {"0.78479319895921`"}
       },
       GridBoxAlignment->{"Columns" -> {{Left}}, "Rows" -> {{Baseline}}},
       GridBoxSpacings->{"Columns" -> {
           Offset[0.27999999999999997`], {
            Offset[0.5599999999999999]}, 
           Offset[0.27999999999999997`]}, "Rows" -> {{
            Offset[0.2]}}}],
      Column], 
     TagBox[GridBox[{
        {"model`gamma5"},
        {
         RowBox[{"model`M", "[", "t", "]"}]},
        {"0.05665643025941991`"}
       },
       GridBoxAlignment->{"Columns" -> {{Left}}, "Rows" -> {{Baseline}}},
       GridBoxSpacings->{"Columns" -> {
           Offset[0.27999999999999997`], {
            Offset[0.5599999999999999]}, 
           Offset[0.27999999999999997`]}, "Rows" -> {{
            Offset[0.2]}}}],
      Column], 
     TagBox[GridBox[{
        {"model`k1"},
        {
         RowBox[{"model`M", "[", "t", "]"}]},
        {"0.14499554728078398`"}
       },
       GridBoxAlignment->{"Columns" -> {{Left}}, "Rows" -> {{Baseline}}},
       GridBoxSpacings->{"Columns" -> {
           Offset[0.27999999999999997`], {
            Offset[0.5599999999999999]}, 
           Offset[0.27999999999999997`]}, "Rows" -> {{
            Offset[0.2]}}}],
      Column], 
     TagBox[GridBox[{
        {"model`k2"},
        {
         RowBox[{"model`M", "[", "t", "]"}]},
        {"0.2116268488827642`"}
       },
       GridBoxAlignment->{"Columns" -> {{Left}}, "Rows" -> {{Baseline}}},
       GridBoxSpacings->{"Columns" -> {
           Offset[0.27999999999999997`], {
            Offset[0.5599999999999999]}, 
           Offset[0.27999999999999997`]}, "Rows" -> {{
            Offset[0.2]}}}],
      Column], 
     TagBox[GridBox[{
        {"model`k3"},
        {
         RowBox[{"model`M", "[", "t", "]"}]},
        {"0.21625469122404495`"}
       },
       GridBoxAlignment->{"Columns" -> {{Left}}, "Rows" -> {{Baseline}}},
       GridBoxSpacings->{"Columns" -> {
           Offset[0.27999999999999997`], {
            Offset[0.5599999999999999]}, 
           Offset[0.27999999999999997`]}, "Rows" -> {{
            Offset[0.2]}}}],
      Column], 
     TagBox[GridBox[{
        {"model`k4"},
        {
         RowBox[{"model`M", "[", "t", "]"}]},
        {"0.21888378287988464`"}
       },
       GridBoxAlignment->{"Columns" -> {{Left}}, "Rows" -> {{Baseline}}},
       GridBoxSpacings->{"Columns" -> {
           Offset[0.27999999999999997`], {
            Offset[0.5599999999999999]}, 
           Offset[0.27999999999999997`]}, "Rows" -> {{
            Offset[0.2]}}}],
      Column], 
     TagBox[GridBox[{
        {"model`k5"},
        {
         RowBox[{"model`M", "[", "t", "]"}]},
        {"0.15452519364723916`"}
       },
       GridBoxAlignment->{"Columns" -> {{Left}}, "Rows" -> {{Baseline}}},
       GridBoxSpacings->{"Columns" -> {
           Offset[0.27999999999999997`], {
            Offset[0.5599999999999999]}, 
           Offset[0.27999999999999997`]}, "Rows" -> {{
            Offset[0.2]}}}],
      Column], 
     TagBox[GridBox[{
        {"model`kM"},
        {
         RowBox[{"model`M", "[", "t", "]"}]},
        {"0.37502662517148566`"}
       },
       GridBoxAlignment->{"Columns" -> {{Left}}, "Rows" -> {{Baseline}}},
       GridBoxSpacings->{"Columns" -> {
           Offset[0.27999999999999997`], {
            Offset[0.5599999999999999]}, 
           Offset[0.27999999999999997`]}, "Rows" -> {{
            Offset[0.2]}}}],
      Column], 
     TagBox[GridBox[{
        {"model`lambdaB"},
        {
         RowBox[{"model`M", "[", "t", "]"}]},
        {"4.0700172807365025`"}
       },
       GridBoxAlignment->{"Columns" -> {{Left}}, "Rows" -> {{Baseline}}},
       GridBoxSpacings->{"Columns" -> {
           Offset[0.27999999999999997`], {
            Offset[0.5599999999999999]}, 
           Offset[0.27999999999999997`]}, "Rows" -> {{
            Offset[0.2]}}}],
      Column], 
     TagBox[GridBox[{
        {"model`lambdaX"},
        {
         RowBox[{"model`M", "[", "t", "]"}]},
        {"9.734119967443792`"}
       },
       GridBoxAlignment->{"Columns" -> {{Left}}, "Rows" -> {{Baseline}}},
       GridBoxSpacings->{"Columns" -> {
           Offset[0.27999999999999997`], {
            Offset[0.5599999999999999]}, 
           Offset[0.27999999999999997`]}, "Rows" -> {{
            Offset[0.2]}}}],
      Column], 
     TagBox[GridBox[{
        {"model`mu"},
        {
         RowBox[{"model`M", "[", "t", "]"}]},
        {"1.965237071896309`"}
       },
       GridBoxAlignment->{"Columns" -> {{Left}}, "Rows" -> {{Baseline}}},
       GridBoxSpacings->{"Columns" -> {
           Offset[0.27999999999999997`], {
            Offset[0.5599999999999999]}, 
           Offset[0.27999999999999997`]}, "Rows" -> {{
            Offset[0.2]}}}],
      Column], 
     TagBox[GridBox[{
        {"model`mu1"},
        {
         RowBox[{"model`M", "[", "t", "]"}]},
        {"0.11175883847420152`"}
       },
       GridBoxAlignment->{"Columns" -> {{Left}}, "Rows" -> {{Baseline}}},
       GridBoxSpacings->{"Columns" -> {
           Offset[0.27999999999999997`], {
            Offset[0.5599999999999999]}, 
           Offset[0.27999999999999997`]}, "Rows" -> {{
            Offset[0.2]}}}],
      Column], 
     TagBox[GridBox[{
        {"model`mu2"},
        {
         RowBox[{"model`M", "[", "t", "]"}]},
        {"0.16310051688015803`"}
       },
       GridBoxAlignment->{"Columns" -> {{Left}}, "Rows" -> {{Baseline}}},
       GridBoxSpacings->{"Columns" -> {
           Offset[0.27999999999999997`], {
            Offset[0.5599999999999999]}, 
           Offset[0.27999999999999997`]}, "Rows" -> {{
            Offset[0.2]}}}],
      Column], 
     TagBox[GridBox[{
        {"model`mu3"},
        {
         RowBox[{"model`M", "[", "t", "]"}]},
        {"0.16660620520687416`"}
       },
       GridBoxAlignment->{"Columns" -> {{Left}}, "Rows" -> {{Baseline}}},
       GridBoxSpacings->{"Columns" -> {
           Offset[0.27999999999999997`], {
            Offset[0.5599999999999999]}, 
           Offset[0.27999999999999997`]}, "Rows" -> {{
            Offset[0.2]}}}],
      Column], 
     TagBox[GridBox[{
        {"model`mu4"},
        {
         RowBox[{"model`M", "[", "t", "]"}]},
        {"0.16874469261973846`"}
       },
       GridBoxAlignment->{"Columns" -> {{Left}}, "Rows" -> {{Baseline}}},
       GridBoxSpacings->{"Columns" -> {
           Offset[0.27999999999999997`], {
            Offset[0.5599999999999999]}, 
           Offset[0.27999999999999997`]}, "Rows" -> {{
            Offset[0.2]}}}],
      Column], 
     TagBox[GridBox[{
        {"model`mu5"},
        {
         RowBox[{"model`M", "[", "t", "]"}]},
        {"0.02517454974240098`"}
       },
       GridBoxAlignment->{"Columns" -> {{Left}}, "Rows" -> {{Baseline}}},
       GridBoxSpacings->{"Columns" -> {
           Offset[0.27999999999999997`], {
            Offset[0.5599999999999999]}, 
           Offset[0.27999999999999997`]}, "Rows" -> {{
            Offset[0.2]}}}],
      Column], 
     TagBox[GridBox[{
        {"model`muA"},
        {
         RowBox[{"model`M", "[", "t", "]"}]},
        {"0.`"}
       },
       GridBoxAlignment->{"Columns" -> {{Left}}, "Rows" -> {{Baseline}}},
       GridBoxSpacings->{"Columns" -> {
           Offset[0.27999999999999997`], {
            Offset[0.5599999999999999]}, 
           Offset[0.27999999999999997`]}, "Rows" -> {{
            Offset[0.2]}}}],
      Column], 
     TagBox[GridBox[{
        {"model`muB"},
        {
         RowBox[{"model`M", "[", "t", "]"}]},
        {"34.32541674228732`"}
       },
       GridBoxAlignment->{"Columns" -> {{Left}}, "Rows" -> {{Baseline}}},
       GridBoxSpacings->{"Columns" -> {
           Offset[0.27999999999999997`], {
            Offset[0.5599999999999999]}, 
           Offset[0.27999999999999997`]}, "Rows" -> {{
            Offset[0.2]}}}],
      Column], 
     TagBox[GridBox[{
        {"model`muM"},
        {
         RowBox[{"model`M", "[", "t", "]"}]},
        {"0.011565366576679887`"}
       },
       GridBoxAlignment->{"Columns" -> {{Left}}, "Rows" -> {{Baseline}}},
       GridBoxSpacings->{"Columns" -> {
           Offset[0.27999999999999997`], {
            Offset[0.5599999999999999]}, 
           Offset[0.27999999999999997`]}, "Rows" -> {{
            Offset[0.2]}}}],
      Column], 
     TagBox[GridBox[{
        {"model`muX"},
        {
         RowBox[{"model`M", "[", "t", "]"}]},
        {"8.579073211177633`"}
       },
       GridBoxAlignment->{"Columns" -> {{Left}}, "Rows" -> {{Baseline}}},
       GridBoxSpacings->{"Columns" -> {
           Offset[0.27999999999999997`], {
            Offset[0.5599999999999999]}, 
           Offset[0.27999999999999997`]}, "Rows" -> {{
            Offset[0.2]}}}],
      Column], 
     TagBox[GridBox[{
        {"model`r"},
        {
         RowBox[{"model`M", "[", "t", "]"}]},
        {"4.50417757323917`"}
       },
       GridBoxAlignment->{"Columns" -> {{Left}}, "Rows" -> {{Baseline}}},
       GridBoxSpacings->{"Columns" -> {
           Offset[0.27999999999999997`], {
            Offset[0.5599999999999999]}, 
           Offset[0.27999999999999997`]}, "Rows" -> {{
            Offset[0.2]}}}],
      Column], 
     TagBox[GridBox[{
        {"model`rho1"},
        {
         RowBox[{"model`M", "[", "t", "]"}]},
        {"14.387047779114356`"}
       },
       GridBoxAlignment->{"Columns" -> {{Left}}, "Rows" -> {{Baseline}}},
       GridBoxSpacings->{"Columns" -> {
           Offset[0.27999999999999997`], {
            Offset[0.5599999999999999]}, 
           Offset[0.27999999999999997`]}, "Rows" -> {{
            Offset[0.2]}}}],
      Column], 
     TagBox[GridBox[{
        {"model`rho2"},
        {
         RowBox[{"model`M", "[", "t", "]"}]},
        {"0.0004906399508035698`"}
       },
       GridBoxAlignment->{"Columns" -> {{Left}}, "Rows" -> {{Baseline}}},
       GridBoxSpacings->{"Columns" -> {
           Offset[0.27999999999999997`], {
            Offset[0.5599999999999999]}, 
           Offset[0.27999999999999997`]}, "Rows" -> {{
            Offset[0.2]}}}],
      Column], 
     TagBox[GridBox[{
        {"model`rho3"},
        {
         RowBox[{"model`M", "[", "t", "]"}]},
        {"0.00016714021235801605`"}
       },
       GridBoxAlignment->{"Columns" -> {{Left}}, "Rows" -> {{Baseline}}},
       GridBoxSpacings->{"Columns" -> {
           Offset[0.27999999999999997`], {
            Offset[0.5599999999999999]}, 
           Offset[0.27999999999999997`]}, "Rows" -> {{
            Offset[0.2]}}}],
      Column], 
     TagBox[GridBox[{
        {"model`rho4"},
        {
         RowBox[{"model`M", "[", "t", "]"}]},
        {"0.00005697893709105351`"}
       },
       GridBoxAlignment->{"Columns" -> {{Left}}, "Rows" -> {{Baseline}}},
       GridBoxSpacings->{"Columns" -> {
           Offset[0.27999999999999997`], {
            Offset[0.5599999999999999]}, 
           Offset[0.27999999999999997`]}, "Rows" -> {{
            Offset[0.2]}}}],
      Column], 
     TagBox[GridBox[{
        {"model`rho5"},
        {
         RowBox[{"model`M", "[", "t", "]"}]},
        {"0.000013599929252477394`"}
       },
       GridBoxAlignment->{"Columns" -> {{Left}}, "Rows" -> {{Baseline}}},
       GridBoxSpacings->{"Columns" -> {
           Offset[0.27999999999999997`], {
            Offset[0.5599999999999999]}, 
           Offset[0.27999999999999997`]}, "Rows" -> {{
            Offset[0.2]}}}],
      Column], 
     TagBox[GridBox[{
        {"model`rho6"},
        {
         RowBox[{"model`M", "[", "t", "]"}]},
        {"6.2090538323912485`*^-6"}
       },
       GridBoxAlignment->{"Columns" -> {{Left}}, "Rows" -> {{Baseline}}},
       GridBoxSpacings->{"Columns" -> {
           Offset[0.27999999999999997`], {
            Offset[0.5599999999999999]}, 
           Offset[0.27999999999999997`]}, "Rows" -> {{
            Offset[0.2]}}}],
      Column], 
     TagBox[GridBox[{
        {"model`default"},
        {
         RowBox[{"model`M", "[", "t", "]"}]},
        {"6.365046938493851`*^-23"}
       },
       GridBoxAlignment->{"Columns" -> {{Left}}, "Rows" -> {{Baseline}}},
       GridBoxSpacings->{"Columns" -> {
           Offset[0.27999999999999997`], {
            Offset[0.5599999999999999]}, 
           Offset[0.27999999999999997`]}, "Rows" -> {{
            Offset[0.2]}}}],
      Column]},
    {
     TagBox[GridBox[{
        {"model`beta"},
        {
         RowBox[{"model`X", "[", "t", "]"}]},
        {"0.006938698101079936`"}
       },
       GridBoxAlignment->{"Columns" -> {{Left}}, "Rows" -> {{Baseline}}},
       GridBoxSpacings->{"Columns" -> {
           Offset[0.27999999999999997`], {
            Offset[0.5599999999999999]}, 
           Offset[0.27999999999999997`]}, "Rows" -> {{
            Offset[0.2]}}}],
      Column], 
     TagBox[GridBox[{
        {"model`eta"},
        {
         RowBox[{"model`X", "[", "t", "]"}]},
        {"0.`"}
       },
       GridBoxAlignment->{"Columns" -> {{Left}}, "Rows" -> {{Baseline}}},
       GridBoxSpacings->{"Columns" -> {
           Offset[0.27999999999999997`], {
            Offset[0.5599999999999999]}, 
           Offset[0.27999999999999997`]}, "Rows" -> {{
            Offset[0.2]}}}],
      Column], 
     TagBox[GridBox[{
        {"model`gamma1"},
        {
         RowBox[{"model`X", "[", "t", "]"}]},
        {"0.12605913439639901`"}
       },
       GridBoxAlignment->{"Columns" -> {{Left}}, "Rows" -> {{Baseline}}},
       GridBoxSpacings->{"Columns" -> {
           Offset[0.27999999999999997`], {
            Offset[0.5599999999999999]}, 
           Offset[0.27999999999999997`]}, "Rows" -> {{
            Offset[0.2]}}}],
      Column], 
     TagBox[GridBox[{
        {"model`gamma2"},
        {
         RowBox[{"model`X", "[", "t", "]"}]},
        {"0.01044668129538475`"}
       },
       GridBoxAlignment->{"Columns" -> {{Left}}, "Rows" -> {{Baseline}}},
       GridBoxSpacings->{"Columns" -> {
           Offset[0.27999999999999997`], {
            Offset[0.5599999999999999]}, 
           Offset[0.27999999999999997`]}, "Rows" -> {{
            Offset[0.2]}}}],
      Column], 
     TagBox[GridBox[{
        {"model`gamma3"},
        {
         RowBox[{"model`X", "[", "t", "]"}]},
        {"0.010445881344275574`"}
       },
       GridBoxAlignment->{"Columns" -> {{Left}}, "Rows" -> {{Baseline}}},
       GridBoxSpacings->{"Columns" -> {
           Offset[0.27999999999999997`], {
            Offset[0.5599999999999999]}, 
           Offset[0.27999999999999997`]}, "Rows" -> {{
            Offset[0.2]}}}],
      Column], 
     TagBox[GridBox[{
        {"model`gamma4"},
        {
         RowBox[{"model`X", "[", "t", "]"}]},
        {"0.010439398859937369`"}
       },
       GridBoxAlignment->{"Columns" -> {{Left}}, "Rows" -> {{Baseline}}},
       GridBoxSpacings->{"Columns" -> {
           Offset[0.27999999999999997`], {
            Offset[0.5599999999999999]}, 
           Offset[0.27999999999999997`]}, "Rows" -> {{
            Offset[0.2]}}}],
      Column], 
     TagBox[GridBox[{
        {"model`gamma5"},
        {
         RowBox[{"model`X", "[", "t", "]"}]},
        {"0.0007536512251186107`"}
       },
       GridBoxAlignment->{"Columns" -> {{Left}}, "Rows" -> {{Baseline}}},
       GridBoxSpacings->{"Columns" -> {
           Offset[0.27999999999999997`], {
            Offset[0.5599999999999999]}, 
           Offset[0.27999999999999997`]}, "Rows" -> {{
            Offset[0.2]}}}],
      Column], 
     TagBox[GridBox[{
        {"model`k1"},
        {
         RowBox[{"model`X", "[", "t", "]"}]},
        {"0.0019287487608755577`"}
       },
       GridBoxAlignment->{"Columns" -> {{Left}}, "Rows" -> {{Baseline}}},
       GridBoxSpacings->{"Columns" -> {
           Offset[0.27999999999999997`], {
            Offset[0.5599999999999999]}, 
           Offset[0.27999999999999997`]}, "Rows" -> {{
            Offset[0.2]}}}],
      Column], 
     TagBox[GridBox[{
        {"model`k2"},
        {
         RowBox[{"model`X", "[", "t", "]"}]},
        {"0.0028150945206993454`"}
       },
       GridBoxAlignment->{"Columns" -> {{Left}}, "Rows" -> {{Baseline}}},
       GridBoxSpacings->{"Columns" -> {
           Offset[0.27999999999999997`], {
            Offset[0.5599999999999999]}, 
           Offset[0.27999999999999997`]}, "Rows" -> {{
            Offset[0.2]}}}],
      Column], 
     TagBox[GridBox[{
        {"model`k3"},
        {
         RowBox[{"model`X", "[", "t", "]"}]},
        {"0.002876654875266615`"}
       },
       GridBoxAlignment->{"Columns" -> {{Left}}, "Rows" -> {{Baseline}}},
       GridBoxSpacings->{"Columns" -> {
           Offset[0.27999999999999997`], {
            Offset[0.5599999999999999]}, 
           Offset[0.27999999999999997`]}, "Rows" -> {{
            Offset[0.2]}}}],
      Column], 
     TagBox[GridBox[{
        {"model`k4"},
        {
         RowBox[{"model`X", "[", "t", "]"}]},
        {"0.0029116275039254846`"}
       },
       GridBoxAlignment->{"Columns" -> {{Left}}, "Rows" -> {{Baseline}}},
       GridBoxSpacings->{"Columns" -> {
           Offset[0.27999999999999997`], {
            Offset[0.5599999999999999]}, 
           Offset[0.27999999999999997`]}, "Rows" -> {{
            Offset[0.2]}}}],
      Column], 
     TagBox[GridBox[{
        {"model`k5"},
        {
         RowBox[{"model`X", "[", "t", "]"}]},
        {"0.002055518620282479`"}
       },
       GridBoxAlignment->{"Columns" -> {{Left}}, "Rows" -> {{Baseline}}},
       GridBoxSpacings->{"Columns" -> {
           Offset[0.27999999999999997`], {
            Offset[0.5599999999999999]}, 
           Offset[0.27999999999999997`]}, "Rows" -> {{
            Offset[0.2]}}}],
      Column], 
     TagBox[GridBox[{
        {"model`kM"},
        {
         RowBox[{"model`X", "[", "t", "]"}]},
        {"0.004988667274954001`"}
       },
       GridBoxAlignment->{"Columns" -> {{Left}}, "Rows" -> {{Baseline}}},
       GridBoxSpacings->{"Columns" -> {
           Offset[0.27999999999999997`], {
            Offset[0.5599999999999999]}, 
           Offset[0.27999999999999997`]}, "Rows" -> {{
            Offset[0.2]}}}],
      Column], 
     TagBox[GridBox[{
        {"model`lambdaB"},
        {
         RowBox[{"model`X", "[", "t", "]"}]},
        {"0.05414030926501508`"}
       },
       GridBoxAlignment->{"Columns" -> {{Left}}, "Rows" -> {{Baseline}}},
       GridBoxSpacings->{"Columns" -> {
           Offset[0.27999999999999997`], {
            Offset[0.5599999999999999]}, 
           Offset[0.27999999999999997`]}, "Rows" -> {{
            Offset[0.2]}}}],
      Column], 
     TagBox[GridBox[{
        {"model`lambdaX"},
        {
         RowBox[{"model`X", "[", "t", "]"}]},
        {"52.641186141617894`"}
       },
       GridBoxAlignment->{"Columns" -> {{Left}}, "Rows" -> {{Baseline}}},
       GridBoxSpacings->{"Columns" -> {
           Offset[0.27999999999999997`], {
            Offset[0.5599999999999999]}, 
           Offset[0.27999999999999997`]}, "Rows" -> {{
            Offset[0.2]}}}],
      Column], 
     TagBox[GridBox[{
        {"model`mu"},
        {
         RowBox[{"model`X", "[", "t", "]"}]},
        {"0.026141983303185193`"}
       },
       GridBoxAlignment->{"Columns" -> {{Left}}, "Rows" -> {{Baseline}}},
       GridBoxSpacings->{"Columns" -> {
           Offset[0.27999999999999997`], {
            Offset[0.5599999999999999]}, 
           Offset[0.27999999999999997`]}, "Rows" -> {{
            Offset[0.2]}}}],
      Column], 
     TagBox[GridBox[{
        {"model`mu1"},
        {
         RowBox[{"model`X", "[", "t", "]"}]},
        {"0.001486630167404053`"}
       },
       GridBoxAlignment->{"Columns" -> {{Left}}, "Rows" -> {{Baseline}}},
       GridBoxSpacings->{"Columns" -> {
           Offset[0.27999999999999997`], {
            Offset[0.5599999999999999]}, 
           Offset[0.27999999999999997`]}, "Rows" -> {{
            Offset[0.2]}}}],
      Column], 
     TagBox[GridBox[{
        {"model`mu2"},
        {
         RowBox[{"model`X", "[", "t", "]"}]},
        {"0.002169589008120512`"}
       },
       GridBoxAlignment->{"Columns" -> {{Left}}, "Rows" -> {{Baseline}}},
       GridBoxSpacings->{"Columns" -> {
           Offset[0.27999999999999997`], {
            Offset[0.5599999999999999]}, 
           Offset[0.27999999999999997`]}, "Rows" -> {{
            Offset[0.2]}}}],
      Column], 
     TagBox[GridBox[{
        {"model`mu3"},
        {
         RowBox[{"model`X", "[", "t", "]"}]},
        {"0.002216222263645165`"}
       },
       GridBoxAlignment->{"Columns" -> {{Left}}, "Rows" -> {{Baseline}}},
       GridBoxSpacings->{"Columns" -> {
           Offset[0.27999999999999997`], {
            Offset[0.5599999999999999]}, 
           Offset[0.27999999999999997`]}, "Rows" -> {{
            Offset[0.2]}}}],
      Column], 
     TagBox[GridBox[{
        {"model`mu4"},
        {
         RowBox[{"model`X", "[", "t", "]"}]},
        {"0.002244668782564295`"}
       },
       GridBoxAlignment->{"Columns" -> {{Left}}, "Rows" -> {{Baseline}}},
       GridBoxSpacings->{"Columns" -> {
           Offset[0.27999999999999997`], {
            Offset[0.5599999999999999]}, 
           Offset[0.27999999999999997`]}, "Rows" -> {{
            Offset[0.2]}}}],
      Column], 
     TagBox[GridBox[{
        {"model`mu5"},
        {
         RowBox[{"model`X", "[", "t", "]"}]},
        {"0.0003348752327923507`"}
       },
       GridBoxAlignment->{"Columns" -> {{Left}}, "Rows" -> {{Baseline}}},
       GridBoxSpacings->{"Columns" -> {
           Offset[0.27999999999999997`], {
            Offset[0.5599999999999999]}, 
           Offset[0.27999999999999997`]}, "Rows" -> {{
            Offset[0.2]}}}],
      Column], 
     TagBox[GridBox[{
        {"model`muA"},
        {
         RowBox[{"model`X", "[", "t", "]"}]},
        {"0.`"}
       },
       GridBoxAlignment->{"Columns" -> {{Left}}, "Rows" -> {{Baseline}}},
       GridBoxSpacings->{"Columns" -> {
           Offset[0.27999999999999997`], {
            Offset[0.5599999999999999]}, 
           Offset[0.27999999999999997`]}, "Rows" -> {{
            Offset[0.2]}}}],
      Column], 
     TagBox[GridBox[{
        {"model`muB"},
        {
         RowBox[{"model`X", "[", "t", "]"}]},
        {"0.45659258287069676`"}
       },
       GridBoxAlignment->{"Columns" -> {{Left}}, "Rows" -> {{Baseline}}},
       GridBoxSpacings->{"Columns" -> {
           Offset[0.27999999999999997`], {
            Offset[0.5599999999999999]}, 
           Offset[0.27999999999999997`]}, "Rows" -> {{
            Offset[0.2]}}}],
      Column], 
     TagBox[GridBox[{
        {"model`muM"},
        {
         RowBox[{"model`X", "[", "t", "]"}]},
        {"0.00015384419254198842`"}
       },
       GridBoxAlignment->{"Columns" -> {{Left}}, "Rows" -> {{Baseline}}},
       GridBoxSpacings->{"Columns" -> {
           Offset[0.27999999999999997`], {
            Offset[0.5599999999999999]}, 
           Offset[0.27999999999999997`]}, "Rows" -> {{
            Offset[0.2]}}}],
      Column], 
     TagBox[GridBox[{
        {"model`muX"},
        {
         RowBox[{"model`X", "[", "t", "]"}]},
        {"46.37936787817593`"}
       },
       GridBoxAlignment->{"Columns" -> {{Left}}, "Rows" -> {{Baseline}}},
       GridBoxSpacings->{"Columns" -> {
           Offset[0.27999999999999997`], {
            Offset[0.5599999999999999]}, 
           Offset[0.27999999999999997`]}, "Rows" -> {{
            Offset[0.2]}}}],
      Column], 
     TagBox[GridBox[{
        {"model`r"},
        {
         RowBox[{"model`X", "[", "t", "]"}]},
        {"0.059914779943735376`"}
       },
       GridBoxAlignment->{"Columns" -> {{Left}}, "Rows" -> {{Baseline}}},
       GridBoxSpacings->{"Columns" -> {
           Offset[0.27999999999999997`], {
            Offset[0.5599999999999999]}, 
           Offset[0.27999999999999997`]}, "Rows" -> {{
            Offset[0.2]}}}],
      Column], 
     TagBox[GridBox[{
        {"model`rho1"},
        {
         RowBox[{"model`X", "[", "t", "]"}]},
        {"0.19138096706944677`"}
       },
       GridBoxAlignment->{"Columns" -> {{Left}}, "Rows" -> {{Baseline}}},
       GridBoxSpacings->{"Columns" -> {
           Offset[0.27999999999999997`], {
            Offset[0.5599999999999999]}, 
           Offset[0.27999999999999997`]}, "Rows" -> {{
            Offset[0.2]}}}],
      Column], 
     TagBox[GridBox[{
        {"model`rho2"},
        {
         RowBox[{"model`X", "[", "t", "]"}]},
        {"6.5265623102200195`*^-6"}
       },
       GridBoxAlignment->{"Columns" -> {{Left}}, "Rows" -> {{Baseline}}},
       GridBoxSpacings->{"Columns" -> {
           Offset[0.27999999999999997`], {
            Offset[0.5599999999999999]}, 
           Offset[0.27999999999999997`]}, "Rows" -> {{
            Offset[0.2]}}}],
      Column], 
     TagBox[GridBox[{
        {"model`rho3"},
        {
         RowBox[{"model`X", "[", "t", "]"}]},
        {"2.2233227577863916`*^-6"}
       },
       GridBoxAlignment->{"Columns" -> {{Left}}, "Rows" -> {{Baseline}}},
       GridBoxSpacings->{"Columns" -> {
           Offset[0.27999999999999997`], {
            Offset[0.5599999999999999]}, 
           Offset[0.27999999999999997`]}, "Rows" -> {{
            Offset[0.2]}}}],
      Column], 
     TagBox[GridBox[{
        {"model`rho4"},
        {
         RowBox[{"model`X", "[", "t", "]"}]},
        {"7.579418818773922`*^-7"}
       },
       GridBoxAlignment->{"Columns" -> {{Left}}, "Rows" -> {{Baseline}}},
       GridBoxSpacings->{"Columns" -> {
           Offset[0.27999999999999997`], {
            Offset[0.5599999999999999]}, 
           Offset[0.27999999999999997`]}, "Rows" -> {{
            Offset[0.2]}}}],
      Column], 
     TagBox[GridBox[{
        {"model`rho5"},
        {
         RowBox[{"model`X", "[", "t", "]"}]},
        {"1.8090817324658907`*^-7"}
       },
       GridBoxAlignment->{"Columns" -> {{Left}}, "Rows" -> {{Baseline}}},
       GridBoxSpacings->{"Columns" -> {
           Offset[0.27999999999999997`], {
            Offset[0.5599999999999999]}, 
           Offset[0.27999999999999997`]}, "Rows" -> {{
            Offset[0.2]}}}],
      Column], 
     TagBox[GridBox[{
        {"model`rho6"},
        {
         RowBox[{"model`X", "[", "t", "]"}]},
        {"8.259371151937373`*^-8"}
       },
       GridBoxAlignment->{"Columns" -> {{Left}}, "Rows" -> {{Baseline}}},
       GridBoxSpacings->{"Columns" -> {
           Offset[0.27999999999999997`], {
            Offset[0.5599999999999999]}, 
           Offset[0.27999999999999997`]}, "Rows" -> {{
            Offset[0.2]}}}],
      Column], 
     TagBox[GridBox[{
        {"model`default"},
        {
         RowBox[{"model`X", "[", "t", "]"}]},
        {"0.`"}
       },
       GridBoxAlignment->{"Columns" -> {{Left}}, "Rows" -> {{Baseline}}},
       GridBoxSpacings->{"Columns" -> {
           Offset[0.27999999999999997`], {
            Offset[0.5599999999999999]}, 
           Offset[0.27999999999999997`]}, "Rows" -> {{
            Offset[0.2]}}}],
      Column]},
    {
     TagBox[GridBox[{
        {"model`beta"},
        {
         RowBox[{"model`Y1", "[", "t", "]"}]},
        {"0.435200058339658`"}
       },
       GridBoxAlignment->{"Columns" -> {{Left}}, "Rows" -> {{Baseline}}},
       GridBoxSpacings->{"Columns" -> {
           Offset[0.27999999999999997`], {
            Offset[0.5599999999999999]}, 
           Offset[0.27999999999999997`]}, "Rows" -> {{
            Offset[0.2]}}}],
      Column], 
     TagBox[GridBox[{
        {"model`eta"},
        {
         RowBox[{"model`Y1", "[", "t", "]"}]},
        {"3.33425256156699`*^-23"}
       },
       GridBoxAlignment->{"Columns" -> {{Left}}, "Rows" -> {{Baseline}}},
       GridBoxSpacings->{"Columns" -> {
           Offset[0.27999999999999997`], {
            Offset[0.5599999999999999]}, 
           Offset[0.27999999999999997`]}, "Rows" -> {{
            Offset[0.2]}}}],
      Column], 
     TagBox[GridBox[{
        {"model`gamma1"},
        {
         RowBox[{"model`Y1", "[", "t", "]"}]},
        {"0.5161573202783835`"}
       },
       GridBoxAlignment->{"Columns" -> {{Left}}, "Rows" -> {{Baseline}}},
       GridBoxSpacings->{"Columns" -> {
           Offset[0.27999999999999997`], {
            Offset[0.5599999999999999]}, 
           Offset[0.27999999999999997`]}, "Rows" -> {{
            Offset[0.2]}}}],
      Column], 
     TagBox[GridBox[{
        {"model`gamma2"},
        {
         RowBox[{"model`Y1", "[", "t", "]"}]},
        {"0.6551037711515306`"}
       },
       GridBoxAlignment->{"Columns" -> {{Left}}, "Rows" -> {{Baseline}}},
       GridBoxSpacings->{"Columns" -> {
           Offset[0.27999999999999997`], {
            Offset[0.5599999999999999]}, 
           Offset[0.27999999999999997`]}, "Rows" -> {{
            Offset[0.2]}}}],
      Column], 
     TagBox[GridBox[{
        {"model`gamma3"},
        {
         RowBox[{"model`Y1", "[", "t", "]"}]},
        {"0.6550536066408562`"}
       },
       GridBoxAlignment->{"Columns" -> {{Left}}, "Rows" -> {{Baseline}}},
       GridBoxSpacings->{"Columns" -> {
           Offset[0.27999999999999997`], {
            Offset[0.5599999999999999]}, 
           Offset[0.27999999999999997`]}, "Rows" -> {{
            Offset[0.2]}}}],
      Column], 
     TagBox[GridBox[{
        {"model`gamma4"},
        {
         RowBox[{"model`Y1", "[", "t", "]"}]},
        {"0.6546470949129178`"}
       },
       GridBoxAlignment->{"Columns" -> {{Left}}, "Rows" -> {{Baseline}}},
       GridBoxSpacings->{"Columns" -> {
           Offset[0.27999999999999997`], {
            Offset[0.5599999999999999]}, 
           Offset[0.27999999999999997`]}, "Rows" -> {{
            Offset[0.2]}}}],
      Column], 
     TagBox[GridBox[{
        {"model`gamma5"},
        {
         RowBox[{"model`Y1", "[", "t", "]"}]},
        {"0.04743516588997155`"}
       },
       GridBoxAlignment->{"Columns" -> {{Left}}, "Rows" -> {{Baseline}}},
       GridBoxSpacings->{"Columns" -> {
           Offset[0.27999999999999997`], {
            Offset[0.5599999999999999]}, 
           Offset[0.27999999999999997`]}, "Rows" -> {{
            Offset[0.2]}}}],
      Column], 
     TagBox[GridBox[{
        {"model`k1"},
        {
         RowBox[{"model`Y1", "[", "t", "]"}]},
        {"0.19297383155757838`"}
       },
       GridBoxAlignment->{"Columns" -> {{Left}}, "Rows" -> {{Baseline}}},
       GridBoxSpacings->{"Columns" -> {
           Offset[0.27999999999999997`], {
            Offset[0.5599999999999999]}, 
           Offset[0.27999999999999997`]}, "Rows" -> {{
            Offset[0.2]}}}],
      Column], 
     TagBox[GridBox[{
        {"model`k2"},
        {
         RowBox[{"model`Y1", "[", "t", "]"}]},
        {"0.1727460301662028`"}
       },
       GridBoxAlignment->{"Columns" -> {{Left}}, "Rows" -> {{Baseline}}},
       GridBoxSpacings->{"Columns" -> {
           Offset[0.27999999999999997`], {
            Offset[0.5599999999999999]}, 
           Offset[0.27999999999999997`]}, "Rows" -> {{
            Offset[0.2]}}}],
      Column], 
     TagBox[GridBox[{
        {"model`k3"},
        {
         RowBox[{"model`Y1", "[", "t", "]"}]},
        {"0.17815599516681094`"}
       },
       GridBoxAlignment->{"Columns" -> {{Left}}, "Rows" -> {{Baseline}}},
       GridBoxSpacings->{"Columns" -> {
           Offset[0.27999999999999997`], {
            Offset[0.5599999999999999]}, 
           Offset[0.27999999999999997`]}, "Rows" -> {{
            Offset[0.2]}}}],
      Column], 
     TagBox[GridBox[{
        {"model`k4"},
        {
         RowBox[{"model`Y1", "[", "t", "]"}]},
        {"0.1812738326273198`"}
       },
       GridBoxAlignment->{"Columns" -> {{Left}}, "Rows" -> {{Baseline}}},
       GridBoxSpacings->{"Columns" -> {
           Offset[0.27999999999999997`], {
            Offset[0.5599999999999999]}, 
           Offset[0.27999999999999997`]}, "Rows" -> {{
            Offset[0.2]}}}],
      Column], 
     TagBox[GridBox[{
        {"model`k5"},
        {
         RowBox[{"model`Y1", "[", "t", "]"}]},
        {"0.12836272326436973`"}
       },
       GridBoxAlignment->{"Columns" -> {{Left}}, "Rows" -> {{Baseline}}},
       GridBoxSpacings->{"Columns" -> {
           Offset[0.27999999999999997`], {
            Offset[0.5599999999999999]}, 
           Offset[0.27999999999999997`]}, "Rows" -> {{
            Offset[0.2]}}}],
      Column], 
     TagBox[GridBox[{
        {"model`kM"},
        {
         RowBox[{"model`Y1", "[", "t", "]"}]},
        {"0.3119934711050382`"}
       },
       GridBoxAlignment->{"Columns" -> {{Left}}, "Rows" -> {{Baseline}}},
       GridBoxSpacings->{"Columns" -> {
           Offset[0.27999999999999997`], {
            Offset[0.5599999999999999]}, 
           Offset[0.27999999999999997`]}, "Rows" -> {{
            Offset[0.2]}}}],
      Column], 
     TagBox[GridBox[{
        {"model`lambdaB"},
        {
         RowBox[{"model`Y1", "[", "t", "]"}]},
        {"6.860441289804784`"}
       },
       GridBoxAlignment->{"Columns" -> {{Left}}, "Rows" -> {{Baseline}}},
       GridBoxSpacings->{"Columns" -> {
           Offset[0.27999999999999997`], {
            Offset[0.5599999999999999]}, 
           Offset[0.27999999999999997`]}, "Rows" -> {{
            Offset[0.2]}}}],
      Column], 
     TagBox[GridBox[{
        {"model`lambdaX"},
        {
         RowBox[{"model`Y1", "[", "t", "]"}]},
        {"0.4939041140655335`"}
       },
       GridBoxAlignment->{"Columns" -> {{Left}}, "Rows" -> {{Baseline}}},
       GridBoxSpacings->{"Columns" -> {
           Offset[0.27999999999999997`], {
            Offset[0.5599999999999999]}, 
           Offset[0.27999999999999997`]}, "Rows" -> {{
            Offset[0.2]}}}],
      Column], 
     TagBox[GridBox[{
        {"model`mu"},
        {
         RowBox[{"model`Y1", "[", "t", "]"}]},
        {"1.6349708706263228`"}
       },
       GridBoxAlignment->{"Columns" -> {{Left}}, "Rows" -> {{Baseline}}},
       GridBoxSpacings->{"Columns" -> {
           Offset[0.27999999999999997`], {
            Offset[0.5599999999999999]}, 
           Offset[0.27999999999999997`]}, "Rows" -> {{
            Offset[0.2]}}}],
      Column], 
     TagBox[GridBox[{
        {"model`mu1"},
        {
         RowBox[{"model`Y1", "[", "t", "]"}]},
        {"0.14873835696061094`"}
       },
       GridBoxAlignment->{"Columns" -> {{Left}}, "Rows" -> {{Baseline}}},
       GridBoxSpacings->{"Columns" -> {
           Offset[0.27999999999999997`], {
            Offset[0.5599999999999999]}, 
           Offset[0.27999999999999997`]}, "Rows" -> {{
            Offset[0.2]}}}],
      Column], 
     TagBox[GridBox[{
        {"model`mu2"},
        {
         RowBox[{"model`Y1", "[", "t", "]"}]},
        {"0.133134853561701`"}
       },
       GridBoxAlignment->{"Columns" -> {{Left}}, "Rows" -> {{Baseline}}},
       GridBoxSpacings->{"Columns" -> {
           Offset[0.27999999999999997`], {
            Offset[0.5599999999999999]}, 
           Offset[0.27999999999999997`]}, "Rows" -> {{
            Offset[0.2]}}}],
      Column], 
     TagBox[GridBox[{
        {"model`mu3"},
        {
         RowBox[{"model`Y1", "[", "t", "]"}]},
        {"0.1372540639532185`"}
       },
       GridBoxAlignment->{"Columns" -> {{Left}}, "Rows" -> {{Baseline}}},
       GridBoxSpacings->{"Columns" -> {
           Offset[0.27999999999999997`], {
            Offset[0.5599999999999999]}, 
           Offset[0.27999999999999997`]}, "Rows" -> {{
            Offset[0.2]}}}],
      Column], 
     TagBox[GridBox[{
        {"model`mu4"},
        {
         RowBox[{"model`Y1", "[", "t", "]"}]},
        {"0.13974967243844105`"}
       },
       GridBoxAlignment->{"Columns" -> {{Left}}, "Rows" -> {{Baseline}}},
       GridBoxSpacings->{"Columns" -> {
           Offset[0.27999999999999997`], {
            Offset[0.5599999999999999]}, 
           Offset[0.27999999999999997`]}, "Rows" -> {{
            Offset[0.2]}}}],
      Column], 
     TagBox[GridBox[{
        {"model`mu5"},
        {
         RowBox[{"model`Y1", "[", "t", "]"}]},
        {"0.021077256754600083`"}
       },
       GridBoxAlignment->{"Columns" -> {{Left}}, "Rows" -> {{Baseline}}},
       GridBoxSpacings->{"Columns" -> {
           Offset[0.27999999999999997`], {
            Offset[0.5599999999999999]}, 
           Offset[0.27999999999999997`]}, "Rows" -> {{
            Offset[0.2]}}}],
      Column], 
     TagBox[GridBox[{
        {"model`muA"},
        {
         RowBox[{"model`Y1", "[", "t", "]"}]},
        {"3.3352961156899477`*^-23"}
       },
       GridBoxAlignment->{"Columns" -> {{Left}}, "Rows" -> {{Baseline}}},
       GridBoxSpacings->{"Columns" -> {
           Offset[0.27999999999999997`], {
            Offset[0.5599999999999999]}, 
           Offset[0.27999999999999997`]}, "Rows" -> {{
            Offset[0.2]}}}],
      Column], 
     TagBox[GridBox[{
        {"model`muB"},
        {
         RowBox[{"model`Y1", "[", "t", "]"}]},
        {"57.857655564256724`"}
       },
       GridBoxAlignment->{"Columns" -> {{Left}}, "Rows" -> {{Baseline}}},
       GridBoxSpacings->{"Columns" -> {
           Offset[0.27999999999999997`], {
            Offset[0.5599999999999999]}, 
           Offset[0.27999999999999997`]}, "Rows" -> {{
            Offset[0.2]}}}],
      Column], 
     TagBox[GridBox[{
        {"model`muM"},
        {
         RowBox[{"model`Y1", "[", "t", "]"}]},
        {"0.009621335278893393`"}
       },
       GridBoxAlignment->{"Columns" -> {{Left}}, "Rows" -> {{Baseline}}},
       GridBoxSpacings->{"Columns" -> {
           Offset[0.27999999999999997`], {
            Offset[0.5599999999999999]}, 
           Offset[0.27999999999999997`]}, "Rows" -> {{
            Offset[0.2]}}}],
      Column], 
     TagBox[GridBox[{
        {"model`muX"},
        {
         RowBox[{"model`Y1", "[", "t", "]"}]},
        {"0.4353140104062827`"}
       },
       GridBoxAlignment->{"Columns" -> {{Left}}, "Rows" -> {{Baseline}}},
       GridBoxSpacings->{"Columns" -> {
           Offset[0.27999999999999997`], {
            Offset[0.5599999999999999]}, 
           Offset[0.27999999999999997`]}, "Rows" -> {{
            Offset[0.2]}}}],
      Column], 
     TagBox[GridBox[{
        {"model`r"},
        {
         RowBox[{"model`Y1", "[", "t", "]"}]},
        {"3.746782767017389`"}
       },
       GridBoxAlignment->{"Columns" -> {{Left}}, "Rows" -> {{Baseline}}},
       GridBoxSpacings->{"Columns" -> {
           Offset[0.27999999999999997`], {
            Offset[0.5599999999999999]}, 
           Offset[0.27999999999999997`]}, "Rows" -> {{
            Offset[0.2]}}}],
      Column], 
     TagBox[GridBox[{
        {"model`rho1"},
        {
         RowBox[{"model`Y1", "[", "t", "]"}]},
        {"24.251014759980073`"}
       },
       GridBoxAlignment->{"Columns" -> {{Left}}, "Rows" -> {{Baseline}}},
       GridBoxSpacings->{"Columns" -> {
           Offset[0.27999999999999997`], {
            Offset[0.5599999999999999]}, 
           Offset[0.27999999999999997`]}, "Rows" -> {{
            Offset[0.2]}}}],
      Column], 
     TagBox[GridBox[{
        {"model`rho2"},
        {
         RowBox[{"model`Y1", "[", "t", "]"}]},
        {"0.0008270199282097289`"}
       },
       GridBoxAlignment->{"Columns" -> {{Left}}, "Rows" -> {{Baseline}}},
       GridBoxSpacings->{"Columns" -> {
           Offset[0.27999999999999997`], {
            Offset[0.5599999999999999]}, 
           Offset[0.27999999999999997`]}, "Rows" -> {{
            Offset[0.2]}}}],
      Column], 
     TagBox[GridBox[{
        {"model`rho3"},
        {
         RowBox[{"model`Y1", "[", "t", "]"}]},
        {"0.0002817305888894451`"}
       },
       GridBoxAlignment->{"Columns" -> {{Left}}, "Rows" -> {{Baseline}}},
       GridBoxSpacings->{"Columns" -> {
           Offset[0.27999999999999997`], {
            Offset[0.5599999999999999]}, 
           Offset[0.27999999999999997`]}, "Rows" -> {{
            Offset[0.2]}}}],
      Column], 
     TagBox[GridBox[{
        {"model`rho4"},
        {
         RowBox[{"model`Y1", "[", "t", "]"}]},
        {"0.00009604336978916996`"}
       },
       GridBoxAlignment->{"Columns" -> {{Left}}, "Rows" -> {{Baseline}}},
       GridBoxSpacings->{"Columns" -> {
           Offset[0.27999999999999997`], {
            Offset[0.5599999999999999]}, 
           Offset[0.27999999999999997`]}, "Rows" -> {{
            Offset[0.2]}}}],
      Column], 
     TagBox[GridBox[{
        {"model`rho5"},
        {
         RowBox[{"model`Y1", "[", "t", "]"}]},
        {"0.00002292396251570062`"}
       },
       GridBoxAlignment->{"Columns" -> {{Left}}, "Rows" -> {{Baseline}}},
       GridBoxSpacings->{"Columns" -> {
           Offset[0.27999999999999997`], {
            Offset[0.5599999999999999]}, 
           Offset[0.27999999999999997`]}, "Rows" -> {{
            Offset[0.2]}}}],
      Column], 
     TagBox[GridBox[{
        {"model`rho6"},
        {
         RowBox[{"model`Y1", "[", "t", "]"}]},
        {"0.000010465945384794145`"}
       },
       GridBoxAlignment->{"Columns" -> {{Left}}, "Rows" -> {{Baseline}}},
       GridBoxSpacings->{"Columns" -> {
           Offset[0.27999999999999997`], {
            Offset[0.5599999999999999]}, 
           Offset[0.27999999999999997`]}, "Rows" -> {{
            Offset[0.2]}}}],
      Column], 
     TagBox[GridBox[{
        {"model`default"},
        {
         RowBox[{"model`Y1", "[", "t", "]"}]},
        {"0.`"}
       },
       GridBoxAlignment->{"Columns" -> {{Left}}, "Rows" -> {{Baseline}}},
       GridBoxSpacings->{"Columns" -> {
           Offset[0.27999999999999997`], {
            Offset[0.5599999999999999]}, 
           Offset[0.27999999999999997`]}, "Rows" -> {{
            Offset[0.2]}}}],
      Column]},
    {
     TagBox[GridBox[{
        {"model`beta"},
        {
         RowBox[{"model`Y2", "[", "t", "]"}]},
        {"0.11270859678309014`"}
       },
       GridBoxAlignment->{"Columns" -> {{Left}}, "Rows" -> {{Baseline}}},
       GridBoxSpacings->{"Columns" -> {
           Offset[0.27999999999999997`], {
            Offset[0.5599999999999999]}, 
           Offset[0.27999999999999997`]}, "Rows" -> {{
            Offset[0.2]}}}],
      Column], 
     TagBox[GridBox[{
        {"model`eta"},
        {
         RowBox[{"model`Y2", "[", "t", "]"}]},
        {"7.436714698722178`*^-23"}
       },
       GridBoxAlignment->{"Columns" -> {{Left}}, "Rows" -> {{Baseline}}},
       GridBoxSpacings->{"Columns" -> {
           Offset[0.27999999999999997`], {
            Offset[0.5599999999999999]}, 
           Offset[0.27999999999999997`]}, "Rows" -> {{
            Offset[0.2]}}}],
      Column], 
     TagBox[GridBox[{
        {"model`gamma1"},
        {
         RowBox[{"model`Y2", "[", "t", "]"}]},
        {"22.353598863260416`"}
       },
       GridBoxAlignment->{"Columns" -> {{Left}}, "Rows" -> {{Baseline}}},
       GridBoxSpacings->{"Columns" -> {
           Offset[0.27999999999999997`], {
            Offset[0.5599999999999999]}, 
           Offset[0.27999999999999997`]}, "Rows" -> {{
            Offset[0.2]}}}],
      Column], 
     TagBox[GridBox[{
        {"model`gamma2"},
        {
         RowBox[{"model`Y2", "[", "t", "]"}]},
        {"4.619099279479837`"}
       },
       GridBoxAlignment->{"Columns" -> {{Left}}, "Rows" -> {{Baseline}}},
       GridBoxSpacings->{"Columns" -> {
           Offset[0.27999999999999997`], {
            Offset[0.5599999999999999]}, 
           Offset[0.27999999999999997`]}, "Rows" -> {{
            Offset[0.2]}}}],
      Column], 
     TagBox[GridBox[{
        {"model`gamma3"},
        {
         RowBox[{"model`Y2", "[", "t", "]"}]},
        {"0.16957175507629688`"}
       },
       GridBoxAlignment->{"Columns" -> {{Left}}, "Rows" -> {{Baseline}}},
       GridBoxSpacings->{"Columns" -> {
           Offset[0.27999999999999997`], {
            Offset[0.5599999999999999]}, 
           Offset[0.27999999999999997`]}, "Rows" -> {{
            Offset[0.2]}}}],
      Column], 
     TagBox[GridBox[{
        {"model`gamma4"},
        {
         RowBox[{"model`Y2", "[", "t", "]"}]},
        {"0.16946652260669265`"}
       },
       GridBoxAlignment->{"Columns" -> {{Left}}, "Rows" -> {{Baseline}}},
       GridBoxSpacings->{"Columns" -> {
           Offset[0.27999999999999997`], {
            Offset[0.5599999999999999]}, 
           Offset[0.27999999999999997`]}, "Rows" -> {{
            Offset[0.2]}}}],
      Column], 
     TagBox[GridBox[{
        {"model`gamma5"},
        {
         RowBox[{"model`Y2", "[", "t", "]"}]},
        {"0.012389135620400784`"}
       },
       GridBoxAlignment->{"Columns" -> {{Left}}, "Rows" -> {{Baseline}}},
       GridBoxSpacings->{"Columns" -> {
           Offset[0.27999999999999997`], {
            Offset[0.5599999999999999]}, 
           Offset[0.27999999999999997`]}, "Rows" -> {{
            Offset[0.2]}}}],
      Column], 
     TagBox[GridBox[{
        {"model`k1"},
        {
         RowBox[{"model`Y2", "[", "t", "]"}]},
        {"0.04975204349726111`"}
       },
       GridBoxAlignment->{"Columns" -> {{Left}}, "Rows" -> {{Baseline}}},
       GridBoxSpacings->{"Columns" -> {
           Offset[0.27999999999999997`], {
            Offset[0.5599999999999999]}, 
           Offset[0.27999999999999997`]}, "Rows" -> {{
            Offset[0.2]}}}],
      Column], 
     TagBox[GridBox[{
        {"model`k2"},
        {
         RowBox[{"model`Y2", "[", "t", "]"}]},
        {"1.3877080850921755`"}
       },
       GridBoxAlignment->{"Columns" -> {{Left}}, "Rows" -> {{Baseline}}},
       GridBoxSpacings->{"Columns" -> {
           Offset[0.27999999999999997`], {
            Offset[0.5599999999999999]}, 
           Offset[0.27999999999999997`]}, "Rows" -> {{
            Offset[0.2]}}}],
      Column], 
     TagBox[GridBox[{
        {"model`k3"},
        {
         RowBox[{"model`Y2", "[", "t", "]"}]},
        {"0.04472760544359191`"}
       },
       GridBoxAlignment->{"Columns" -> {{Left}}, "Rows" -> {{Baseline}}},
       GridBoxSpacings->{"Columns" -> {
           Offset[0.27999999999999997`], {
            Offset[0.5599999999999999]}, 
           Offset[0.27999999999999997`]}, "Rows" -> {{
            Offset[0.2]}}}],
      Column], 
     TagBox[GridBox[{
        {"model`k4"},
        {
         RowBox[{"model`Y2", "[", "t", "]"}]},
        {"0.04610576907188778`"}
       },
       GridBoxAlignment->{"Columns" -> {{Left}}, "Rows" -> {{Baseline}}},
       GridBoxSpacings->{"Columns" -> {
           Offset[0.27999999999999997`], {
            Offset[0.5599999999999999]}, 
           Offset[0.27999999999999997`]}, "Rows" -> {{
            Offset[0.2]}}}],
      Column], 
     TagBox[GridBox[{
        {"model`k5"},
        {
         RowBox[{"model`Y2", "[", "t", "]"}]},
        {"0.03289200694424617`"}
       },
       GridBoxAlignment->{"Columns" -> {{Left}}, "Rows" -> {{Baseline}}},
       GridBoxSpacings->{"Columns" -> {
           Offset[0.27999999999999997`], {
            Offset[0.5599999999999999]}, 
           Offset[0.27999999999999997`]}, "Rows" -> {{
            Offset[0.2]}}}],
      Column], 
     TagBox[GridBox[{
        {"model`kM"},
        {
         RowBox[{"model`Y2", "[", "t", "]"}]},
        {"0.08023556581234814`"}
       },
       GridBoxAlignment->{"Columns" -> {{Left}}, "Rows" -> {{Baseline}}},
       GridBoxSpacings->{"Columns" -> {
           Offset[0.27999999999999997`], {
            Offset[0.5599999999999999]}, 
           Offset[0.27999999999999997`]}, "Rows" -> {{
            Offset[0.2]}}}],
      Column], 
     TagBox[GridBox[{
        {"model`lambdaB"},
        {
         RowBox[{"model`Y2", "[", "t", "]"}]},
        {"5.25201492565405`"}
       },
       GridBoxAlignment->{"Columns" -> {{Left}}, "Rows" -> {{Baseline}}},
       GridBoxSpacings->{"Columns" -> {
           Offset[0.27999999999999997`], {
            Offset[0.5599999999999999]}, 
           Offset[0.27999999999999997`]}, "Rows" -> {{
            Offset[0.2]}}}],
      Column], 
     TagBox[GridBox[{
        {"model`lambdaX"},
        {
         RowBox[{"model`Y2", "[", "t", "]"}]},
        {"0.1279114590541562`"}
       },
       GridBoxAlignment->{"Columns" -> {{Left}}, "Rows" -> {{Baseline}}},
       GridBoxSpacings->{"Columns" -> {
           Offset[0.27999999999999997`], {
            Offset[0.5599999999999999]}, 
           Offset[0.27999999999999997`]}, "Rows" -> {{
            Offset[0.2]}}}],
      Column], 
     TagBox[GridBox[{
        {"model`mu"},
        {
         RowBox[{"model`Y2", "[", "t", "]"}]},
        {"0.4204877449739161`"}
       },
       GridBoxAlignment->{"Columns" -> {{Left}}, "Rows" -> {{Baseline}}},
       GridBoxSpacings->{"Columns" -> {
           Offset[0.27999999999999997`], {
            Offset[0.5599999999999999]}, 
           Offset[0.27999999999999997`]}, "Rows" -> {{
            Offset[0.2]}}}],
      Column], 
     TagBox[GridBox[{
        {"model`mu1"},
        {
         RowBox[{"model`Y2", "[", "t", "]"}]},
        {"0.03834721794960032`"}
       },
       GridBoxAlignment->{"Columns" -> {{Left}}, "Rows" -> {{Baseline}}},
       GridBoxSpacings->{"Columns" -> {
           Offset[0.27999999999999997`], {
            Offset[0.5599999999999999]}, 
           Offset[0.27999999999999997`]}, "Rows" -> {{
            Offset[0.2]}}}],
      Column], 
     TagBox[GridBox[{
        {"model`mu2"},
        {
         RowBox[{"model`Y2", "[", "t", "]"}]},
        {"1.0695083865588166`"}
       },
       GridBoxAlignment->{"Columns" -> {{Left}}, "Rows" -> {{Baseline}}},
       GridBoxSpacings->{"Columns" -> {
           Offset[0.27999999999999997`], {
            Offset[0.5599999999999999]}, 
           Offset[0.27999999999999997`]}, "Rows" -> {{
            Offset[0.2]}}}],
      Column], 
     TagBox[GridBox[{
        {"model`mu3"},
        {
         RowBox[{"model`Y2", "[", "t", "]"}]},
        {"0.034458689746230245`"}
       },
       GridBoxAlignment->{"Columns" -> {{Left}}, "Rows" -> {{Baseline}}},
       GridBoxSpacings->{"Columns" -> {
           Offset[0.27999999999999997`], {
            Offset[0.5599999999999999]}, 
           Offset[0.27999999999999997`]}, "Rows" -> {{
            Offset[0.2]}}}],
      Column], 
     TagBox[GridBox[{
        {"model`mu4"},
        {
         RowBox[{"model`Y2", "[", "t", "]"}]},
        {"0.035544248046946614`"}
       },
       GridBoxAlignment->{"Columns" -> {{Left}}, "Rows" -> {{Baseline}}},
       GridBoxSpacings->{"Columns" -> {
           Offset[0.27999999999999997`], {
            Offset[0.5599999999999999]}, 
           Offset[0.27999999999999997`]}, "Rows" -> {{
            Offset[0.2]}}}],
      Column], 
     TagBox[GridBox[{
        {"model`mu5"},
        {
         RowBox[{"model`Y2", "[", "t", "]"}]},
        {"0.005504993596996031`"}
       },
       GridBoxAlignment->{"Columns" -> {{Left}}, "Rows" -> {{Baseline}}},
       GridBoxSpacings->{"Columns" -> {
           Offset[0.27999999999999997`], {
            Offset[0.5599999999999999]}, 
           Offset[0.27999999999999997`]}, "Rows" -> {{
            Offset[0.2]}}}],
      Column], 
     TagBox[GridBox[{
        {"model`muA"},
        {
         RowBox[{"model`Y2", "[", "t", "]"}]},
        {"7.4390422411449`*^-23"}
       },
       GridBoxAlignment->{"Columns" -> {{Left}}, "Rows" -> {{Baseline}}},
       GridBoxSpacings->{"Columns" -> {
           Offset[0.27999999999999997`], {
            Offset[0.5599999999999999]}, 
           Offset[0.27999999999999997`]}, "Rows" -> {{
            Offset[0.2]}}}],
      Column], 
     TagBox[GridBox[{
        {"model`muB"},
        {
         RowBox[{"model`Y2", "[", "t", "]"}]},
        {"44.293029784839796`"}
       },
       GridBoxAlignment->{"Columns" -> {{Left}}, "Rows" -> {{Baseline}}},
       GridBoxSpacings->{"Columns" -> {
           Offset[0.27999999999999997`], {
            Offset[0.5599999999999999]}, 
           Offset[0.27999999999999997`]}, "Rows" -> {{
            Offset[0.2]}}}],
      Column], 
     TagBox[GridBox[{
        {"model`muM"},
        {
         RowBox[{"model`Y2", "[", "t", "]"}]},
        {"0.0024742453185147787`"}
       },
       GridBoxAlignment->{"Columns" -> {{Left}}, "Rows" -> {{Baseline}}},
       GridBoxSpacings->{"Columns" -> {
           Offset[0.27999999999999997`], {
            Offset[0.5599999999999999]}, 
           Offset[0.27999999999999997`]}, "Rows" -> {{
            Offset[0.2]}}}],
      Column], 
     TagBox[GridBox[{
        {"model`muX"},
        {
         RowBox[{"model`Y2", "[", "t", "]"}]},
        {"0.11274839427707917`"}
       },
       GridBoxAlignment->{"Columns" -> {{Left}}, "Rows" -> {{Baseline}}},
       GridBoxSpacings->{"Columns" -> {
           Offset[0.27999999999999997`], {
            Offset[0.5599999999999999]}, 
           Offset[0.27999999999999997`]}, "Rows" -> {{
            Offset[0.2]}}}],
      Column], 
     TagBox[GridBox[{
        {"model`r"},
        {
         RowBox[{"model`Y2", "[", "t", "]"}]},
        {"0.9633942912397384`"}
       },
       GridBoxAlignment->{"Columns" -> {{Left}}, "Rows" -> {{Baseline}}},
       GridBoxSpacings->{"Columns" -> {
           Offset[0.27999999999999997`], {
            Offset[0.5599999999999999]}, 
           Offset[0.27999999999999997`]}, "Rows" -> {{
            Offset[0.2]}}}],
      Column], 
     TagBox[GridBox[{
        {"model`rho1"},
        {
         RowBox[{"model`Y2", "[", "t", "]"}]},
        {"18.56537249734904`"}
       },
       GridBoxAlignment->{"Columns" -> {{Left}}, "Rows" -> {{Baseline}}},
       GridBoxSpacings->{"Columns" -> {
           Offset[0.27999999999999997`], {
            Offset[0.5599999999999999]}, 
           Offset[0.27999999999999997`]}, "Rows" -> {{
            Offset[0.2]}}}],
      Column], 
     TagBox[GridBox[{
        {"model`rho2"},
        {
         RowBox[{"model`Y2", "[", "t", "]"}]},
        {"0.0006331258423163778`"}
       },
       GridBoxAlignment->{"Columns" -> {{Left}}, "Rows" -> {{Baseline}}},
       GridBoxSpacings->{"Columns" -> {
           Offset[0.27999999999999997`], {
            Offset[0.5599999999999999]}, 
           Offset[0.27999999999999997`]}, "Rows" -> {{
            Offset[0.2]}}}],
      Column], 
     TagBox[GridBox[{
        {"model`rho3"},
        {
         RowBox[{"model`Y2", "[", "t", "]"}]},
        {"0.0002156791033527965`"}
       },
       GridBoxAlignment->{"Columns" -> {{Left}}, "Rows" -> {{Baseline}}},
       GridBoxSpacings->{"Columns" -> {
           Offset[0.27999999999999997`], {
            Offset[0.5599999999999999]}, 
           Offset[0.27999999999999997`]}, "Rows" -> {{
            Offset[0.2]}}}],
      Column], 
     TagBox[GridBox[{
        {"model`rho4"},
        {
         RowBox[{"model`Y2", "[", "t", "]"}]},
        {"0.00007352608743954005`"}
       },
       GridBoxAlignment->{"Columns" -> {{Left}}, "Rows" -> {{Baseline}}},
       GridBoxSpacings->{"Columns" -> {
           Offset[0.27999999999999997`], {
            Offset[0.5599999999999999]}, 
           Offset[0.27999999999999997`]}, "Rows" -> {{
            Offset[0.2]}}}],
      Column], 
     TagBox[GridBox[{
        {"model`rho5"},
        {
         RowBox[{"model`Y2", "[", "t", "]"}]},
        {"0.00001754945995399763`"}
       },
       GridBoxAlignment->{"Columns" -> {{Left}}, "Rows" -> {{Baseline}}},
       GridBoxSpacings->{"Columns" -> {
           Offset[0.27999999999999997`], {
            Offset[0.5599999999999999]}, 
           Offset[0.27999999999999997`]}, "Rows" -> {{
            Offset[0.2]}}}],
      Column], 
     TagBox[GridBox[{
        {"model`rho6"},
        {
         RowBox[{"model`Y2", "[", "t", "]"}]},
        {"8.012213820617628`*^-6"}
       },
       GridBoxAlignment->{"Columns" -> {{Left}}, "Rows" -> {{Baseline}}},
       GridBoxSpacings->{"Columns" -> {
           Offset[0.27999999999999997`], {
            Offset[0.5599999999999999]}, 
           Offset[0.27999999999999997`]}, "Rows" -> {{
            Offset[0.2]}}}],
      Column], 
     TagBox[GridBox[{
        {"model`default"},
        {
         RowBox[{"model`Y2", "[", "t", "]"}]},
        {"0.`"}
       },
       GridBoxAlignment->{"Columns" -> {{Left}}, "Rows" -> {{Baseline}}},
       GridBoxSpacings->{"Columns" -> {
           Offset[0.27999999999999997`], {
            Offset[0.5599999999999999]}, 
           Offset[0.27999999999999997`]}, "Rows" -> {{
            Offset[0.2]}}}],
      Column]},
    {
     TagBox[GridBox[{
        {"model`beta"},
        {
         RowBox[{"model`Y3", "[", "t", "]"}]},
        {"0.009093200355484408`"}
       },
       GridBoxAlignment->{"Columns" -> {{Left}}, "Rows" -> {{Baseline}}},
       GridBoxSpacings->{"Columns" -> {
           Offset[0.27999999999999997`], {
            Offset[0.5599999999999999]}, 
           Offset[0.27999999999999997`]}, "Rows" -> {{
            Offset[0.2]}}}],
      Column], 
     TagBox[GridBox[{
        {"model`eta"},
        {
         RowBox[{"model`Y3", "[", "t", "]"}]},
        {"0.`"}
       },
       GridBoxAlignment->{"Columns" -> {{Left}}, "Rows" -> {{Baseline}}},
       GridBoxSpacings->{"Columns" -> {
           Offset[0.27999999999999997`], {
            Offset[0.5599999999999999]}, 
           Offset[0.27999999999999997`]}, "Rows" -> {{
            Offset[0.2]}}}],
      Column], 
     TagBox[GridBox[{
        {"model`gamma1"},
        {
         RowBox[{"model`Y3", "[", "t", "]"}]},
        {"19.35764125308295`"}
       },
       GridBoxAlignment->{"Columns" -> {{Left}}, "Rows" -> {{Baseline}}},
       GridBoxSpacings->{"Columns" -> {
           Offset[0.27999999999999997`], {
            Offset[0.5599999999999999]}, 
           Offset[0.27999999999999997`]}, "Rows" -> {{
            Offset[0.2]}}}],
      Column], 
     TagBox[GridBox[{
        {"model`gamma2"},
        {
         RowBox[{"model`Y3", "[", "t", "]"}]},
        {"3.705778937103505`"}
       },
       GridBoxAlignment->{"Columns" -> {{Left}}, "Rows" -> {{Baseline}}},
       GridBoxSpacings->{"Columns" -> {
           Offset[0.27999999999999997`], {
            Offset[0.5599999999999999]}, 
           Offset[0.27999999999999997`]}, "Rows" -> {{
            Offset[0.2]}}}],
      Column], 
     TagBox[GridBox[{
        {"model`gamma3"},
        {
         RowBox[{"model`Y3", "[", "t", "]"}]},
        {"5.8521910612579235`"}
       },
       GridBoxAlignment->{"Columns" -> {{Left}}, "Rows" -> {{Baseline}}},
       GridBoxSpacings->{"Columns" -> {
           Offset[0.27999999999999997`], {
            Offset[0.5599999999999999]}, 
           Offset[0.27999999999999997`]}, "Rows" -> {{
            Offset[0.2]}}}],
      Column], 
     TagBox[GridBox[{
        {"model`gamma4"},
        {
         RowBox[{"model`Y3", "[", "t", "]"}]},
        {"0.013636475260071272`"}
       },
       GridBoxAlignment->{"Columns" -> {{Left}}, "Rows" -> {{Baseline}}},
       GridBoxSpacings->{"Columns" -> {
           Offset[0.27999999999999997`], {
            Offset[0.5599999999999999]}, 
           Offset[0.27999999999999997`]}, "Rows" -> {{
            Offset[0.2]}}}],
      Column], 
     TagBox[GridBox[{
        {"model`gamma5"},
        {
         RowBox[{"model`Y3", "[", "t", "]"}]},
        {"0.0010505334055194203`"}
       },
       GridBoxAlignment->{"Columns" -> {{Left}}, "Rows" -> {{Baseline}}},
       GridBoxSpacings->{"Columns" -> {
           Offset[0.27999999999999997`], {
            Offset[0.5599999999999999]}, 
           Offset[0.27999999999999997`]}, "Rows" -> {{
            Offset[0.2]}}}],
      Column], 
     TagBox[GridBox[{
        {"model`k1"},
        {
         RowBox[{"model`Y3", "[", "t", "]"}]},
        {"0.003906411727280987`"}
       },
       GridBoxAlignment->{"Columns" -> {{Left}}, "Rows" -> {{Baseline}}},
       GridBoxSpacings->{"Columns" -> {
           Offset[0.27999999999999997`], {
            Offset[0.5599999999999999]}, 
           Offset[0.27999999999999997`]}, "Rows" -> {{
            Offset[0.2]}}}],
      Column], 
     TagBox[GridBox[{
        {"model`k2"},
        {
         RowBox[{"model`Y3", "[", "t", "]"}]},
        {"1.023273534383536`"}
       },
       GridBoxAlignment->{"Columns" -> {{Left}}, "Rows" -> {{Baseline}}},
       GridBoxSpacings->{"Columns" -> {
           Offset[0.27999999999999997`], {
            Offset[0.5599999999999999]}, 
           Offset[0.27999999999999997`]}, "Rows" -> {{
            Offset[0.2]}}}],
      Column], 
     TagBox[GridBox[{
        {"model`k3"},
        {
         RowBox[{"model`Y3", "[", "t", "]"}]},
        {"1.0349357749395194`"}
       },
       GridBoxAlignment->{"Columns" -> {{Left}}, "Rows" -> {{Baseline}}},
       GridBoxSpacings->{"Columns" -> {
           Offset[0.27999999999999997`], {
            Offset[0.5599999999999999]}, 
           Offset[0.27999999999999997`]}, "Rows" -> {{
            Offset[0.2]}}}],
      Column], 
     TagBox[GridBox[{
        {"model`k4"},
        {
         RowBox[{"model`Y3", "[", "t", "]"}]},
        {"0.003327242930612388`"}
       },
       GridBoxAlignment->{"Columns" -> {{Left}}, "Rows" -> {{Baseline}}},
       GridBoxSpacings->{"Columns" -> {
           Offset[0.27999999999999997`], {
            Offset[0.5599999999999999]}, 
           Offset[0.27999999999999997`]}, "Rows" -> {{
            Offset[0.2]}}}],
      Column], 
     TagBox[GridBox[{
        {"model`k5"},
        {
         RowBox[{"model`Y3", "[", "t", "]"}]},
        {"0.002487336837993348`"}
       },
       GridBoxAlignment->{"Columns" -> {{Left}}, "Rows" -> {{Baseline}}},
       GridBoxSpacings->{"Columns" -> {
           Offset[0.27999999999999997`], {
            Offset[0.5599999999999999]}, 
           Offset[0.27999999999999997`]}, "Rows" -> {{
            Offset[0.2]}}}],
      Column], 
     TagBox[GridBox[{
        {"model`kM"},
        {
         RowBox[{"model`Y3", "[", "t", "]"}]},
        {"0.006204139453782929`"}
       },
       GridBoxAlignment->{"Columns" -> {{Left}}, "Rows" -> {{Baseline}}},
       GridBoxSpacings->{"Columns" -> {
           Offset[0.27999999999999997`], {
            Offset[0.5599999999999999]}, 
           Offset[0.27999999999999997`]}, "Rows" -> {{
            Offset[0.2]}}}],
      Column], 
     TagBox[GridBox[{
        {"model`lambdaB"},
        {
         RowBox[{"model`Y3", "[", "t", "]"}]},
        {"5.186971636362682`"}
       },
       GridBoxAlignment->{"Columns" -> {{Left}}, "Rows" -> {{Baseline}}},
       GridBoxSpacings->{"Columns" -> {
           Offset[0.27999999999999997`], {
            Offset[0.5599999999999999]}, 
           Offset[0.27999999999999997`]}, "Rows" -> {{
            Offset[0.2]}}}],
      Column], 
     TagBox[GridBox[{
        {"model`lambdaX"},
        {
         RowBox[{"model`Y3", "[", "t", "]"}]},
        {"0.0103195851624047`"}
       },
       GridBoxAlignment->{"Columns" -> {{Left}}, "Rows" -> {{Baseline}}},
       GridBoxSpacings->{"Columns" -> {
           Offset[0.27999999999999997`], {
            Offset[0.5599999999999999]}, 
           Offset[0.27999999999999997`]}, "Rows" -> {{
            Offset[0.2]}}}],
      Column], 
     TagBox[GridBox[{
        {"model`mu"},
        {
         RowBox[{"model`Y3", "[", "t", "]"}]},
        {"0.03252286374273086`"}
       },
       GridBoxAlignment->{"Columns" -> {{Left}}, "Rows" -> {{Baseline}}},
       GridBoxSpacings->{"Columns" -> {
           Offset[0.27999999999999997`], {
            Offset[0.5599999999999999]}, 
           Offset[0.27999999999999997`]}, "Rows" -> {{
            Offset[0.2]}}}],
      Column], 
     TagBox[GridBox[{
        {"model`mu1"},
        {
         RowBox[{"model`Y3", "[", "t", "]"}]},
        {"0.003010870618284309`"}
       },
       GridBoxAlignment->{"Columns" -> {{Left}}, "Rows" -> {{Baseline}}},
       GridBoxSpacings->{"Columns" -> {
           Offset[0.27999999999999997`], {
            Offset[0.5599999999999999]}, 
           Offset[0.27999999999999997`]}, "Rows" -> {{
            Offset[0.2]}}}],
      Column], 
     TagBox[GridBox[{
        {"model`mu2"},
        {
         RowBox[{"model`Y3", "[", "t", "]"}]},
        {"0.7886376965782106`"}
       },
       GridBoxAlignment->{"Columns" -> {{Left}}, "Rows" -> {{Baseline}}},
       GridBoxSpacings->{"Columns" -> {
           Offset[0.27999999999999997`], {
            Offset[0.5599999999999999]}, 
           Offset[0.27999999999999997`]}, "Rows" -> {{
            Offset[0.2]}}}],
      Column], 
     TagBox[GridBox[{
        {"model`mu3"},
        {
         RowBox[{"model`Y3", "[", "t", "]"}]},
        {"0.7973339153424442`"}
       },
       GridBoxAlignment->{"Columns" -> {{Left}}, "Rows" -> {{Baseline}}},
       GridBoxSpacings->{"Columns" -> {
           Offset[0.27999999999999997`], {
            Offset[0.5599999999999999]}, 
           Offset[0.27999999999999997`]}, "Rows" -> {{
            Offset[0.2]}}}],
      Column], 
     TagBox[GridBox[{
        {"model`mu4"},
        {
         RowBox[{"model`Y3", "[", "t", "]"}]},
        {"0.002565011135605997`"}
       },
       GridBoxAlignment->{"Columns" -> {{Left}}, "Rows" -> {{Baseline}}},
       GridBoxSpacings->{"Columns" -> {
           Offset[0.27999999999999997`], {
            Offset[0.5599999999999999]}, 
           Offset[0.27999999999999997`]}, "Rows" -> {{
            Offset[0.2]}}}],
      Column], 
     TagBox[GridBox[{
        {"model`mu5"},
        {
         RowBox[{"model`Y3", "[", "t", "]"}]},
        {"0.00046680650448265205`"}
       },
       GridBoxAlignment->{"Columns" -> {{Left}}, "Rows" -> {{Baseline}}},
       GridBoxSpacings->{"Columns" -> {
           Offset[0.27999999999999997`], {
            Offset[0.5599999999999999]}, 
           Offset[0.27999999999999997`]}, "Rows" -> {{
            Offset[0.2]}}}],
      Column], 
     TagBox[GridBox[{
        {"model`muA"},
        {
         RowBox[{"model`Y3", "[", "t", "]"}]},
        {"0.`"}
       },
       GridBoxAlignment->{"Columns" -> {{Left}}, "Rows" -> {{Baseline}}},
       GridBoxSpacings->{"Columns" -> {
           Offset[0.27999999999999997`], {
            Offset[0.5599999999999999]}, 
           Offset[0.27999999999999997`]}, "Rows" -> {{
            Offset[0.2]}}}],
      Column], 
     TagBox[GridBox[{
        {"model`muB"},
        {
         RowBox[{"model`Y3", "[", "t", "]"}]},
        {"43.74455114654455`"}
       },
       GridBoxAlignment->{"Columns" -> {{Left}}, "Rows" -> {{Baseline}}},
       GridBoxSpacings->{"Columns" -> {
           Offset[0.27999999999999997`], {
            Offset[0.5599999999999999]}, 
           Offset[0.27999999999999997`]}, "Rows" -> {{
            Offset[0.2]}}}],
      Column], 
     TagBox[GridBox[{
        {"model`muM"},
        {
         RowBox[{"model`Y3", "[", "t", "]"}]},
        {"0.00019128466594433942`"}
       },
       GridBoxAlignment->{"Columns" -> {{Left}}, "Rows" -> {{Baseline}}},
       GridBoxSpacings->{"Columns" -> {
           Offset[0.27999999999999997`], {
            Offset[0.5599999999999999]}, 
           Offset[0.27999999999999997`]}, "Rows" -> {{
            Offset[0.2]}}}],
      Column], 
     TagBox[GridBox[{
        {"model`muX"},
        {
         RowBox[{"model`Y3", "[", "t", "]"}]},
        {"0.009100874512340191`"}
       },
       GridBoxAlignment->{"Columns" -> {{Left}}, "Rows" -> {{Baseline}}},
       GridBoxSpacings->{"Columns" -> {
           Offset[0.27999999999999997`], {
            Offset[0.5599999999999999]}, 
           Offset[0.27999999999999997`]}, "Rows" -> {{
            Offset[0.2]}}}],
      Column], 
     TagBox[GridBox[{
        {"model`r"},
        {
         RowBox[{"model`Y3", "[", "t", "]"}]},
        {"0.07442181949974067`"}
       },
       GridBoxAlignment->{"Columns" -> {{Left}}, "Rows" -> {{Baseline}}},
       GridBoxSpacings->{"Columns" -> {
           Offset[0.27999999999999997`], {
            Offset[0.5599999999999999]}, 
           Offset[0.27999999999999997`]}, "Rows" -> {{
            Offset[0.2]}}}],
      Column], 
     TagBox[GridBox[{
        {"model`rho1"},
        {
         RowBox[{"model`Y3", "[", "t", "]"}]},
        {"18.335444434651585`"}
       },
       GridBoxAlignment->{"Columns" -> {{Left}}, "Rows" -> {{Baseline}}},
       GridBoxSpacings->{"Columns" -> {
           Offset[0.27999999999999997`], {
            Offset[0.5599999999999999]}, 
           Offset[0.27999999999999997`]}, "Rows" -> {{
            Offset[0.2]}}}],
      Column], 
     TagBox[GridBox[{
        {"model`rho2"},
        {
         RowBox[{"model`Y3", "[", "t", "]"}]},
        {"0.0006252851693065308`"}
       },
       GridBoxAlignment->{"Columns" -> {{Left}}, "Rows" -> {{Baseline}}},
       GridBoxSpacings->{"Columns" -> {
           Offset[0.27999999999999997`], {
            Offset[0.5599999999999999]}, 
           Offset[0.27999999999999997`]}, "Rows" -> {{
            Offset[0.2]}}}],
      Column], 
     TagBox[GridBox[{
        {"model`rho3"},
        {
         RowBox[{"model`Y3", "[", "t", "]"}]},
        {"0.00021300811934668`"}
       },
       GridBoxAlignment->{"Columns" -> {{Left}}, "Rows" -> {{Baseline}}},
       GridBoxSpacings->{"Columns" -> {
           Offset[0.27999999999999997`], {
            Offset[0.5599999999999999]}, 
           Offset[0.27999999999999997`]}, "Rows" -> {{
            Offset[0.2]}}}],
      Column], 
     TagBox[GridBox[{
        {"model`rho4"},
        {
         RowBox[{"model`Y3", "[", "t", "]"}]},
        {"0.00007261553572440659`"}
       },
       GridBoxAlignment->{"Columns" -> {{Left}}, "Rows" -> {{Baseline}}},
       GridBoxSpacings->{"Columns" -> {
           Offset[0.27999999999999997`], {
            Offset[0.5599999999999999]}, 
           Offset[0.27999999999999997`]}, "Rows" -> {{
            Offset[0.2]}}}],
      Column], 
     TagBox[GridBox[{
        {"model`rho5"},
        {
         RowBox[{"model`Y3", "[", "t", "]"}]},
        {"0.000017332126389332654`"}
       },
       GridBoxAlignment->{"Columns" -> {{Left}}, "Rows" -> {{Baseline}}},
       GridBoxSpacings->{"Columns" -> {
           Offset[0.27999999999999997`], {
            Offset[0.5599999999999999]}, 
           Offset[0.27999999999999997`]}, "Rows" -> {{
            Offset[0.2]}}}],
      Column], 
     TagBox[GridBox[{
        {"model`rho6"},
        {
         RowBox[{"model`Y3", "[", "t", "]"}]},
        {"7.912990049064027`*^-6"}
       },
       GridBoxAlignment->{"Columns" -> {{Left}}, "Rows" -> {{Baseline}}},
       GridBoxSpacings->{"Columns" -> {
           Offset[0.27999999999999997`], {
            Offset[0.5599999999999999]}, 
           Offset[0.27999999999999997`]}, "Rows" -> {{
            Offset[0.2]}}}],
      Column], 
     TagBox[GridBox[{
        {"model`default"},
        {
         RowBox[{"model`Y3", "[", "t", "]"}]},
        {"5.353250122015722`*^-23"}
       },
       GridBoxAlignment->{"Columns" -> {{Left}}, "Rows" -> {{Baseline}}},
       GridBoxSpacings->{"Columns" -> {
           Offset[0.27999999999999997`], {
            Offset[0.5599999999999999]}, 
           Offset[0.27999999999999997`]}, "Rows" -> {{
            Offset[0.2]}}}],
      Column]},
    {
     TagBox[GridBox[{
        {"model`beta"},
        {
         RowBox[{"model`Y4", "[", "t", "]"}]},
        {"0.01975400085226213`"}
       },
       GridBoxAlignment->{"Columns" -> {{Left}}, "Rows" -> {{Baseline}}},
       GridBoxSpacings->{"Columns" -> {
           Offset[0.27999999999999997`], {
            Offset[0.5599999999999999]}, 
           Offset[0.27999999999999997`]}, "Rows" -> {{
            Offset[0.2]}}}],
      Column], 
     TagBox[GridBox[{
        {"model`eta"},
        {
         RowBox[{"model`Y4", "[", "t", "]"}]},
        {"3.859290291935116`*^-23"}
       },
       GridBoxAlignment->{"Columns" -> {{Left}}, "Rows" -> {{Baseline}}},
       GridBoxSpacings->{"Columns" -> {
           Offset[0.27999999999999997`], {
            Offset[0.5599999999999999]}, 
           Offset[0.27999999999999997`]}, "Rows" -> {{
            Offset[0.2]}}}],
      Column], 
     TagBox[GridBox[{
        {"model`gamma1"},
        {
         RowBox[{"model`Y4", "[", "t", "]"}]},
        {"16.672828159626093`"}
       },
       GridBoxAlignment->{"Columns" -> {{Left}}, "Rows" -> {{Baseline}}},
       GridBoxSpacings->{"Columns" -> {
           Offset[0.27999999999999997`], {
            Offset[0.5599999999999999]}, 
           Offset[0.27999999999999997`]}, "Rows" -> {{
            Offset[0.2]}}}],
      Column], 
     TagBox[GridBox[{
        {"model`gamma2"},
        {
         RowBox[{"model`Y4", "[", "t", "]"}]},
        {"2.6257667791236194`"}
       },
       GridBoxAlignment->{"Columns" -> {{Left}}, "Rows" -> {{Baseline}}},
       GridBoxSpacings->{"Columns" -> {
           Offset[0.27999999999999997`], {
            Offset[0.5599999999999999]}, 
           Offset[0.27999999999999997`]}, "Rows" -> {{
            Offset[0.2]}}}],
      Column], 
     TagBox[GridBox[{
        {"model`gamma3"},
        {
         RowBox[{"model`Y4", "[", "t", "]"}]},
        {"2.625565711327417`"}
       },
       GridBoxAlignment->{"Columns" -> {{Left}}, "Rows" -> {{Baseline}}},
       GridBoxSpacings->{"Columns" -> {
           Offset[0.27999999999999997`], {
            Offset[0.5599999999999999]}, 
           Offset[0.27999999999999997`]}, "Rows" -> {{
            Offset[0.2]}}}],
      Column], 
     TagBox[GridBox[{
        {"model`gamma4"},
        {
         RowBox[{"model`Y4", "[", "t", "]"}]},
        {"7.2180154294411105`"}
       },
       GridBoxAlignment->{"Columns" -> {{Left}}, "Rows" -> {{Baseline}}},
       GridBoxSpacings->{"Columns" -> {
           Offset[0.27999999999999997`], {
            Offset[0.5599999999999999]}, 
           Offset[0.27999999999999997`]}, "Rows" -> {{
            Offset[0.2]}}}],
      Column], 
     TagBox[GridBox[{
        {"model`gamma5"},
        {
         RowBox[{"model`Y4", "[", "t", "]"}]},
        {"0.002026709742607263`"}
       },
       GridBoxAlignment->{"Columns" -> {{Left}}, "Rows" -> {{Baseline}}},
       GridBoxSpacings->{"Columns" -> {
           Offset[0.27999999999999997`], {
            Offset[0.5599999999999999]}, 
           Offset[0.27999999999999997`]}, "Rows" -> {{
            Offset[0.2]}}}],
      Column], 
     TagBox[GridBox[{
        {"model`k1"},
        {
         RowBox[{"model`Y4", "[", "t", "]"}]},
        {"0.00903944676381892`"}
       },
       GridBoxAlignment->{"Columns" -> {{Left}}, "Rows" -> {{Baseline}}},
       GridBoxSpacings->{"Columns" -> {
           Offset[0.27999999999999997`], {
            Offset[0.5599999999999999]}, 
           Offset[0.27999999999999997`]}, "Rows" -> {{
            Offset[0.2]}}}],
      Column], 
     TagBox[GridBox[{
        {"model`k2"},
        {
         RowBox[{"model`Y4", "[", "t", "]"}]},
        {"0.7215894356914413`"}
       },
       GridBoxAlignment->{"Columns" -> {{Left}}, "Rows" -> {{Baseline}}},
       GridBoxSpacings->{"Columns" -> {
           Offset[0.27999999999999997`], {
            Offset[0.5599999999999999]}, 
           Offset[0.27999999999999997`]}, "Rows" -> {{
            Offset[0.2]}}}],
      Column], 
     TagBox[GridBox[{
        {"model`k3"},
        {
         RowBox[{"model`Y4", "[", "t", "]"}]},
        {"0.7312858553011334`"}
       },
       GridBoxAlignment->{"Columns" -> {{Left}}, "Rows" -> {{Baseline}}},
       GridBoxSpacings->{"Columns" -> {
           Offset[0.27999999999999997`], {
            Offset[0.5599999999999999]}, 
           Offset[0.27999999999999997`]}, "Rows" -> {{
            Offset[0.2]}}}],
      Column], 
     TagBox[GridBox[{
        {"model`k4"},
        {
         RowBox[{"model`Y4", "[", "t", "]"}]},
        {"0.7366532124312173`"}
       },
       GridBoxAlignment->{"Columns" -> {{Left}}, "Rows" -> {{Baseline}}},
       GridBoxSpacings->{"Columns" -> {
           Offset[0.27999999999999997`], {
            Offset[0.5599999999999999]}, 
           Offset[0.27999999999999997`]}, "Rows" -> {{
            Offset[0.2]}}}],
      Column], 
     TagBox[GridBox[{
        {"model`k5"},
        {
         RowBox[{"model`Y4", "[", "t", "]"}]},
        {"0.006269769712807931`"}
       },
       GridBoxAlignment->{"Columns" -> {{Left}}, "Rows" -> {{Baseline}}},
       GridBoxSpacings->{"Columns" -> {
           Offset[0.27999999999999997`], {
            Offset[0.5599999999999999]}, 
           Offset[0.27999999999999997`]}, "Rows" -> {{
            Offset[0.2]}}}],
      Column], 
     TagBox[GridBox[{
        {"model`kM"},
        {
         RowBox[{"model`Y4", "[", "t", "]"}]},
        {"0.014869519115316187`"}
       },
       GridBoxAlignment->{"Columns" -> {{Left}}, "Rows" -> {{Baseline}}},
       GridBoxSpacings->{"Columns" -> {
           Offset[0.27999999999999997`], {
            Offset[0.5599999999999999]}, 
           Offset[0.27999999999999997`]}, "Rows" -> {{
            Offset[0.2]}}}],
      Column], 
     TagBox[GridBox[{
        {"model`lambdaB"},
        {
         RowBox[{"model`Y4", "[", "t", "]"}]},
        {"5.137143349132606`"}
       },
       GridBoxAlignment->{"Columns" -> {{Left}}, "Rows" -> {{Baseline}}},
       GridBoxSpacings->{"Columns" -> {
           Offset[0.27999999999999997`], {
            Offset[0.5599999999999999]}, 
           Offset[0.27999999999999997`]}, "Rows" -> {{
            Offset[0.2]}}}],
      Column], 
     TagBox[GridBox[{
        {"model`lambdaX"},
        {
         RowBox[{"model`Y4", "[", "t", "]"}]},
        {"0.022419002644415237`"}
       },
       GridBoxAlignment->{"Columns" -> {{Left}}, "Rows" -> {{Baseline}}},
       GridBoxSpacings->{"Columns" -> {
           Offset[0.27999999999999997`], {
            Offset[0.5599999999999999]}, 
           Offset[0.27999999999999997`]}, "Rows" -> {{
            Offset[0.2]}}}],
      Column], 
     TagBox[GridBox[{
        {"model`mu"},
        {
         RowBox[{"model`Y4", "[", "t", "]"}]},
        {"0.07789993465615772`"}
       },
       GridBoxAlignment->{"Columns" -> {{Left}}, "Rows" -> {{Baseline}}},
       GridBoxSpacings->{"Columns" -> {
           Offset[0.27999999999999997`], {
            Offset[0.5599999999999999]}, 
           Offset[0.27999999999999997`]}, "Rows" -> {{
            Offset[0.2]}}}],
      Column], 
     TagBox[GridBox[{
        {"model`mu1"},
        {
         RowBox[{"model`Y4", "[", "t", "]"}]},
        {"0.006967479549813796`"}
       },
       GridBoxAlignment->{"Columns" -> {{Left}}, "Rows" -> {{Baseline}}},
       GridBoxSpacings->{"Columns" -> {
           Offset[0.27999999999999997`], {
            Offset[0.5599999999999999]}, 
           Offset[0.27999999999999997`]}, "Rows" -> {{
            Offset[0.2]}}}],
      Column], 
     TagBox[GridBox[{
        {"model`mu2"},
        {
         RowBox[{"model`Y4", "[", "t", "]"}]},
        {"0.5561291206947092`"}
       },
       GridBoxAlignment->{"Columns" -> {{Left}}, "Rows" -> {{Baseline}}},
       GridBoxSpacings->{"Columns" -> {
           Offset[0.27999999999999997`], {
            Offset[0.5599999999999999]}, 
           Offset[0.27999999999999997`]}, "Rows" -> {{
            Offset[0.2]}}}],
      Column], 
     TagBox[GridBox[{
        {"model`mu3"},
        {
         RowBox[{"model`Y4", "[", "t", "]"}]},
        {"0.5633959147947143`"}
       },
       GridBoxAlignment->{"Columns" -> {{Left}}, "Rows" -> {{Baseline}}},
       GridBoxSpacings->{"Columns" -> {
           Offset[0.27999999999999997`], {
            Offset[0.5599999999999999]}, 
           Offset[0.27999999999999997`]}, "Rows" -> {{
            Offset[0.2]}}}],
      Column], 
     TagBox[GridBox[{
        {"model`mu4"},
        {
         RowBox[{"model`Y4", "[", "t", "]"}]},
        {"0.5679112892767699`"}
       },
       GridBoxAlignment->{"Columns" -> {{Left}}, "Rows" -> {{Baseline}}},
       GridBoxSpacings->{"Columns" -> {
           Offset[0.27999999999999997`], {
            Offset[0.5599999999999999]}, 
           Offset[0.27999999999999997`]}, "Rows" -> {{
            Offset[0.2]}}}],
      Column], 
     TagBox[GridBox[{
        {"model`mu5"},
        {
         RowBox[{"model`Y4", "[", "t", "]"}]},
        {"0.0009005176560230432`"}
       },
       GridBoxAlignment->{"Columns" -> {{Left}}, "Rows" -> {{Baseline}}},
       GridBoxSpacings->{"Columns" -> {
           Offset[0.27999999999999997`], {
            Offset[0.5599999999999999]}, 
           Offset[0.27999999999999997`]}, "Rows" -> {{
            Offset[0.2]}}}],
      Column], 
     TagBox[GridBox[{
        {"model`muA"},
        {
         RowBox[{"model`Y4", "[", "t", "]"}]},
        {"3.86049817232854`*^-23"}
       },
       GridBoxAlignment->{"Columns" -> {{Left}}, "Rows" -> {{Baseline}}},
       GridBoxSpacings->{"Columns" -> {
           Offset[0.27999999999999997`], {
            Offset[0.5599999999999999]}, 
           Offset[0.27999999999999997`]}, "Rows" -> {{
            Offset[0.2]}}}],
      Column], 
     TagBox[GridBox[{
        {"model`muB"},
        {
         RowBox[{"model`Y4", "[", "t", "]"}]},
        {"43.324387191481705`"}
       },
       GridBoxAlignment->{"Columns" -> {{Left}}, "Rows" -> {{Baseline}}},
       GridBoxSpacings->{"Columns" -> {
           Offset[0.27999999999999997`], {
            Offset[0.5599999999999999]}, 
           Offset[0.27999999999999997`]}, "Rows" -> {{
            Offset[0.2]}}}],
      Column], 
     TagBox[GridBox[{
        {"model`muM"},
        {
         RowBox[{"model`Y4", "[", "t", "]"}]},
        {"0.0004586339908343704`"}
       },
       GridBoxAlignment->{"Columns" -> {{Left}}, "Rows" -> {{Baseline}}},
       GridBoxSpacings->{"Columns" -> {
           Offset[0.27999999999999997`], {
            Offset[0.5599999999999999]}, 
           Offset[0.27999999999999997`]}, "Rows" -> {{
            Offset[0.2]}}}],
      Column], 
     TagBox[GridBox[{
        {"model`muX"},
        {
         RowBox[{"model`Y4", "[", "t", "]"}]},
        {"0.019748654003691284`"}
       },
       GridBoxAlignment->{"Columns" -> {{Left}}, "Rows" -> {{Baseline}}},
       GridBoxSpacings->{"Columns" -> {
           Offset[0.27999999999999997`], {
            Offset[0.5599999999999999]}, 
           Offset[0.27999999999999997`]}, "Rows" -> {{
            Offset[0.2]}}}],
      Column], 
     TagBox[GridBox[{
        {"model`r"},
        {
         RowBox[{"model`Y4", "[", "t", "]"}]},
        {"0.17874762441553613`"}
       },
       GridBoxAlignment->{"Columns" -> {{Left}}, "Rows" -> {{Baseline}}},
       GridBoxSpacings->{"Columns" -> {
           Offset[0.27999999999999997`], {
            Offset[0.5599999999999999]}, 
           Offset[0.27999999999999997`]}, "Rows" -> {{
            Offset[0.2]}}}],
      Column], 
     TagBox[GridBox[{
        {"model`rho1"},
        {
         RowBox[{"model`Y4", "[", "t", "]"}]},
        {"18.159300097378775`"}
       },
       GridBoxAlignment->{"Columns" -> {{Left}}, "Rows" -> {{Baseline}}},
       GridBoxSpacings->{"Columns" -> {
           Offset[0.27999999999999997`], {
            Offset[0.5599999999999999]}, 
           Offset[0.27999999999999997`]}, "Rows" -> {{
            Offset[0.2]}}}],
      Column], 
     TagBox[GridBox[{
        {"model`rho2"},
        {
         RowBox[{"model`Y4", "[", "t", "]"}]},
        {"0.0006192786457983421`"}
       },
       GridBoxAlignment->{"Columns" -> {{Left}}, "Rows" -> {{Baseline}}},
       GridBoxSpacings->{"Columns" -> {
           Offset[0.27999999999999997`], {
            Offset[0.5599999999999999]}, 
           Offset[0.27999999999999997`]}, "Rows" -> {{
            Offset[0.2]}}}],
      Column], 
     TagBox[GridBox[{
        {"model`rho3"},
        {
         RowBox[{"model`Y4", "[", "t", "]"}]},
        {"0.00021096195194024976`"}
       },
       GridBoxAlignment->{"Columns" -> {{Left}}, "Rows" -> {{Baseline}}},
       GridBoxSpacings->{"Columns" -> {
           Offset[0.27999999999999997`], {
            Offset[0.5599999999999999]}, 
           Offset[0.27999999999999997`]}, "Rows" -> {{
            Offset[0.2]}}}],
      Column], 
     TagBox[GridBox[{
        {"model`rho4"},
        {
         RowBox[{"model`Y4", "[", "t", "]"}]},
        {"0.00007191798708250781`"}
       },
       GridBoxAlignment->{"Columns" -> {{Left}}, "Rows" -> {{Baseline}}},
       GridBoxSpacings->{"Columns" -> {
           Offset[0.27999999999999997`], {
            Offset[0.5599999999999999]}, 
           Offset[0.27999999999999997`]}, "Rows" -> {{
            Offset[0.2]}}}],
      Column], 
     TagBox[GridBox[{
        {"model`rho5"},
        {
         RowBox[{"model`Y4", "[", "t", "]"}]},
        {"0.000017165633090272025`"}
       },
       GridBoxAlignment->{"Columns" -> {{Left}}, "Rows" -> {{Baseline}}},
       GridBoxSpacings->{"Columns" -> {
           Offset[0.27999999999999997`], {
            Offset[0.5599999999999999]}, 
           Offset[0.27999999999999997`]}, "Rows" -> {{
            Offset[0.2]}}}],
      Column], 
     TagBox[GridBox[{
        {"model`rho6"},
        {
         RowBox[{"model`Y4", "[", "t", "]"}]},
        {"7.836977484973061`*^-6"}
       },
       GridBoxAlignment->{"Columns" -> {{Left}}, "Rows" -> {{Baseline}}},
       GridBoxSpacings->{"Columns" -> {
           Offset[0.27999999999999997`], {
            Offset[0.5599999999999999]}, 
           Offset[0.27999999999999997`]}, "Rows" -> {{
            Offset[0.2]}}}],
      Column], 
     TagBox[GridBox[{
        {"model`default"},
        {
         RowBox[{"model`Y4", "[", "t", "]"}]},
        {"3.8618565499393494`*^-23"}
       },
       GridBoxAlignment->{"Columns" -> {{Left}}, "Rows" -> {{Baseline}}},
       GridBoxSpacings->{"Columns" -> {
           Offset[0.27999999999999997`], {
            Offset[0.5599999999999999]}, 
           Offset[0.27999999999999997`]}, "Rows" -> {{
            Offset[0.2]}}}],
      Column]},
    {
     TagBox[GridBox[{
        {"model`beta"},
        {
         RowBox[{"model`Y5", "[", "t", "]"}]},
        {"0.114074937420757`"}
       },
       GridBoxAlignment->{"Columns" -> {{Left}}, "Rows" -> {{Baseline}}},
       GridBoxSpacings->{"Columns" -> {
           Offset[0.27999999999999997`], {
            Offset[0.5599999999999999]}, 
           Offset[0.27999999999999997`]}, "Rows" -> {{
            Offset[0.2]}}}],
      Column], 
     TagBox[GridBox[{
        {"model`eta"},
        {
         RowBox[{"model`Y5", "[", "t", "]"}]},
        {"4.049474955660313`*^-23"}
       },
       GridBoxAlignment->{"Columns" -> {{Left}}, "Rows" -> {{Baseline}}},
       GridBoxSpacings->{"Columns" -> {
           Offset[0.27999999999999997`], {
            Offset[0.5599999999999999]}, 
           Offset[0.27999999999999997`]}, "Rows" -> {{
            Offset[0.2]}}}],
      Column], 
     TagBox[GridBox[{
        {"model`gamma1"},
        {
         RowBox[{"model`Y5", "[", "t", "]"}]},
        {"14.849077032915392`"}
       },
       GridBoxAlignment->{"Columns" -> {{Left}}, "Rows" -> {{Baseline}}},
       GridBoxSpacings->{"Columns" -> {
           Offset[0.27999999999999997`], {
            Offset[0.5599999999999999]}, 
           Offset[0.27999999999999997`]}, "Rows" -> {{
            Offset[0.2]}}}],
      Column], 
     TagBox[GridBox[{
        {"model`gamma2"},
        {
         RowBox[{"model`Y5", "[", "t", "]"}]},
        {"1.9056527957790539`"}
       },
       GridBoxAlignment->{"Columns" -> {{Left}}, "Rows" -> {{Baseline}}},
       GridBoxSpacings->{"Columns" -> {
           Offset[0.27999999999999997`], {
            Offset[0.5599999999999999]}, 
           Offset[0.27999999999999997`]}, "Rows" -> {{
            Offset[0.2]}}}],
      Column], 
     TagBox[GridBox[{
        {"model`gamma3"},
        {
         RowBox[{"model`Y5", "[", "t", "]"}]},
        {"1.905506870638945`"}
       },
       GridBoxAlignment->{"Columns" -> {{Left}}, "Rows" -> {{Baseline}}},
       GridBoxSpacings->{"Columns" -> {
           Offset[0.27999999999999997`], {
            Offset[0.5599999999999999]}, 
           Offset[0.27999999999999997`]}, "Rows" -> {{
            Offset[0.2]}}}],
      Column], 
     TagBox[GridBox[{
        {"model`gamma4"},
        {
         RowBox[{"model`Y5", "[", "t", "]"}]},
        {"1.904324355327165`"}
       },
       GridBoxAlignment->{"Columns" -> {{Left}}, "Rows" -> {{Baseline}}},
       GridBoxSpacings->{"Columns" -> {
           Offset[0.27999999999999997`], {
            Offset[0.5599999999999999]}, 
           Offset[0.27999999999999997`]}, "Rows" -> {{
            Offset[0.2]}}}],
      Column], 
     TagBox[GridBox[{
        {"model`gamma5"},
        {
         RowBox[{"model`Y5", "[", "t", "]"}]},
        {"4.915720472065643`"}
       },
       GridBoxAlignment->{"Columns" -> {{Left}}, "Rows" -> {{Baseline}}},
       GridBoxSpacings->{"Columns" -> {
           Offset[0.27999999999999997`], {
            Offset[0.5599999999999999]}, 
           Offset[0.27999999999999997`]}, "Rows" -> {{
            Offset[0.2]}}}],
      Column], 
     TagBox[GridBox[{
        {"model`k1"},
        {
         RowBox[{"model`Y5", "[", "t", "]"}]},
        {"0.05144261492147208`"}
       },
       GridBoxAlignment->{"Columns" -> {{Left}}, "Rows" -> {{Baseline}}},
       GridBoxSpacings->{"Columns" -> {
           Offset[0.27999999999999997`], {
            Offset[0.5599999999999999]}, 
           Offset[0.27999999999999997`]}, "Rows" -> {{
            Offset[0.2]}}}],
      Column], 
     TagBox[GridBox[{
        {"model`k2"},
        {
         RowBox[{"model`Y5", "[", "t", "]"}]},
        {"0.5207888938065944`"}
       },
       GridBoxAlignment->{"Columns" -> {{Left}}, "Rows" -> {{Baseline}}},
       GridBoxSpacings->{"Columns" -> {
           Offset[0.27999999999999997`], {
            Offset[0.5599999999999999]}, 
           Offset[0.27999999999999997`]}, "Rows" -> {{
            Offset[0.2]}}}],
      Column], 
     TagBox[GridBox[{
        {"model`k3"},
        {
         RowBox[{"model`Y5", "[", "t", "]"}]},
        {"0.5290264070195055`"}
       },
       GridBoxAlignment->{"Columns" -> {{Left}}, "Rows" -> {{Baseline}}},
       GridBoxSpacings->{"Columns" -> {
           Offset[0.27999999999999997`], {
            Offset[0.5599999999999999]}, 
           Offset[0.27999999999999997`]}, "Rows" -> {{
            Offset[0.2]}}}],
      Column], 
     TagBox[GridBox[{
        {"model`k4"},
        {
         RowBox[{"model`Y5", "[", "t", "]"}]},
        {"0.5336313291136136`"}
       },
       GridBoxAlignment->{"Columns" -> {{Left}}, "Rows" -> {{Baseline}}},
       GridBoxSpacings->{"Columns" -> {
           Offset[0.27999999999999997`], {
            Offset[0.5599999999999999]}, 
           Offset[0.27999999999999997`]}, "Rows" -> {{
            Offset[0.2]}}}],
      Column], 
     TagBox[GridBox[{
        {"model`k5"},
        {
         RowBox[{"model`Y5", "[", "t", "]"}]},
        {"0.3759833659123933`"}
       },
       GridBoxAlignment->{"Columns" -> {{Left}}, "Rows" -> {{Baseline}}},
       GridBoxSpacings->{"Columns" -> {
           Offset[0.27999999999999997`], {
            Offset[0.5599999999999999]}, 
           Offset[0.27999999999999997`]}, "Rows" -> {{
            Offset[0.2]}}}],
      Column], 
     TagBox[GridBox[{
        {"model`kM"},
        {
         RowBox[{"model`Y5", "[", "t", "]"}]},
        {"0.08394777849615624`"}
       },
       GridBoxAlignment->{"Columns" -> {{Left}}, "Rows" -> {{Baseline}}},
       GridBoxSpacings->{"Columns" -> {
           Offset[0.27999999999999997`], {
            Offset[0.5599999999999999]}, 
           Offset[0.27999999999999997`]}, "Rows" -> {{
            Offset[0.2]}}}],
      Column], 
     TagBox[GridBox[{
        {"model`lambdaB"},
        {
         RowBox[{"model`Y5", "[", "t", "]"}]},
        {"5.179566194846696`"}
       },
       GridBoxAlignment->{"Columns" -> {{Left}}, "Rows" -> {{Baseline}}},
       GridBoxSpacings->{"Columns" -> {
           Offset[0.27999999999999997`], {
            Offset[0.5599999999999999]}, 
           Offset[0.27999999999999997`]}, "Rows" -> {{
            Offset[0.2]}}}],
      Column], 
     TagBox[GridBox[{
        {"model`lambdaX"},
        {
         RowBox[{"model`Y5", "[", "t", "]"}]},
        {"0.12946358088314214`"}
       },
       GridBoxAlignment->{"Columns" -> {{Left}}, "Rows" -> {{Baseline}}},
       GridBoxSpacings->{"Columns" -> {
           Offset[0.27999999999999997`], {
            Offset[0.5599999999999999]}, 
           Offset[0.27999999999999997`]}, "Rows" -> {{
            Offset[0.2]}}}],
      Column], 
     TagBox[GridBox[{
        {"model`mu"},
        {
         RowBox[{"model`Y5", "[", "t", "]"}]},
        {"0.4398577439622355`"}
       },
       GridBoxAlignment->{"Columns" -> {{Left}}, "Rows" -> {{Baseline}}},
       GridBoxSpacings->{"Columns" -> {
           Offset[0.27999999999999997`], {
            Offset[0.5599999999999999]}, 
           Offset[0.27999999999999997`]}, "Rows" -> {{
            Offset[0.2]}}}],
      Column], 
     TagBox[GridBox[{
        {"model`mu1"},
        {
         RowBox[{"model`Y5", "[", "t", "]"}]},
        {"0.03965081986747199`"}
       },
       GridBoxAlignment->{"Columns" -> {{Left}}, "Rows" -> {{Baseline}}},
       GridBoxSpacings->{"Columns" -> {
           Offset[0.27999999999999997`], {
            Offset[0.5599999999999999]}, 
           Offset[0.27999999999999997`]}, "Rows" -> {{
            Offset[0.2]}}}],
      Column], 
     TagBox[GridBox[{
        {"model`mu2"},
        {
         RowBox[{"model`Y5", "[", "t", "]"}]},
        {"0.4013718108714785`"}
       },
       GridBoxAlignment->{"Columns" -> {{Left}}, "Rows" -> {{Baseline}}},
       GridBoxSpacings->{"Columns" -> {
           Offset[0.27999999999999997`], {
            Offset[0.5599999999999999]}, 
           Offset[0.27999999999999997`]}, "Rows" -> {{
            Offset[0.2]}}}],
      Column], 
     TagBox[GridBox[{
        {"model`mu3"},
        {
         RowBox[{"model`Y5", "[", "t", "]"}]},
        {"0.4075712655666307`"}
       },
       GridBoxAlignment->{"Columns" -> {{Left}}, "Rows" -> {{Baseline}}},
       GridBoxSpacings->{"Columns" -> {
           Offset[0.27999999999999997`], {
            Offset[0.5599999999999999]}, 
           Offset[0.27999999999999997`]}, "Rows" -> {{
            Offset[0.2]}}}],
      Column], 
     TagBox[GridBox[{
        {"model`mu4"},
        {
         RowBox[{"model`Y5", "[", "t", "]"}]},
        {"0.41139444383308`"}
       },
       GridBoxAlignment->{"Columns" -> {{Left}}, "Rows" -> {{Baseline}}},
       GridBoxSpacings->{"Columns" -> {
           Offset[0.27999999999999997`], {
            Offset[0.5599999999999999]}, 
           Offset[0.27999999999999997`]}, "Rows" -> {{
            Offset[0.2]}}}],
      Column], 
     TagBox[GridBox[{
        {"model`mu5"},
        {
         RowBox[{"model`Y5", "[", "t", "]"}]},
        {"2.1842381139262894`"}
       },
       GridBoxAlignment->{"Columns" -> {{Left}}, "Rows" -> {{Baseline}}},
       GridBoxSpacings->{"Columns" -> {
           Offset[0.27999999999999997`], {
            Offset[0.5599999999999999]}, 
           Offset[0.27999999999999997`]}, "Rows" -> {{
            Offset[0.2]}}}],
      Column], 
     TagBox[GridBox[{
        {"model`muA"},
        {
         RowBox[{"model`Y5", "[", "t", "]"}]},
        {"4.050742360035886`*^-23"}
       },
       GridBoxAlignment->{"Columns" -> {{Left}}, "Rows" -> {{Baseline}}},
       GridBoxSpacings->{"Columns" -> {
           Offset[0.27999999999999997`], {
            Offset[0.5599999999999999]}, 
           Offset[0.27999999999999997`]}, "Rows" -> {{
            Offset[0.2]}}}],
      Column], 
     TagBox[GridBox[{
        {"model`muB"},
        {
         RowBox[{"model`Y5", "[", "t", "]"}]},
        {"43.682217370738094`"}
       },
       GridBoxAlignment->{"Columns" -> {{Left}}, "Rows" -> {{Baseline}}},
       GridBoxSpacings->{"Columns" -> {
           Offset[0.27999999999999997`], {
            Offset[0.5599999999999999]}, 
           Offset[0.27999999999999997`]}, "Rows" -> {{
            Offset[0.2]}}}],
      Column], 
     TagBox[GridBox[{
        {"model`muM"},
        {
         RowBox[{"model`Y5", "[", "t", "]"}]},
        {"0.0025890375322752`"}
       },
       GridBoxAlignment->{"Columns" -> {{Left}}, "Rows" -> {{Baseline}}},
       GridBoxSpacings->{"Columns" -> {
           Offset[0.27999999999999997`], {
            Offset[0.5599999999999999]}, 
           Offset[0.27999999999999997`]}, "Rows" -> {{
            Offset[0.2]}}}],
      Column], 
     TagBox[GridBox[{
        {"model`muX"},
        {
         RowBox[{"model`Y5", "[", "t", "]"}]},
        {"0.11407510530708842`"}
       },
       GridBoxAlignment->{"Columns" -> {{Left}}, "Rows" -> {{Baseline}}},
       GridBoxSpacings->{"Columns" -> {
           Offset[0.27999999999999997`], {
            Offset[0.5599999999999999]}, 
           Offset[0.27999999999999997`]}, "Rows" -> {{
            Offset[0.2]}}}],
      Column], 
     TagBox[GridBox[{
        {"model`r"},
        {
         RowBox[{"model`Y5", "[", "t", "]"}]},
        {"1.008637297038068`"}
       },
       GridBoxAlignment->{"Columns" -> {{Left}}, "Rows" -> {{Baseline}}},
       GridBoxSpacings->{"Columns" -> {
           Offset[0.27999999999999997`], {
            Offset[0.5599999999999999]}, 
           Offset[0.27999999999999997`]}, "Rows" -> {{
            Offset[0.2]}}}],
      Column], 
     TagBox[GridBox[{
        {"model`rho1"},
        {
         RowBox[{"model`Y5", "[", "t", "]"}]},
        {"18.309255544163467`"}
       },
       GridBoxAlignment->{"Columns" -> {{Left}}, "Rows" -> {{Baseline}}},
       GridBoxSpacings->{"Columns" -> {
           Offset[0.27999999999999997`], {
            Offset[0.5599999999999999]}, 
           Offset[0.27999999999999997`]}, "Rows" -> {{
            Offset[0.2]}}}],
      Column], 
     TagBox[GridBox[{
        {"model`rho2"},
        {
         RowBox[{"model`Y5", "[", "t", "]"}]},
        {"0.0006243928853584025`"}
       },
       GridBoxAlignment->{"Columns" -> {{Left}}, "Rows" -> {{Baseline}}},
       GridBoxSpacings->{"Columns" -> {
           Offset[0.27999999999999997`], {
            Offset[0.5599999999999999]}, 
           Offset[0.27999999999999997`]}, "Rows" -> {{
            Offset[0.2]}}}],
      Column], 
     TagBox[GridBox[{
        {"model`rho3"},
        {
         RowBox[{"model`Y5", "[", "t", "]"}]},
        {"0.00021270415670402652`"}
       },
       GridBoxAlignment->{"Columns" -> {{Left}}, "Rows" -> {{Baseline}}},
       GridBoxSpacings->{"Columns" -> {
           Offset[0.27999999999999997`], {
            Offset[0.5599999999999999]}, 
           Offset[0.27999999999999997`]}, "Rows" -> {{
            Offset[0.2]}}}],
      Column], 
     TagBox[GridBox[{
        {"model`rho4"},
        {
         RowBox[{"model`Y5", "[", "t", "]"}]},
        {"0.00007251191345991894`"}
       },
       GridBoxAlignment->{"Columns" -> {{Left}}, "Rows" -> {{Baseline}}},
       GridBoxSpacings->{"Columns" -> {
           Offset[0.27999999999999997`], {
            Offset[0.5599999999999999]}, 
           Offset[0.27999999999999997`]}, "Rows" -> {{
            Offset[0.2]}}}],
      Column], 
     TagBox[GridBox[{
        {"model`rho5"},
        {
         RowBox[{"model`Y5", "[", "t", "]"}]},
        {"0.000017307393495955697`"}
       },
       GridBoxAlignment->{"Columns" -> {{Left}}, "Rows" -> {{Baseline}}},
       GridBoxSpacings->{"Columns" -> {
           Offset[0.27999999999999997`], {
            Offset[0.5599999999999999]}, 
           Offset[0.27999999999999997`]}, "Rows" -> {{
            Offset[0.2]}}}],
      Column], 
     TagBox[GridBox[{
        {"model`rho6"},
        {
         RowBox[{"model`Y5", "[", "t", "]"}]},
        {"7.901698260933392`*^-6"}
       },
       GridBoxAlignment->{"Columns" -> {{Left}}, "Rows" -> {{Baseline}}},
       GridBoxSpacings->{"Columns" -> {
           Offset[0.27999999999999997`], {
            Offset[0.5599999999999999]}, 
           Offset[0.27999999999999997`]}, "Rows" -> {{
            Offset[0.2]}}}],
      Column], 
     TagBox[GridBox[{
        {"model`default"},
        {
         RowBox[{"model`Y5", "[", "t", "]"}]},
        {"4.052167678086409`*^-23"}
       },
       GridBoxAlignment->{"Columns" -> {{Left}}, "Rows" -> {{Baseline}}},
       GridBoxSpacings->{"Columns" -> {
           Offset[0.27999999999999997`], {
            Offset[0.5599999999999999]}, 
           Offset[0.27999999999999997`]}, "Rows" -> {{
            Offset[0.2]}}}],
      Column]},
    {
     TagBox[GridBox[{
        {"model`beta"},
        {"\<\"model`Yt[t]\"\>"},
        {"0.14059233956305772`"}
       },
       GridBoxAlignment->{"Columns" -> {{Left}}, "Rows" -> {{Baseline}}},
       GridBoxSpacings->{"Columns" -> {
           Offset[0.27999999999999997`], {
            Offset[0.5599999999999999]}, 
           Offset[0.27999999999999997`]}, "Rows" -> {{
            Offset[0.2]}}}],
      Column], 
     TagBox[GridBox[{
        {"model`eta"},
        {"\<\"model`Yt[t]\"\>"},
        {"1.0352693553311858`*^-22"}
       },
       GridBoxAlignment->{"Columns" -> {{Left}}, "Rows" -> {{Baseline}}},
       GridBoxSpacings->{"Columns" -> {
           Offset[0.27999999999999997`], {
            Offset[0.5599999999999999]}, 
           Offset[0.27999999999999997`]}, "Rows" -> {{
            Offset[0.2]}}}],
      Column], 
     TagBox[GridBox[{
        {"model`gamma1"},
        {"\<\"model`Yt[t]\"\>"},
        {"9.527590531694937`"}
       },
       GridBoxAlignment->{"Columns" -> {{Left}}, "Rows" -> {{Baseline}}},
       GridBoxSpacings->{"Columns" -> {
           Offset[0.27999999999999997`], {
            Offset[0.5599999999999999]}, 
           Offset[0.27999999999999997`]}, "Rows" -> {{
            Offset[0.2]}}}],
      Column], 
     TagBox[GridBox[{
        {"model`gamma2"},
        {"\<\"model`Yt[t]\"\>"},
        {"0.08537888659405994`"}
       },
       GridBoxAlignment->{"Columns" -> {{Left}}, "Rows" -> {{Baseline}}},
       GridBoxSpacings->{"Columns" -> {
           Offset[0.27999999999999997`], {
            Offset[0.5599999999999999]}, 
           Offset[0.27999999999999997`]}, "Rows" -> {{
            Offset[0.2]}}}],
      Column], 
     TagBox[GridBox[{
        {"model`gamma3"},
        {"\<\"model`Yt[t]\"\>"},
        {"0.08537234870547783`"}
       },
       GridBoxAlignment->{"Columns" -> {{Left}}, "Rows" -> {{Baseline}}},
       GridBoxSpacings->{"Columns" -> {
           Offset[0.27999999999999997`], {
            Offset[0.5599999999999999]}, 
           Offset[0.27999999999999997`]}, "Rows" -> {{
            Offset[0.2]}}}],
      Column], 
     TagBox[GridBox[{
        {"model`gamma4"},
        {"\<\"model`Yt[t]\"\>"},
        {"0.0853193685196789`"}
       },
       GridBoxAlignment->{"Columns" -> {{Left}}, "Rows" -> {{Baseline}}},
       GridBoxSpacings->{"Columns" -> {
           Offset[0.27999999999999997`], {
            Offset[0.5599999999999999]}, 
           Offset[0.27999999999999997`]}, "Rows" -> {{
            Offset[0.2]}}}],
      Column], 
     TagBox[GridBox[{
        {"model`gamma5"},
        {"\<\"model`Yt[t]\"\>"},
        {"0.0003618046718949274`"}
       },
       GridBoxAlignment->{"Columns" -> {{Left}}, "Rows" -> {{Baseline}}},
       GridBoxSpacings->{"Columns" -> {
           Offset[0.27999999999999997`], {
            Offset[0.5599999999999999]}, 
           Offset[0.27999999999999997`]}, "Rows" -> {{
            Offset[0.2]}}}],
      Column], 
     TagBox[GridBox[{
        {"model`k1"},
        {"\<\"model`Yt[t]\"\>"},
        {"0.06205686172127596`"}
       },
       GridBoxAlignment->{"Columns" -> {{Left}}, "Rows" -> {{Baseline}}},
       GridBoxSpacings->{"Columns" -> {
           Offset[0.27999999999999997`], {
            Offset[0.5599999999999999]}, 
           Offset[0.27999999999999997`]}, "Rows" -> {{
            Offset[0.2]}}}],
      Column], 
     TagBox[GridBox[{
        {"model`k2"},
        {"\<\"model`Yt[t]\"\>"},
        {"0.6880443135690145`"}
       },
       GridBoxAlignment->{"Columns" -> {{Left}}, "Rows" -> {{Baseline}}},
       GridBoxSpacings->{"Columns" -> {
           Offset[0.27999999999999997`], {
            Offset[0.5599999999999999]}, 
           Offset[0.27999999999999997`]}, "Rows" -> {{
            Offset[0.2]}}}],
      Column], 
     TagBox[GridBox[{
        {"model`k3"},
        {"\<\"model`Yt[t]\"\>"},
        {"0.30151246917238356`"}
       },
       GridBoxAlignment->{"Columns" -> {{Left}}, "Rows" -> {{Baseline}}},
       GridBoxSpacings->{"Columns" -> {
           Offset[0.27999999999999997`], {
            Offset[0.5599999999999999]}, 
           Offset[0.27999999999999997`]}, "Rows" -> {{
            Offset[0.2]}}}],
      Column], 
     TagBox[GridBox[{
        {"model`k4"},
        {"\<\"model`Yt[t]\"\>"},
        {"0.1484434480461673`"}
       },
       GridBoxAlignment->{"Columns" -> {{Left}}, "Rows" -> {{Baseline}}},
       GridBoxSpacings->{"Columns" -> {
           Offset[0.27999999999999997`], {
            Offset[0.5599999999999999]}, 
           Offset[0.27999999999999997`]}, "Rows" -> {{
            Offset[0.2]}}}],
      Column], 
     TagBox[GridBox[{
        {"model`k5"},
        {"\<\"model`Yt[t]\"\>"},
        {"0.0588208245486417`"}
       },
       GridBoxAlignment->{"Columns" -> {{Left}}, "Rows" -> {{Baseline}}},
       GridBoxSpacings->{"Columns" -> {
           Offset[0.27999999999999997`], {
            Offset[0.5599999999999999]}, 
           Offset[0.27999999999999997`]}, "Rows" -> {{
            Offset[0.2]}}}],
      Column], 
     TagBox[GridBox[{
        {"model`kM"},
        {"\<\"model`Yt[t]\"\>"},
        {"0.10007672726427694`"}
       },
       GridBoxAlignment->{"Columns" -> {{Left}}, "Rows" -> {{Baseline}}},
       GridBoxSpacings->{"Columns" -> {
           Offset[0.27999999999999997`], {
            Offset[0.5599999999999999]}, 
           Offset[0.27999999999999997`]}, "Rows" -> {{
            Offset[0.2]}}}],
      Column], 
     TagBox[GridBox[{
        {"model`lambdaB"},
        {"\<\"model`Yt[t]\"\>"},
        {"6.613044305901164`"}
       },
       GridBoxAlignment->{"Columns" -> {{Left}}, "Rows" -> {{Baseline}}},
       GridBoxSpacings->{"Columns" -> {
           Offset[0.27999999999999997`], {
            Offset[0.5599999999999999]}, 
           Offset[0.27999999999999997`]}, "Rows" -> {{
            Offset[0.2]}}}],
      Column], 
     TagBox[GridBox[{
        {"model`lambdaX"},
        {"\<\"model`Yt[t]\"\>"},
        {"0.15955638892548352`"}
       },
       GridBoxAlignment->{"Columns" -> {{Left}}, "Rows" -> {{Baseline}}},
       GridBoxSpacings->{"Columns" -> {
           Offset[0.27999999999999997`], {
            Offset[0.5599999999999999]}, 
           Offset[0.27999999999999997`]}, "Rows" -> {{
            Offset[0.2]}}}],
      Column], 
     TagBox[GridBox[{
        {"model`mu"},
        {"\<\"model`Yt[t]\"\>"},
        {"0.5244659449426708`"}
       },
       GridBoxAlignment->{"Columns" -> {{Left}}, "Rows" -> {{Baseline}}},
       GridBoxSpacings->{"Columns" -> {
           Offset[0.27999999999999997`], {
            Offset[0.5599999999999999]}, 
           Offset[0.27999999999999997`]}, "Rows" -> {{
            Offset[0.2]}}}],
      Column], 
     TagBox[GridBox[{
        {"model`mu1"},
        {"\<\"model`Yt[t]\"\>"},
        {"0.04783138012977417`"}
       },
       GridBoxAlignment->{"Columns" -> {{Left}}, "Rows" -> {{Baseline}}},
       GridBoxSpacings->{"Columns" -> {
           Offset[0.27999999999999997`], {
            Offset[0.5599999999999999]}, 
           Offset[0.27999999999999997`]}, "Rows" -> {{
            Offset[0.2]}}}],
      Column], 
     TagBox[GridBox[{
        {"model`mu2"},
        {"\<\"model`Yt[t]\"\>"},
        {"0.5302757841940039`"}
       },
       GridBoxAlignment->{"Columns" -> {{Left}}, "Rows" -> {{Baseline}}},
       GridBoxSpacings->{"Columns" -> {
           Offset[0.27999999999999997`], {
            Offset[0.5599999999999999]}, 
           Offset[0.27999999999999997`]}, "Rows" -> {{
            Offset[0.2]}}}],
      Column], 
     TagBox[GridBox[{
        {"model`mu3"},
        {"\<\"model`Yt[t]\"\>"},
        {"0.23229020622182284`"}
       },
       GridBoxAlignment->{"Columns" -> {{Left}}, "Rows" -> {{Baseline}}},
       GridBoxSpacings->{"Columns" -> {
           Offset[0.27999999999999997`], {
            Offset[0.5599999999999999]}, 
           Offset[0.27999999999999997`]}, "Rows" -> {{
            Offset[0.2]}}}],
      Column], 
     TagBox[GridBox[{
        {"model`mu4"},
        {"\<\"model`Yt[t]\"\>"},
        {"0.1144396955750191`"}
       },
       GridBoxAlignment->{"Columns" -> {{Left}}, "Rows" -> {{Baseline}}},
       GridBoxSpacings->{"Columns" -> {
           Offset[0.27999999999999997`], {
            Offset[0.5599999999999999]}, 
           Offset[0.27999999999999997`]}, "Rows" -> {{
            Offset[0.2]}}}],
      Column], 
     TagBox[GridBox[{
        {"model`mu5"},
        {"\<\"model`Yt[t]\"\>"},
        {"0.00016076949959466504`"}
       },
       GridBoxAlignment->{"Columns" -> {{Left}}, "Rows" -> {{Baseline}}},
       GridBoxSpacings->{"Columns" -> {
           Offset[0.27999999999999997`], {
            Offset[0.5599999999999999]}, 
           Offset[0.27999999999999997`]}, "Rows" -> {{
            Offset[0.2]}}}],
      Column], 
     TagBox[GridBox[{
        {"model`muA"},
        {"\<\"model`Yt[t]\"\>"},
        {"1.0355933738583308`*^-22"}
       },
       GridBoxAlignment->{"Columns" -> {{Left}}, "Rows" -> {{Baseline}}},
       GridBoxSpacings->{"Columns" -> {
           Offset[0.27999999999999997`], {
            Offset[0.5599999999999999]}, 
           Offset[0.27999999999999997`]}, "Rows" -> {{
            Offset[0.2]}}}],
      Column], 
     TagBox[GridBox[{
        {"model`muB"},
        {"\<\"model`Yt[t]\"\>"},
        {"55.77131376058282`"}
       },
       GridBoxAlignment->{"Columns" -> {{Left}}, "Rows" -> {{Baseline}}},
       GridBoxSpacings->{"Columns" -> {
           Offset[0.27999999999999997`], {
            Offset[0.5599999999999999]}, 
           Offset[0.27999999999999997`]}, "Rows" -> {{
            Offset[0.2]}}}],
      Column], 
     TagBox[GridBox[{
        {"model`muM"},
        {"\<\"model`Yt[t]\"\>"},
        {"0.003086102555730228`"}
       },
       GridBoxAlignment->{"Columns" -> {{Left}}, "Rows" -> {{Baseline}}},
       GridBoxSpacings->{"Columns" -> {
           Offset[0.27999999999999997`], {
            Offset[0.5599999999999999]}, 
           Offset[0.27999999999999997`]}, "Rows" -> {{
            Offset[0.2]}}}],
      Column], 
     TagBox[GridBox[{
        {"model`muX"},
        {"\<\"model`Yt[t]\"\>"},
        {"0.14064068026213408`"}
       },
       GridBoxAlignment->{"Columns" -> {{Left}}, "Rows" -> {{Baseline}}},
       GridBoxSpacings->{"Columns" -> {
           Offset[0.27999999999999997`], {
            Offset[0.5599999999999999]}, 
           Offset[0.27999999999999997`]}, "Rows" -> {{
            Offset[0.2]}}}],
      Column], 
     TagBox[GridBox[{
        {"model`r"},
        {"\<\"model`Yt[t]\"\>"},
        {"1.2016498775937345`"}
       },
       GridBoxAlignment->{"Columns" -> {{Left}}, "Rows" -> {{Baseline}}},
       GridBoxSpacings->{"Columns" -> {
           Offset[0.27999999999999997`], {
            Offset[0.5599999999999999]}, 
           Offset[0.27999999999999997`]}, "Rows" -> {{
            Offset[0.2]}}}],
      Column], 
     TagBox[GridBox[{
        {"model`rho1"},
        {"\<\"model`Yt[t]\"\>"},
        {"23.37648164590524`"}
       },
       GridBoxAlignment->{"Columns" -> {{Left}}, "Rows" -> {{Baseline}}},
       GridBoxSpacings->{"Columns" -> {
           Offset[0.27999999999999997`], {
            Offset[0.5599999999999999]}, 
           Offset[0.27999999999999997`]}, "Rows" -> {{
            Offset[0.2]}}}],
      Column], 
     TagBox[GridBox[{
        {"model`rho2"},
        {"\<\"model`Yt[t]\"\>"},
        {"0.0007971967558310941`"}
       },
       GridBoxAlignment->{"Columns" -> {{Left}}, "Rows" -> {{Baseline}}},
       GridBoxSpacings->{"Columns" -> {
           Offset[0.27999999999999997`], {
            Offset[0.5599999999999999]}, 
           Offset[0.27999999999999997`]}, "Rows" -> {{
            Offset[0.2]}}}],
      Column], 
     TagBox[GridBox[{
        {"model`rho3"},
        {"\<\"model`Yt[t]\"\>"},
        {"0.00027157110040861184`"}
       },
       GridBoxAlignment->{"Columns" -> {{Left}}, "Rows" -> {{Baseline}}},
       GridBoxSpacings->{"Columns" -> {
           Offset[0.27999999999999997`], {
            Offset[0.5599999999999999]}, 
           Offset[0.27999999999999997`]}, "Rows" -> {{
            Offset[0.2]}}}],
      Column], 
     TagBox[GridBox[{
        {"model`rho4"},
        {"\<\"model`Yt[t]\"\>"},
        {"0.00009257994941457743`"}
       },
       GridBoxAlignment->{"Columns" -> {{Left}}, "Rows" -> {{Baseline}}},
       GridBoxSpacings->{"Columns" -> {
           Offset[0.27999999999999997`], {
            Offset[0.5599999999999999]}, 
           Offset[0.27999999999999997`]}, "Rows" -> {{
            Offset[0.2]}}}],
      Column], 
     TagBox[GridBox[{
        {"model`rho5"},
        {"\<\"model`Yt[t]\"\>"},
        {"0.000022097301435821252`"}
       },
       GridBoxAlignment->{"Columns" -> {{Left}}, "Rows" -> {{Baseline}}},
       GridBoxSpacings->{"Columns" -> {
           Offset[0.27999999999999997`], {
            Offset[0.5599999999999999]}, 
           Offset[0.27999999999999997`]}, "Rows" -> {{
            Offset[0.2]}}}],
      Column], 
     TagBox[GridBox[{
        {"model`rho6"},
        {"\<\"model`Yt[t]\"\>"},
        {"0.000010088532864338973`"}
       },
       GridBoxAlignment->{"Columns" -> {{Left}}, "Rows" -> {{Baseline}}},
       GridBoxSpacings->{"Columns" -> {
           Offset[0.27999999999999997`], {
            Offset[0.5599999999999999]}, 
           Offset[0.27999999999999997`]}, "Rows" -> {{
            Offset[0.2]}}}],
      Column], 
     TagBox[GridBox[{
        {"model`default"},
        {"\<\"model`Yt[t]\"\>"},
        {"0.`"}
       },
       GridBoxAlignment->{"Columns" -> {{Left}}, "Rows" -> {{Baseline}}},
       GridBoxSpacings->{"Columns" -> {
           Offset[0.27999999999999997`], {
            Offset[0.5599999999999999]}, 
           Offset[0.27999999999999997`]}, "Rows" -> {{
            Offset[0.2]}}}],
      Column]}
   },
   GridBoxAlignment->{"Columns" -> {{Left}}, "Rows" -> {{Baseline}}},
   GridBoxSpacings->{"Columns" -> {
       Offset[0.27999999999999997`], {
        Offset[2.0999999999999996`]}, 
       Offset[0.27999999999999997`]}, "Rows" -> {
       Offset[0.2], {
        Offset[0.4]}, 
       Offset[0.2]}}],
  Function[BoxForm`e$, 
   TableForm[BoxForm`e$]]]], "Output",
 CellChangeTimes->{{3.831015762989976*^9, 3.831015775051038*^9}, 
   3.831090723473734*^9},
 CellLabel->
  "Out[157]//TableForm=",ExpressionUUID->"312e5cc6-d66c-4fd8-9e5a-\
81fb8ab78ebd"]
}, Open  ]],

Cell[BoxData[
 RowBox[{
  RowBox[{"NotebookSave", "[", "]"}], ";"}]], "Input",
 CellChangeTimes->{{3.8310524593351*^9, 3.831052464825159*^9}},
 CellLabel->
  "In[158]:=",ExpressionUUID->"9aa78ab3-3f10-4726-96c8-c91888282891"]
}, Open  ]]
},
WindowSize->{1356, 973},
WindowMargins->{{0, Automatic}, {Automatic, 0}},
FrontEndVersion->"12.2 for Mac OS X x86 (64-bit) (December 12, 2020)",
StyleDefinitions->"Default.nb",
ExpressionUUID->"a56c034f-562d-4fea-ac14-a8d083979f8e"
]
(* End of Notebook Content *)

(* Internal cache information *)
(*CellTagsOutline
CellTagsIndex->{}
*)
(*CellTagsIndex
CellTagsIndex->{}
*)
(*NotebookFileOutline
Notebook[{
Cell[CellGroupData[{
Cell[580, 22, 376, 8, 105, "Section",ExpressionUUID->"5d098c24-f072-479b-b816-429501f8cffe",
 Evaluatable->False],
Cell[959, 32, 376, 10, 71, "Input",ExpressionUUID->"704e0c90-f919-443d-b741-8af7f8dc7558"],
Cell[1338, 44, 8720, 208, 641, "Input",ExpressionUUID->"11111be0-0e4a-493b-80a5-52a4f294906b"],
Cell[10061, 254, 1225, 29, 53, "Input",ExpressionUUID->"43b579f5-7c60-4458-94c9-99ba9d6f82a7"],
Cell[11289, 285, 8657, 220, 473, "Input",ExpressionUUID->"69cd9ee0-aff5-476d-aec3-7f3606c98763"],
Cell[19949, 507, 6329, 162, 473, "Input",ExpressionUUID->"2ac67458-517e-4d9e-a489-d1845549fb5a"],
Cell[26281, 671, 3659, 108, 171, "Input",ExpressionUUID->"f1650110-79b2-4df0-88b4-20c5d9d5f93c"],
Cell[CellGroupData[{
Cell[29965, 783, 3504, 95, 197, "Input",ExpressionUUID->"0f4ed5ea-8a5c-4013-82cb-87e1d4918a41"],
Cell[33472, 880, 6111, 153, 434, "Output",ExpressionUUID->"23883a7f-c552-4339-a613-72dcb24d43b1"]
}, Open  ]],
Cell[39598, 1036, 9661, 241, 795, "Input",ExpressionUUID->"e75e532f-93b3-419f-bc98-05331b65e0fc"],
Cell[49262, 1279, 2804, 68, 272, "Input",ExpressionUUID->"f5609bdc-574c-4b23-904e-e4fcd23555f1"],
Cell[CellGroupData[{
Cell[52091, 1351, 305, 7, 37, "Input",ExpressionUUID->"33991ef0-7b57-41c0-b498-4a6d7b00e8db"],
Cell[52399, 1360, 330, 8, 42, "Output",ExpressionUUID->"2b0299dc-c2f5-40f7-87d2-9c41ecca1818"]
}, Open  ]],
Cell[CellGroupData[{
Cell[52766, 1373, 7831, 177, 553, "Input",ExpressionUUID->"6823c932-7db8-48e9-9e1d-3ab989124c9f"],
Cell[60600, 1552, 7101, 168, 650, "Output",ExpressionUUID->"d3be2013-3b63-4412-adb3-5408c3206a2b"]
}, Open  ]],
Cell[67716, 1723, 260, 5, 37, "Input",ExpressionUUID->"e69aad5d-1069-4a26-a3bd-ac992e2e19f3"],
Cell[67979, 1730, 285, 5, 50, "Text",ExpressionUUID->"27916216-d638-4373-ac17-ac3d2a48be57"],
Cell[CellGroupData[{
Cell[68289, 1739, 11225, 315, 1260, "Input",ExpressionUUID->"2bf5cf3e-5088-401e-a345-c7ac4a1176c0"],
Cell[79517, 2056, 146390, 4284, 681, "Output",ExpressionUUID->"312e5cc6-d66c-4fd8-9e5a-81fb8ab78ebd"]
}, Open  ]],
Cell[225922, 6343, 225, 5, 37, "Input",ExpressionUUID->"9aa78ab3-3f10-4726-96c8-c91888282891"]
}, Open  ]]
}
]
*)
