# Supplementary material for: Uncovering the effects of heterogeneity and parameter sensitivity on within-host dynamics of disease: malaria as a case study
Source: BMC Bioinformatics. 2021 Jul 24;22:384. doi: 10.1186/s12859-021-04289-z (PMC8305899; doi:10.1186/s12859-021-04289-z)
Supplement: Supplementary file 5 — Additional file 5. Okrinya analysis (Mathematica notebook). [file 12859_2021_4289_MOESM5_ESM.nb]

(* Content-type: application/vnd.wolfram.mathematica *)

(*** Wolfram Notebook File ***)
(* http://www.wolfram.com/nb *)

(* CreatedBy='Mathematica 11.1' *)

(*CacheID: 234*)
(* Internal cache information:
NotebookFileLineBreakTest
NotebookFileLineBreakTest
NotebookDataPosition[       158,          7]
NotebookDataLength[    159950,       4312]
NotebookOptionsPosition[    157634,       4268]
NotebookOutlinePosition[    158083,       4286]
CellTagsIndexPosition[    158040,       4283]
WindowFrame->Normal*)

(* Beginning of Notebook Content *)
Notebook[{

Cell[CellGroupData[{
Cell["\<\
Additional file 5 : \"Uncovering the effects of heterogeneity and parameter \
sensitivity on within-host dynamics of disease: malaria as a case study\"\
\>", "Section",
 CellChangeTimes->{{3.8311927580322113`*^9, 3.8311927745645943`*^9}},
 FormatType->
  "TextForm",ExpressionUUID->"7032f1f4-c551-4fe0-80f0-d3da89ad2c63"],

Cell[BoxData[
 StyleBox[
  RowBox[{"Okrinya", " ", "Analysis"}], "Title",
  FontWeight->"Plain",
  FontColor->RGBColor[0.5, 0, 0.5]]], "Input",
 CellChangeTimes->{{3.830950820894558*^9, 3.830950828947012*^9}},
 TextAlignment->Center,
 CellLabel->
  "In[272]:=",ExpressionUUID->"1bc3a07e-2476-4588-9d5a-d628865028a5"],

Cell[BoxData[
 RowBox[{
  StyleBox[
   RowBox[{
    StyleBox[
     RowBox[{"(", 
      StyleBox["*", "Subsubsection",
       FontSize->18,
       FontColor->RGBColor[0.5, 0, 0.5]]}]], 
    StyleBox[
     RowBox[{
     "Helper", " ", "functions", " ", "defined", " ", "for", " ", "steady", 
      " ", "state", " ", "determination", " ", "and", " ", "parameter", " ", 
      "modifications"}], "Subsubsection",
     FontSize->18,
     FontColor->RGBColor[0.5, 0, 0.5]], "*)"}], "Subsubsection",
   FontSize->18,
   FontColor->RGBColor[0.5, 0, 0.5]], "\[IndentingNewLine]", 
  RowBox[{
   RowBox[{
    RowBox[{
     RowBox[{"ststSolMatFormR", "[", 
      RowBox[{"model_", ",", 
       RowBox[{"time_", ":", "100"}], ",", 
       RowBox[{"startingpoint_", ":", 
        RowBox[{"{", "}"}]}]}], "]"}], ":=", 
     RowBox[{"Block", "[", 
      RowBox[{
       RowBox[{"{", 
        RowBox[{
        "odes", ",", "rateEquations", ",", "assignments", ",", "parameters", 
         ",", "initialValues", ",", "variables", ",", "timeCourse", ",", 
         "findRootEquations", ",", "findRootVariables", ",", 
         "steadyStateVariables", ",", "fluxes"}], "}"}], ",", 
       "\[IndentingNewLine]", 
       RowBox[{
        RowBox[{"odes", "=", 
         RowBox[{"Thread", "[", 
          RowBox[{
           RowBox[{"D", "[", 
            RowBox[{
             RowBox[{"model", "[", 
              RowBox[{"[", 
               RowBox[{"1", ",", "1"}], "]"}], "]"}], ",", "t"}], "]"}], "==", 
           RowBox[{
            RowBox[{"model", "[", 
             RowBox[{"[", 
              RowBox[{"1", ",", "2"}], "]"}], "]"}], ".", 
            RowBox[{"model", "[", 
             RowBox[{"[", 
              RowBox[{"1", ",", "3"}], "]"}], "]"}]}]}], "]"}]}], ";", 
        "\[IndentingNewLine]", 
        RowBox[{"rateEquations", "=", 
         RowBox[{"model", "[", 
          RowBox[{"[", "2", "]"}], "]"}]}], ";", "\[IndentingNewLine]", 
        RowBox[{"assignments", "=", 
         RowBox[{"model", "[", 
          RowBox[{"[", "5", "]"}], "]"}]}], ";", "\[IndentingNewLine]", 
        RowBox[{"parameters", "=", 
         RowBox[{"model", "[", 
          RowBox[{"[", "4", "]"}], "]"}]}], ";", "\[IndentingNewLine]", 
        RowBox[{"initialValues", "=", 
         RowBox[{"model", "[", 
          RowBox[{"[", "3", "]"}], "]"}]}], ";", "\[IndentingNewLine]", 
        RowBox[{"variables", "=", 
         RowBox[{"model", "[", 
          RowBox[{"[", 
           RowBox[{"1", ",", "1"}], "]"}], "]"}]}], ";", "\n", 
        "\[IndentingNewLine]", 
        RowBox[{"(*", 
         RowBox[{"Steady", "-", 
          RowBox[{
          "state", " ", "solution", " ", "initialized", " ", "with", " ", 
           "result", " ", "of", " ", "time", " ", "evolution"}]}], "*)"}], 
        "\[IndentingNewLine]", 
        RowBox[{"findRootEquations", "=", 
         RowBox[{"odes", "/.", 
          RowBox[{
           RowBox[{"D", "[", 
            RowBox[{
             RowBox[{"_", "[", "t", "]"}], ",", "t"}], "]"}], "\[Rule]", 
           "0"}]}]}], ";", "\n", 
        RowBox[{"findRootVariables", "=", 
         RowBox[{"If", "[", 
          RowBox[{
           RowBox[{"startingpoint", "\[Equal]", 
            RowBox[{"{", "}"}]}], ",", "\[IndentingNewLine]", 
           RowBox[{
            RowBox[{"timeCourse", "=", 
             RowBox[{"NDSolve", "[", 
              RowBox[{
               RowBox[{
                RowBox[{
                 RowBox[{
                  RowBox[{"Join", "[", 
                   RowBox[{"odes", ",", "initialValues"}], "]"}], "//.", 
                  "rateEquations"}], "//.", "assignments"}], "//.", 
                "parameters"}], ",", "variables", ",", 
               RowBox[{"{", 
                RowBox[{"t", ",", "0", ",", "time"}], "}"}], ",", 
               RowBox[{"(*", 
                RowBox[{"Method", "\[Rule]", 
                 RowBox[{"{", 
                  RowBox[{"\"\<StiffnessSwitching\>\"", ",", 
                   RowBox[{
                   "\"\<NonstiffTest\>\"", "\[Rule]", "\"\<NormBound\>\""}]}],
                   "}"}]}], "*)"}], 
               RowBox[{"MaxSteps", "\[Rule]", "Infinity"}], ",", 
               RowBox[{"Method", "\[Rule]", "\"\<BDF\>\""}], ",", 
               RowBox[{"AccuracyGoal", "\[Rule]", "10"}], ",", 
               RowBox[{"PrecisionGoal", "\[Rule]", "10"}], ",", 
               RowBox[{"MaxStepSize", "\[Rule]", 
                RowBox[{"time", "/", "1000."}]}]}], "]"}]}], ";", 
            RowBox[{"Partition", "[", 
             RowBox[{
              RowBox[{"Flatten", "[", 
               RowBox[{
                RowBox[{
                 RowBox[{"{", 
                  RowBox[{"#", ",", 
                   RowBox[{
                    RowBox[{"#", "/.", "timeCourse"}], "/.", 
                    RowBox[{"t", "\[Rule]", "time"}]}]}], "}"}], "&"}], "/@", 
                "variables"}], "]"}], ",", "2"}], "]"}]}], ",", 
           RowBox[{"Partition", "[", 
            RowBox[{
             RowBox[{"Flatten", "[", 
              RowBox[{
               RowBox[{
                RowBox[{"{", 
                 RowBox[{
                  RowBox[{"#", "[", 
                   RowBox[{"[", "1", "]"}], "]"}], ",", 
                  RowBox[{"#", "[", 
                   RowBox[{"[", "2", "]"}], "]"}]}], "}"}], "&"}], "/@", 
               RowBox[{"startingpoint", "[", 
                RowBox[{"[", "1", "]"}], "]"}]}], "]"}], ",", "2"}], "]"}]}], 
          "]"}]}], ";", "\n", 
        RowBox[{"steadyStateVariables", "=", 
         RowBox[{"FindRoot", "[", 
          RowBox[{
           RowBox[{
            RowBox[{
             RowBox[{"findRootEquations", "//.", "rateEquations"}], "//.", 
             "assignments"}], "//.", "parameters"}], ",", "findRootVariables",
            ",", 
           RowBox[{"MaxIterations", "\[Rule]", "1000"}]}], "]"}]}], ";", "\n", 
        RowBox[{"fluxes", "=", 
         RowBox[{
          RowBox[{
           RowBox[{
            RowBox[{
             RowBox[{"#", "//.", "assignments"}], "//.", "parameters"}], "/.",
             "steadyStateVariables"}], "&"}], "/@", "rateEquations"}]}], ";", 
        "\[IndentingNewLine]", 
        RowBox[{"{", 
         RowBox[{"steadyStateVariables", ",", "fluxes"}], "}"}]}]}], 
      "\[IndentingNewLine]", "]"}]}], ";"}], "\n", "\[IndentingNewLine]", 
   RowBox[{
    RowBox[{
     RowBox[{"addParametersToModel", "[", 
      RowBox[{"model_", ",", "par_"}], "]"}], ":=", 
     RowBox[{"Block", "[", 
      RowBox[{
       RowBox[{"{", 
        RowBox[{
        "parameters", ",", "newParameters", ",", "newModel", ",", 
         "unmodified"}], "}"}], ",", "\[IndentingNewLine]", 
       RowBox[{
        RowBox[{"parameters", "=", 
         RowBox[{"model", "[", 
          RowBox[{"[", "4", "]"}], "]"}]}], ";", "\[IndentingNewLine]", 
        RowBox[{"newParameters", "=", 
         RowBox[{
          RowBox[{"Flatten", "[", 
           RowBox[{"{", "par", "}"}], "]"}], "[", 
          RowBox[{"[", 
           RowBox[{";;", ",", "1"}], "]"}], "]"}]}], ";", 
        "\[IndentingNewLine]", 
        RowBox[{"unmodified", "=", 
         RowBox[{"Select", "[", 
          RowBox[{"parameters", ",", 
           RowBox[{
            RowBox[{
             RowBox[{"MemberQ", "[", 
              RowBox[{"newParameters", ",", 
               RowBox[{"#", "[", 
                RowBox[{"[", "1", "]"}], "]"}]}], "]"}], "\[Equal]", 
             "False"}], "&"}]}], "]"}]}], ";", "\[IndentingNewLine]", 
        RowBox[{"newParameters", "=", 
         RowBox[{"Join", "[", 
          RowBox[{"par", ",", "unmodified"}], "]"}]}], ";", 
        "\[IndentingNewLine]", 
        RowBox[{"newModel", "=", "model"}], ";", "\[IndentingNewLine]", 
        RowBox[{
         RowBox[{"newModel", "[", 
          RowBox[{"[", "4", "]"}], "]"}], "=", "newParameters"}], ";", 
        "\[IndentingNewLine]", "newModel"}]}], "]"}]}], ";"}]}]}]], "Input",
 CellChangeTimes->{{3.831005350065138*^9, 3.831005408639526*^9}, {
   3.831005440751417*^9, 3.831005575153854*^9}, {3.831005629547625*^9, 
   3.8310056455758867`*^9}, {3.831005687233564*^9, 3.831005783156683*^9}, {
   3.831006025144011*^9, 3.831006072849183*^9}, {3.8310068722397127`*^9, 
   3.831006964581003*^9}, {3.83101039809293*^9, 3.831010459205058*^9}, 
   3.831016441354733*^9, 3.831016515715135*^9, {3.831016625457137*^9, 
   3.831016631068961*^9}, {3.8310167042746487`*^9, 3.831016739433146*^9}, 
   3.8310168616842318`*^9, {3.8310170912643843`*^9, 3.8310170929935837`*^9}, {
   3.8310418823289747`*^9, 3.831041888772688*^9}, {3.8310424938081408`*^9, 
   3.8310425020933743`*^9}},
 CellLabel->
  "In[174]:=",ExpressionUUID->"63795310-fce2-4c2a-96f2-2a5a7ee96855"],

Cell[BoxData[
 RowBox[{
  StyleBox[
   RowBox[{"(*", 
    RowBox[{
     StyleBox["Model", "Subsubsection",
      FontSize->18,
      FontColor->RGBColor[0.5, 0, 0.5]], 
     StyleBox[" ", "Subsubsection",
      FontSize->18,
      FontColor->RGBColor[0.5, 0, 0.5]], 
     StyleBox["imported", "Subsubsection",
      FontSize->18,
      FontColor->RGBColor[0.5, 0, 0.5]], 
     StyleBox[" ", "Subsubsection",
      FontSize->18,
      FontColor->RGBColor[0.5, 0, 0.5]], 
     StyleBox["from", "Subsubsection",
      FontSize->18,
      FontColor->RGBColor[0.5, 0, 0.5]], 
     StyleBox[" ", "Subsubsection",
      FontSize->18,
      FontColor->RGBColor[0.5, 0, 0.5]], 
     StyleBox["JWS", "Subsubsection",
      FontSize->18,
      FontColor->RGBColor[0.5, 0, 0.5]], 
     StyleBox[" ", "Subsubsection",
      FontSize->18,
      FontColor->RGBColor[0.5, 0, 0.5]], 
     StyleBox["Online", "Subsubsection",
      FontSize->18,
      FontColor->RGBColor[0.5, 0, 0.5]]}], "*)"}], "Subsubsection",
   FontSize->18,
   FontColor->RGBColor[0.5, 0, 0.5]], "\[IndentingNewLine]", 
  RowBox[{
   RowBox[{"modelaMF", " ", "=", 
    RowBox[{"ToExpression", "[", " ", 
     RowBox[{
     "URLExecute", "[", "\"\<https://jjj.bio.vu.nl/models/okrinya1/mf\>\"", 
      "]"}], "]"}]}], ";"}]}]], "Input",
 CellChangeTimes->{{3.733425194751901*^9, 3.7334252003576455`*^9}, {
   3.733425246498127*^9, 3.7334252540297394`*^9}, 3.753198947992751*^9, {
   3.753254513536394*^9, 3.7532545250695877`*^9}, {3.753254673981104*^9, 
   3.7532547544341483`*^9}, 3.75325486769513*^9, 3.7532649812176704`*^9, 
   3.7532652739030857`*^9, 3.796481026095758*^9, {3.8309508652372913`*^9, 
   3.830950866616973*^9}, 3.8310355172227488`*^9, {3.831035549464973*^9, 
   3.8310355532645197`*^9}, 3.831035586368382*^9, 3.8310366026973124`*^9},
 CellLabel->
  "In[176]:=",ExpressionUUID->"ceed72e6-0ce8-4a05-95ac-5438619d87d2"],

Cell[BoxData[
 RowBox[{
  StyleBox[
   RowBox[{"(*", 
    RowBox[{
     StyleBox["Local", "Subsubsection",
      FontSize->18,
      FontColor->RGBColor[0.5, 0, 0.5]], 
     StyleBox[" ", "Subsubsection",
      FontSize->18,
      FontColor->RGBColor[0.5, 0, 0.5]], 
     StyleBox["Sensitivity", "Subsubsection",
      FontSize->18,
      FontColor->RGBColor[0.5, 0, 0.5]], 
     StyleBox[" ", "Subsubsection",
      FontSize->18,
      FontColor->RGBColor[0.5, 0, 0.5]], 
     StyleBox["Analysis", "Subsubsection",
      FontSize->18,
      FontColor->RGBColor[0.5, 0, 0.5]]}], "*)"}], "Subsubsection",
   FontSize->18,
   FontColor->RGBColor[0.5, 0, 0.5]], "\[IndentingNewLine]", 
  RowBox[{
   RowBox[{
    RowBox[{"model", "=", "modelaMF"}], ";"}], "\[IndentingNewLine]", 
   RowBox[{
    RowBox[{"oldStSt", "=", 
     RowBox[{"Quiet", "[", 
      RowBox[{"ststSolMatFormR", "[", 
       RowBox[{"model", ",", "100000"}], "]"}], "]"}]}], ";"}], " ", 
   "\[IndentingNewLine]", 
   RowBox[{
    RowBox[{"oldStStA", "=", "oldStSt"}], ";"}], "\[IndentingNewLine]", 
   RowBox[{
    RowBox[{"startingpoint", "=", 
     RowBox[{"Table", "[", 
      RowBox[{
       RowBox[{
        RowBox[{
         RowBox[{
          RowBox[{"#", "[", 
           RowBox[{"[", "1", "]"}], "]"}], "\[Rule]", 
          RowBox[{"#", "[", 
           RowBox[{"[", "2", "]"}], "]"}]}], "&"}], "/@", 
        RowBox[{"oldStSt", "[", 
         RowBox[{"[", "i", "]"}], "]"}]}], ",", 
       RowBox[{"{", 
        RowBox[{"i", ",", "1", ",", "2"}], "}"}]}], "]"}]}], ";"}], 
   "\[IndentingNewLine]", 
   RowBox[{
    RowBox[{"vars", "=", 
     RowBox[{
      RowBox[{"Select", "[", 
       RowBox[{
        RowBox[{"oldStSt", "[", 
         RowBox[{"[", "1", "]"}], "]"}], ",", 
        RowBox[{
         RowBox[{
          RowBox[{"#", "[", 
           RowBox[{"[", "2", "]"}], "]"}], ">", "0.001"}], "&"}]}], "]"}], 
      "[", 
      RowBox[{"[", 
       RowBox[{";;", ",", "1"}], "]"}], "]"}]}], ";"}], "\[IndentingNewLine]", 
   RowBox[{
    RowBox[{"respTabA", "=", 
     RowBox[{"Table", "[", "\[IndentingNewLine]", 
      RowBox[{
       RowBox[{
        RowBox[{"param", "=", 
         RowBox[{"model", "[", 
          RowBox[{"[", 
           RowBox[{"4", ",", "j"}], "]"}], "]"}]}], ";", 
        "\[IndentingNewLine]", 
        RowBox[{"tempMod", "=", 
         RowBox[{"addParametersToModel", "[", 
          RowBox[{"model", ",", 
           RowBox[{"{", 
            RowBox[{
             RowBox[{"param", "[", 
              RowBox[{"[", "1", "]"}], "]"}], "\[Rule]", 
             RowBox[{
              RowBox[{"param", "[", 
               RowBox[{"[", "2", "]"}], "]"}], "*", "1.001"}]}], "}"}]}], 
          "]"}]}], ";", "\[IndentingNewLine]", 
        RowBox[{"newStStUp", "=", 
         RowBox[{"Quiet", "[", 
          RowBox[{"ststSolMatFormR", "[", 
           RowBox[{"tempMod", ",", "100000", ",", "startingpoint"}], "]"}], 
          "]"}]}], ";", "\[IndentingNewLine]", 
        RowBox[{"tempMod", "=", 
         RowBox[{"addParametersToModel", "[", 
          RowBox[{"model", ",", 
           RowBox[{"{", 
            RowBox[{
             RowBox[{"param", "[", 
              RowBox[{"[", "1", "]"}], "]"}], "\[Rule]", 
             RowBox[{
              RowBox[{"param", "[", 
               RowBox[{"[", "2", "]"}], "]"}], "*", "0.999"}]}], "}"}]}], 
          "]"}]}], ";", "\[IndentingNewLine]", 
        RowBox[{"newStStDown", "=", 
         RowBox[{"Quiet", "[", 
          RowBox[{"ststSolMatFormR", "[", 
           RowBox[{"tempMod", ",", "100000", ",", "startingpoint"}], "]"}], 
          "]"}]}], ";", "\[IndentingNewLine]", 
        RowBox[{"respTab", "=", 
         RowBox[{"Table", "[", 
          RowBox[{
           RowBox[{"{", 
            RowBox[{
             RowBox[{"param", "[", 
              RowBox[{"[", "1", "]"}], "]"}], ",", 
             RowBox[{"vars", "[", 
              RowBox[{"[", "i", "]"}], "]"}], ",", 
             RowBox[{
              RowBox[{"(", 
               RowBox[{
                RowBox[{"(", 
                 RowBox[{
                  RowBox[{"vars", "[", 
                   RowBox[{"[", "i", "]"}], "]"}], "/.", 
                  RowBox[{"newStStUp", "[", 
                   RowBox[{"[", "1", "]"}], "]"}]}], ")"}], "-", 
                RowBox[{"(", 
                 RowBox[{
                  RowBox[{"vars", "[", 
                   RowBox[{"[", "i", "]"}], "]"}], "/.", 
                  RowBox[{"newStStDown", "[", 
                   RowBox[{"[", "1", "]"}], "]"}]}], ")"}]}], ")"}], "/", 
              RowBox[{"(", 
               RowBox[{
                RowBox[{"2", "*", "0.001", 
                 RowBox[{"vars", "[", 
                  RowBox[{"[", "i", "]"}], "]"}]}], "/.", 
                RowBox[{"oldStSt", "[", 
                 RowBox[{"[", "1", "]"}], "]"}]}], ")"}]}]}], "}"}], ",", 
           RowBox[{"{", 
            RowBox[{"i", ",", "1", ",", 
             RowBox[{"Length", "[", "vars", "]"}]}], "}"}]}], "]"}]}], ";", 
        "\[IndentingNewLine]", "respTab"}], ",", 
       RowBox[{"{", 
        RowBox[{"j", ",", "1", ",", 
         RowBox[{"Length", "[", 
          RowBox[{"model", "[", 
           RowBox[{"[", "4", "]"}], "]"}], "]"}]}], "}"}]}], "]"}]}], ";"}], 
   "\[IndentingNewLine]", 
   RowBox[{
    RowBox[{"validPairsA", "=", 
     RowBox[{
      RowBox[{"Select", "[", 
       RowBox[{
        RowBox[{"Flatten", "[", 
         RowBox[{"respTabA", ",", "1"}], "]"}], ",", 
        RowBox[{
         RowBox[{"!", 
          RowBox[{
           RowBox[{"#", "[", 
            RowBox[{"[", "3", "]"}], "]"}], "===", "0."}]}], "&"}]}], "]"}], 
      "[", 
      RowBox[{"[", 
       RowBox[{";;", ",", 
        RowBox[{"{", 
         RowBox[{"1", ",", "2"}], "}"}]}], "]"}], "]"}]}], ";"}]}]}]], "Input",
 CellChangeTimes->{{3.733639977772233*^9, 3.733640026755786*^9}, {
   3.733729630020753*^9, 3.7337296700947657`*^9}, {3.733736020541304*^9, 
   3.7337360217077913`*^9}, {3.7447365132755613`*^9, 3.744736519298569*^9}, {
   3.7447366974462237`*^9, 3.744736698019377*^9}, {3.7447369464368668`*^9, 
   3.7447369630199413`*^9}, {3.744958680355414*^9, 3.744958723477169*^9}, 
   3.7449622345065975`*^9, {3.753196169220148*^9, 3.753196175778177*^9}, {
   3.7531962120275927`*^9, 3.7531962143869247`*^9}, {3.753258220542137*^9, 
   3.7532582223389335`*^9}, {3.75326533102766*^9, 3.753265362450796*^9}, 
   3.7532654081667776`*^9, 3.753265542150598*^9, 3.75350834690831*^9, {
   3.7535083929326773`*^9, 3.7535084840759153`*^9}, {3.753508937552431*^9, 
   3.75350894954924*^9}, {3.7535094500344534`*^9, 3.753509461410722*^9}, {
   3.7535650725529156`*^9, 3.753565076438033*^9}, {3.7535660831403885`*^9, 
   3.7535661318500814`*^9}, {3.7535664184685793`*^9, 
   3.7535664252808695`*^9}, {3.7535667249304323`*^9, 
   3.7535667542783203`*^9}, {3.8309508974187603`*^9, 3.830950905726488*^9}, {
   3.831035631542839*^9, 3.831035672573811*^9}, {3.831052112670504*^9, 
   3.831052122906129*^9}, {3.831052322866768*^9, 3.8310523345771847`*^9}},
 CellLabel->
  "In[177]:=",ExpressionUUID->"d42d5d4c-353c-4f46-aaa2-87a7c7615cb2"],

Cell[BoxData[
 RowBox[{
  StyleBox[
   RowBox[{"(*", 
    RowBox[{
     StyleBox["Monte", "Subsubsection",
      FontSize->18,
      FontColor->RGBColor[0.5, 0, 0.5]], 
     StyleBox[" ", "Subsubsection",
      FontSize->18,
      FontColor->RGBColor[0.5, 0, 0.5]], 
     StyleBox["Carlo", "Subsubsection",
      FontSize->18,
      FontColor->RGBColor[0.5, 0, 0.5]], 
     StyleBox[" ", "Subsubsection",
      FontSize->18,
      FontColor->RGBColor[0.5, 0, 0.5]], 
     StyleBox["Random", "Subsubsection",
      FontSize->18,
      FontColor->RGBColor[0.5, 0, 0.5]], 
     StyleBox[" ", "Subsubsection",
      FontSize->18,
      FontColor->RGBColor[0.5, 0, 0.5]], 
     StyleBox["sampling", "Subsubsection",
      FontSize->18,
      FontColor->RGBColor[0.5, 0, 0.5]], 
     StyleBox[" ", "Subsubsection",
      FontSize->18,
      FontColor->RGBColor[0.5, 0, 0.5]], 
     StyleBox["and", "Subsubsection",
      FontSize->18,
      FontColor->RGBColor[0.5, 0, 0.5]], 
     StyleBox[" ", "Subsubsection",
      FontSize->18,
      FontColor->RGBColor[0.5, 0, 0.5]], 
     StyleBox["Robustness", "Subsubsection",
      FontSize->18,
      FontColor->RGBColor[0.5, 0, 0.5]], 
     StyleBox[" ", "Subsubsection",
      FontSize->18,
      FontColor->RGBColor[0.5, 0, 0.5]], 
     StyleBox["analysis", "Subsubsection",
      FontSize->18,
      FontColor->RGBColor[0.5, 0, 0.5]]}], "*)"}], "Subsubsection",
   FontSize->18,
   FontColor->RGBColor[0.5, 0, 0.5]], "\[IndentingNewLine]", 
  RowBox[{
   RowBox[{
    RowBox[{"model", "=", "modelaMF"}], ";"}], "\[IndentingNewLine]", 
   RowBox[{
    RowBox[{"pramA", "=", 
     RowBox[{"modelaMF", "[", 
      RowBox[{"[", "4", "]"}], "]"}]}], ";"}], "\[IndentingNewLine]", 
   RowBox[{
    RowBox[{"startingpoint", "=", 
     RowBox[{"Table", "[", 
      RowBox[{
       RowBox[{
        RowBox[{
         RowBox[{
          RowBox[{"#", "[", 
           RowBox[{"[", "1", "]"}], "]"}], "\[Rule]", 
          RowBox[{"#", "[", 
           RowBox[{"[", "2", "]"}], "]"}]}], "&"}], "/@", 
        RowBox[{"oldStStA", "[", 
         RowBox[{"[", "i", "]"}], "]"}]}], ",", 
       RowBox[{"{", 
        RowBox[{"i", ",", "1", ",", "2"}], "}"}]}], "]"}]}], ";"}], 
   "\[IndentingNewLine]", 
   RowBox[{
    RowBox[{"pramnamesA", "=", 
     RowBox[{"pramA", "[", 
      RowBox[{"[", 
       RowBox[{";;", ",", "1"}], "]"}], "]"}]}], ";"}], "\[IndentingNewLine]", 
   RowBox[{
    RowBox[{"pramvaluesA", "=", 
     RowBox[{"pramA", "[", 
      RowBox[{"[", 
       RowBox[{";;", ",", "2"}], "]"}], "]"}]}], ";"}], "\[IndentingNewLine]", 
   RowBox[{
    RowBox[{"pramsizeA", "=", 
     RowBox[{"Length", "[", "pramnamesA", "]"}]}], ";"}], 
   "\[IndentingNewLine]", 
   RowBox[{
    RowBox[{"noOfParamsetsA", "=", "10000"}], ";"}], "\[IndentingNewLine]", 
   RowBox[{
    RowBox[{"paramSetsMC", "=", 
     RowBox[{"ParallelTable", "[", 
      RowBox[{
       RowBox[{"Table", "[", 
        RowBox[{
         RowBox[{
          RowBox[{"pramnamesA", "[", 
           RowBox[{"[", "i", "]"}], "]"}], "\[Rule]", 
          RowBox[{"RandomReal", "[", 
           RowBox[{"{", 
            RowBox[{
             RowBox[{"0.9", 
              RowBox[{"pramvaluesA", "[", 
               RowBox[{"[", "i", "]"}], "]"}]}], ",", 
             RowBox[{"1.1", 
              RowBox[{"pramvaluesA", "[", 
               RowBox[{"[", "i", "]"}], "]"}]}]}], "}"}], "]"}]}], ",", 
         RowBox[{"{", 
          RowBox[{"i", ",", "1", ",", 
           RowBox[{"Length", "[", "pramnamesA", "]"}]}], "}"}]}], "]"}], ",", 
       RowBox[{"{", 
        RowBox[{"z", ",", "1", ",", "noOfParamsetsA"}], "}"}]}], "]"}]}], 
    ";"}], "\[IndentingNewLine]", 
   RowBox[{
    RowBox[{"paramSetsMCa", "=", "paramSetsMC"}], ";"}], 
   "\[IndentingNewLine]", 
   RowBox[{
    RowBox[{"ststA", "=", 
     RowBox[{"ParallelTable", "[", "\[IndentingNewLine]", 
      RowBox[{
       RowBox[{"{", 
        RowBox[{
         RowBox[{"Quiet", "[", 
          RowBox[{"ststSolMatFormR", "[", 
           RowBox[{
            RowBox[{"addParametersToModel", "[", 
             RowBox[{"model", ",", 
              RowBox[{"paramSetsMCa", "[", 
               RowBox[{"[", "i", "]"}], "]"}]}], "]"}], ",", "10", ",", 
            "startingpoint"}], "]"}], "]"}], ",", 
         RowBox[{"paramSetsMCa", "[", 
          RowBox[{"[", "i", "]"}], "]"}]}], "}"}], ",", 
       RowBox[{"{", 
        RowBox[{"i", ",", "1", ",", 
         RowBox[{"Length", "[", "paramSetsMCa", "]"}]}], "}"}]}], "]"}]}], 
    ";"}], "\[IndentingNewLine]", 
   RowBox[{
    RowBox[{"validStStA", "=", 
     RowBox[{"Select", "[", 
      RowBox[{"ststA", ",", 
       RowBox[{
        RowBox[{
         RowBox[{
          RowBox[{"(", 
           RowBox[{
            RowBox[{"model`X", "[", "t", "]"}], "/.", 
            RowBox[{"#", "[", 
             RowBox[{"[", 
              RowBox[{"1", ",", "1"}], "]"}], "]"}]}], ")"}], ">", "0.001"}], 
         "&&", 
         RowBox[{
          RowBox[{"(", 
           RowBox[{
            RowBox[{"model`Y", "[", "t", "]"}], "/.", 
            RowBox[{"#", "[", 
             RowBox[{"[", 
              RowBox[{"1", ",", "1"}], "]"}], "]"}]}], ")"}], ">", 
          "0.001"}]}], "&"}]}], "]"}]}], ";"}], "\[IndentingNewLine]", 
   RowBox[{
    RowBox[{"XvalsA", "=", 
     RowBox[{
      RowBox[{"model`X", "[", "t", "]"}], "/.", 
      RowBox[{"validStStA", "[", 
       RowBox[{"[", 
        RowBox[{";;", ",", "1", ",", "1"}], "]"}], "]"}]}]}], ";"}], 
   "\[IndentingNewLine]", 
   RowBox[{
    RowBox[{"YvalsA", "=", 
     RowBox[{
      RowBox[{"model`Y", "[", "t", "]"}], "/.", 
      RowBox[{"validStStA", "[", 
       RowBox[{"[", 
        RowBox[{";;", ",", "1", ",", "1"}], "]"}], "]"}]}]}], ";"}], 
   "\[IndentingNewLine]", 
   RowBox[{
    RowBox[{"MvalsA", "=", 
     RowBox[{
      RowBox[{"model`M", "[", "t", "]"}], "/.", 
      RowBox[{"validStStA", "[", 
       RowBox[{"[", 
        RowBox[{";;", ",", "1", ",", "1"}], "]"}], "]"}]}]}], ";"}], 
   "\[IndentingNewLine]", 
   RowBox[{
    RowBox[{"GvalsA", "=", 
     RowBox[{
      RowBox[{"model`G", "[", "t", "]"}], "/.", 
      RowBox[{"validStStA", "[", 
       RowBox[{"[", 
        RowBox[{";;", ",", "1", ",", "1"}], "]"}], "]"}]}]}], ";"}], 
   "\[IndentingNewLine]", 
   RowBox[{
    RowBox[{"PvalsA", "=", 
     RowBox[{
      RowBox[{"model`P", "[", "t", "]"}], "/.", 
      RowBox[{"validStStA", "[", 
       RowBox[{"[", 
        RowBox[{";;", ",", "1", ",", "1"}], "]"}], "]"}]}]}], ";"}], 
   "\[IndentingNewLine]", 
   RowBox[{
    RowBox[{"AvalsA", "=", 
     RowBox[{
      RowBox[{"model`A", "[", "t", "]"}], "/.", 
      RowBox[{"validStStA", "[", 
       RowBox[{"[", 
        RowBox[{";;", ",", "1", ",", "1"}], "]"}], "]"}]}]}], ";"}], 
   "\[IndentingNewLine]"}]}]], "Input",
 CellChangeTimes->{{3.733425507377866*^9, 3.733425522082719*^9}, {
   3.7334791311133375`*^9, 3.733479176024687*^9}, 3.7334792459634314`*^9, {
   3.733640226384407*^9, 3.7336402479281263`*^9}, {3.733729812165147*^9, 
   3.733729835102169*^9}, {3.733729913146324*^9, 3.733729919490217*^9}, {
   3.7531957407568846`*^9, 3.753195778856516*^9}, {3.7531963827666683`*^9, 
   3.753196407584977*^9}, {3.7531964529042125`*^9, 3.7531964544041924`*^9}, {
   3.7531991405022*^9, 3.75319914160065*^9}, {3.7532065107039633`*^9, 
   3.7532065584355407`*^9}, {3.7532066108858795`*^9, 3.753206656397399*^9}, {
   3.753210454154967*^9, 3.753210454654974*^9}, {3.7532554911327047`*^9, 
   3.7532554912733297`*^9}, {3.7532555345321217`*^9, 3.753255647759861*^9}, 
   3.753255695261448*^9, {3.7532566160186644`*^9, 3.7532566248171797`*^9}, {
   3.753256836559297*^9, 3.7532568468079476`*^9}, {3.753257474163622*^9, 
   3.753257474304246*^9}, {3.7532656090385284`*^9, 3.7532656221322827`*^9}, {
   3.753265662295077*^9, 3.753265668359853*^9}, {3.753266564200594*^9, 
   3.75326656443499*^9}, 3.7534472702691402`*^9, {3.7535089678174763`*^9, 
   3.753508991398054*^9}, {3.7535095737091165`*^9, 3.753509573849717*^9}, {
   3.7535625933688393`*^9, 3.7535625947125435`*^9}, {3.753566683519067*^9, 
   3.7535666880814505`*^9}, {3.753566772338254*^9, 3.7535667726819763`*^9}, {
   3.753588222065412*^9, 3.7535882320300093`*^9}, 3.796481066154257*^9, {
   3.8309509217571077`*^9, 3.830950923198141*^9}, 3.830952314609405*^9, {
   3.831035695588873*^9, 3.8310357049390087`*^9}, {3.831051286293898*^9, 
   3.831051286451421*^9}, {3.831052261860147*^9, 3.831052262162263*^9}},
 CellLabel->
  "In[184]:=",ExpressionUUID->"c326ad1f-040f-4863-901f-072315b4d657"],

Cell[CellGroupData[{

Cell[BoxData[
 RowBox[{
  StyleBox[
   RowBox[{"(*", 
    RowBox[{
     StyleBox[
      RowBox[{"A", " ", "box"}], "Subsubsection",
      FontSize->18,
      FontColor->RGBColor[0.5, 0, 0.5]], 
     StyleBox["-", "Subsubsection",
      FontSize->18,
      FontColor->RGBColor[0.5, 0, 0.5]], 
     StyleBox["and", "Subsubsection",
      FontSize->18,
      FontColor->RGBColor[0.5, 0, 0.5]], 
     StyleBox["-", "Subsubsection",
      FontSize->18,
      FontColor->RGBColor[0.5, 0, 0.5]], 
     RowBox[{
      StyleBox["whisker", "Subsubsection",
       FontSize->18,
       FontColor->RGBColor[0.5, 0, 0.5]], 
      StyleBox[" ", "Subsubsection",
       FontSize->18,
       FontColor->RGBColor[0.5, 0, 0.5]], 
      StyleBox["plot", "Subsubsection",
       FontSize->18,
       FontColor->RGBColor[0.5, 0, 0.5]], 
      StyleBox[" ", "Subsubsection",
       FontSize->18,
       FontColor->RGBColor[0.5, 0, 0.5]], 
      StyleBox["showing", "Subsubsection",
       FontSize->18,
       FontColor->RGBColor[0.5, 0, 0.5]], 
      StyleBox[" ", "Subsubsection",
       FontSize->18,
       FontColor->RGBColor[0.5, 0, 0.5]], 
      StyleBox["Robustness", "Subsubsection",
       FontSize->18,
       FontColor->RGBColor[0.5, 0, 0.5]], 
      StyleBox[" ", "Subsubsection",
       FontSize->18,
       FontColor->RGBColor[0.5, 0, 0.5]], 
      StyleBox["of", "Subsubsection",
       FontSize->18,
       FontColor->RGBColor[0.5, 0, 0.5]], 
      StyleBox[" ", "Subsubsection",
       FontSize->18,
       FontColor->RGBColor[0.5, 0, 0.5]], 
      StyleBox["iRBCs", "Subsubsection",
       FontSize->18,
       FontColor->RGBColor[0.5, 0, 0.5]]}]}], "*)"}], "Subsubsection",
   FontSize->18,
   FontColor->RGBColor[0.5, 0, 0.5]], "\[IndentingNewLine]", 
  RowBox[{
   RowBox[{
    RowBox[{"YvalsAmed", "=", 
     RowBox[{"YvalsA", "/", 
      RowBox[{"Median", "[", "YvalsA", "]"}]}]}], ";"}], 
   "\[IndentingNewLine]", 
   RowBox[{"bwplotY", "=", 
    RowBox[{"BoxWhiskerChart", "[", 
     RowBox[{
      RowBox[{"{", "YvalsAmed", "}"}], ",", 
      RowBox[{"FrameLabel", "\[Rule]", 
       RowBox[{"{", 
        RowBox[{"\"\<\>\"", ",", "\"\<iRBC  (cells /\[Mu]L)\>\""}], "}"}]}], 
      ",", " ", 
      RowBox[{"ChartStyle", "\[Rule]", 
       RowBox[{"{", "Red", "}"}]}], ",", 
      RowBox[{"LabelStyle", "\[Rule]", 
       RowBox[{"{", 
        RowBox[{
         RowBox[{"FontSize", "\[Rule]", "16"}], ",", 
         RowBox[{"FontFamily", "\[Rule]", "\"\<Helvetica\>\""}]}], "}"}]}], 
      ",", 
      RowBox[{"FrameStyle", "\[Rule]", 
       RowBox[{"Thickness", "[", "0.003", "]"}]}], ",", 
      RowBox[{"BaseStyle", "\[Rule]", 
       RowBox[{"{", 
        RowBox[{
         RowBox[{"FontSize", "\[Rule]", "20"}], ",", 
         RowBox[{"FontFamily", "\[Rule]", "\"\<Helvetica\>\""}]}], "}"}]}], 
      ",", 
      RowBox[{"ImageSize", "\[Rule]", "500"}], ",", 
      RowBox[{"AspectRatio", "\[Rule]", 
       RowBox[{"1", "/", "1.5"}]}]}], "]"}]}], 
   "\[IndentingNewLine]"}]}]], "Input",
 CellChangeTimes->{{3.733479782629998*^9, 3.7334798014503007`*^9}, 
   3.733731094572329*^9, {3.7531968729910088`*^9, 3.753196893790221*^9}, {
   3.75319707793605*^9, 3.75319707998136*^9}, {3.7532535909045424`*^9, 
   3.753253613577779*^9}, {3.7532562334199314`*^9, 3.7532562467962017`*^9}, {
   3.753257599890165*^9, 3.7532576146899443`*^9}, {3.753261575729844*^9, 
   3.7532615775579376`*^9}, {3.753265768336805*^9, 3.7532657850104628`*^9}, {
   3.7532658169594493`*^9, 3.7532658320716705`*^9}, {3.7532665881249237`*^9, 
   3.753266591062364*^9}, {3.7534473131300545`*^9, 3.7534473162718897`*^9}, {
   3.7535090275026474`*^9, 3.7535090304885025`*^9}, {3.7535096566012025`*^9, 
   3.7535096688434443`*^9}, {3.8309521615570517`*^9, 3.830952167403309*^9}, {
   3.830952238867532*^9, 3.830952240598131*^9}, {3.831035719351553*^9, 
   3.8310357459305277`*^9}},
 CellLabel->
  "In[201]:=",ExpressionUUID->"061900c3-9c68-4359-89d2-a46fdb67eec7"],

Cell[BoxData[
 GraphicsBox[{
   {Opacity[0], 
    PointBox[{{-0.19605693430634064`, 0.661648676130497}, {
     2.1960569343063403`, 1.3622391247977255`}}]}, 
   {RGBColor[0.982864, 0.7431472, 0.3262672], CapForm[None], {}, 
    {RGBColor[0.982864, 0.7431472, 0.3262672], 
     {RGBColor[1, 0, 0], 
      TagBox[
       TooltipBox[
        TagBox[
         DynamicBox[{
           FEPrivate`If[
            CurrentValue["MouseOver"], 
            EdgeForm[{
              GrayLevel[0.5], 
              AbsoluteThickness[1.5], 
              Opacity[0.66]}], {}, {}], 
           GraphicsGroupBox[{Antialiasing -> False, 
             
             PolygonBox[{{0.8039430656936596, 1.0690795776448643`}, {
              1.1960569343063403`, 1.0690795776448643`}, {1.1960569343063403`,
               0.9324834689534852}, {0.8039430656936596, 
              0.9324834689534852}}], {}, {{}, {}}, {}, {
              GrayLevel[0], 
              GrayLevel[1], 
              
              LineBox[{{1.1960569343063403`, 1.}, {0.8039430656936597, 
               1.}}]}, {}, {
              GrayLevel[0], 
              GrayLevel[0.5], 
              
              LineBox[{{{1., 0.9324834689534852}, {1., 0.693493696524462}}, {{
               1., 1.0690795776448643`}, {1., 1.3303941044037606`}}}]}, {
              GrayLevel[0], 
              GrayLevel[0.5], 
              
              LineBox[{{{1.0980284671531702`, 0.693493696524462}, {
               0.9019715328468298, 0.693493696524462}}, {{1.0980284671531702`,
                1.3303941044037606`}, {0.9019715328468298, 
               1.3303941044037606`}}}]}, {}}]},
          
          ImageSizeCache->{{297.5857864376269, 
           384.4142135623731}, {-169.4142135623731, 141.4142135623731}}],
         "DelayedMouseEffectStyle"],
        StyleBox[
         TagBox[
          GridBox[{{
             StyleBox["\"max\"", Bold, StripOnInput -> False], 
             "1.3303941044037606`"}, {
             StyleBox["\"75%\"", Bold, StripOnInput -> False], 
             "1.0690795776448643`"}, {
             StyleBox["\"median\"", Bold, StripOnInput -> False], "1.`"}, {
             StyleBox["\"25%\"", Bold, StripOnInput -> False], 
             "0.9324834689534852`"}, {
             StyleBox["\"min\"", Bold, StripOnInput -> False], 
             "0.693493696524462`"}}, 
           GridBoxAlignment -> {"Columns" -> {Center, ".", {Left}}}, 
           AutoDelete -> False, GridBoxDividers -> {"Columns" -> {
               Directive[
                GrayLevel[0.3]], {
                Directive[
                 GrayLevel[0.3]]}, 
               Directive[
                GrayLevel[0.3]]}, "Rows" -> {
               Directive[
                GrayLevel[0.3]], {
                Directive[
                 GrayLevel[0.3]]}, 
               Directive[
                GrayLevel[0.3]]}}, 
           GridBoxFrame -> {
            "ColumnsIndexed" -> {{{1, -1}, {1, -1}} -> GrayLevel[0]}}, 
           GridBoxItemSize -> {
            "Columns" -> {{Automatic}}, "Rows" -> {{Automatic}}}, BaseStyle -> 
           Directive[
             AbsoluteThickness[1], 
             Dashing[{}]]], "Grid"], {
         FontSize -> 16, FontFamily -> "Helvetica"}, StripOnInput -> False]],
       Annotation[#, 
        Style[
         Grid[{{
            Style["max", Bold], 1.3303941044037606`}, {
            Style["75%", Bold], 1.0690795776448643`}, {
            Style["median", Bold], 1.}, {
            Style["25%", Bold], 0.9324834689534852}, {
            Style["min", Bold], 0.693493696524462}}, Dividers -> {{
             Directive[
              GrayLevel[0.3]], {
              Directive[
               GrayLevel[0.3]]}, 
             Directive[
              GrayLevel[0.3]]}, {
             Directive[
              GrayLevel[0.3]], {
              Directive[
               GrayLevel[0.3]]}, 
             Directive[
              GrayLevel[0.3]]}}, Alignment -> {{Center, ".", {Left}}}, Frame -> 
          GrayLevel[0], BaseStyle -> Directive[
            AbsoluteThickness[1], 
            Dashing[{}]]], {FontSize -> 16, FontFamily -> "Helvetica"}], 
        "Tooltip"]& ]}}, {}, {}}, {{{{{{}, {}}, {}}, {}}, {}}, {}}, {}},
  AspectRatio->0.6666666666666666,
  Axes->{False, False},
  AxesLabel->{None, None},
  AxesOrigin->{0.7843373722630256, 0.661648676130497},
  BaseStyle->{FontSize -> 20, FontFamily -> "Helvetica"},
  DisplayFunction->Identity,
  Frame->True,
  FrameLabel->{{
     FormBox["\"iRBC  (cells /\[Mu]L)\"", TraditionalForm], None}, {
     FormBox["\"\"", TraditionalForm], None}},
  FrameStyle->Thickness[0.003],
  FrameTicks->{{Automatic, Automatic}, {{{1., 
       FormBox[
        TemplateBox[{0}, "Spacer1"], TraditionalForm], {0.008, 0}}, {
      0.8039430656936596, 
       FormBox[
        TemplateBox[{0}, "Spacer1"], TraditionalForm], {0, 0}}, {
      1.1960569343063403`, 
       FormBox[
        TemplateBox[{0}, "Spacer1"], TraditionalForm], {0, 0}}}, {{1., 
       FormBox[
        TemplateBox[{0}, "Spacer1"], TraditionalForm], {0.008, 0}}, {
      0.8039430656936596, 
       FormBox[
        TemplateBox[{0}, "Spacer1"], TraditionalForm], {0, 0}}, {
      1.1960569343063403`, 
       FormBox[
        TemplateBox[{0}, "Spacer1"], TraditionalForm], {0, 0}}}}},
  GridLinesStyle->Directive[
    GrayLevel[0.5, 0.4]],
  ImageSize->500,
  LabelStyle->{FontSize -> 16, FontFamily -> "Helvetica"},
  PlotRangePadding->{{
     Scaled[0.05], 
     Scaled[0.05]}, {
     Scaled[0.05], 
     Scaled[0.05]}},
  Ticks->{{{1., 
      FormBox[
       TemplateBox[{0}, "Spacer1"], TraditionalForm], {0.008, 0}}, {
     0.8039430656936596, 
      FormBox[
       TemplateBox[{0}, "Spacer1"], TraditionalForm], {0, 0}}, {
     1.1960569343063403`, 
      FormBox[
       TemplateBox[{0}, "Spacer1"], TraditionalForm], {0, 0}}}, 
    Automatic}]], "Output",
 CellChangeTimes->{3.7337309696875896`*^9, 3.733731474282065*^9, 
  3.753196894381973*^9, 3.75319708136716*^9, 3.7532073341206226`*^9, 
  3.7532131284369516`*^9, 3.7532536152964444`*^9, 3.753256248311778*^9, 
  3.753256656852334*^9, 3.753256861743579*^9, 3.753257029872403*^9, 
  3.75326157912037*^9, 3.7532658339778295`*^9, 3.7535090326915607`*^9, 
  3.830952168106195*^9, 3.830952243065784*^9, 3.831044461836069*^9, 
  3.831051393505657*^9, 3.831051780752667*^9, 3.831052159042617*^9, 
  3.831052782439762*^9, 3.831083073060701*^9, 3.8310963780718327`*^9, 
  3.831172394421073*^9},
 CellLabel->
  "Out[202]=",ExpressionUUID->"7338e08f-1f4a-48d2-84e6-cab34630b4ba"]
}, Open  ]],

Cell[BoxData[
 RowBox[{
  StyleBox[
   RowBox[{"(*", 
    RowBox[{
     StyleBox["Robustness", "Subsubsection",
      FontSize->18,
      FontColor->RGBColor[0.5, 0, 0.5]], 
     StyleBox[" ", "Subsubsection",
      FontSize->18,
      FontColor->RGBColor[0.5, 0, 0.5]], 
     StyleBox["analysis", "Subsubsection",
      FontSize->18,
      FontColor->RGBColor[0.5, 0, 0.5]], 
     StyleBox[" ", "Subsubsection",
      FontSize->18,
      FontColor->RGBColor[0.5, 0, 0.5]], 
     StyleBox["of", "Subsubsection",
      FontSize->18,
      FontColor->RGBColor[0.5, 0, 0.5]], 
     StyleBox[" ", "Subsubsection",
      FontSize->18,
      FontColor->RGBColor[0.5, 0, 0.5]], 
     StyleBox["LSA", "Subsubsection",
      FontSize->18,
      FontColor->RGBColor[0.5, 0, 0.5]]}], "*)"}], "Subsubsection",
   FontSize->18,
   FontColor->RGBColor[0.5, 0, 0.5]], "\[IndentingNewLine]", 
  RowBox[{
   RowBox[{
    RowBox[{"model", "=", "modelaMF"}], ";"}], "\[IndentingNewLine]", 
   RowBox[{
    RowBox[{"validStSt", "=", "validStStA"}], ";"}], "\[IndentingNewLine]", 
   RowBox[{
    RowBox[{"oldStSt", "=", 
     RowBox[{"(*", 
      RowBox[{"ststSolMatFormR", "[", 
       RowBox[{"model", ",", "100000"}], "]"}], "*)"}], "oldStStA"}], ";"}], 
   "\[IndentingNewLine]", 
   RowBox[{
    RowBox[{"vars", "=", 
     RowBox[{
      RowBox[{"Select", "[", 
       RowBox[{
        RowBox[{"oldStSt", "[", 
         RowBox[{"[", "1", "]"}], "]"}], ",", 
        RowBox[{
         RowBox[{
          RowBox[{"#", "[", 
           RowBox[{"[", "2", "]"}], "]"}], ">", "0.0001"}], "&"}]}], "]"}], 
      "[", 
      RowBox[{"[", 
       RowBox[{";;", ",", "1"}], "]"}], "]"}]}], ";"}], "\[IndentingNewLine]", 
   RowBox[{
    RowBox[{"parameterSpaceResponsesModelA", "=", 
     RowBox[{"ParallelTable", "[", "\[IndentingNewLine]", 
      RowBox[{
       RowBox[{
        RowBox[{"paramSet", "=", 
         RowBox[{"validStSt", "[", 
          RowBox[{"[", 
           RowBox[{"z", ",", "2"}], "]"}], "]"}]}], ";", 
        "\[IndentingNewLine]", 
        RowBox[{"oldStSt", "=", 
         RowBox[{"validStSt", "[", 
          RowBox[{"[", 
           RowBox[{"z", ",", "1"}], "]"}], "]"}]}], ";", 
        "\[IndentingNewLine]", 
        RowBox[{"startingpoint", "=", 
         RowBox[{"Table", "[", 
          RowBox[{
           RowBox[{
            RowBox[{
             RowBox[{
              RowBox[{"#", "[", 
               RowBox[{"[", "1", "]"}], "]"}], "\[Rule]", 
              RowBox[{"#", "[", 
               RowBox[{"[", "2", "]"}], "]"}]}], "&"}], "/@", 
            RowBox[{"oldStSt", "[", 
             RowBox[{"[", "i", "]"}], "]"}]}], ",", 
           RowBox[{"{", 
            RowBox[{"i", ",", "1", ",", "2"}], "}"}]}], "]"}]}], ";", 
        "\[IndentingNewLine]", 
        RowBox[{"model", "=", 
         RowBox[{"addParametersToModel", "[", 
          RowBox[{"modelaMF", ",", "paramSet"}], "]"}]}], ";", 
        "\[IndentingNewLine]", 
        RowBox[{"paramSetResp", "=", 
         RowBox[{"Table", "[", "\[IndentingNewLine]", 
          RowBox[{
           RowBox[{
            RowBox[{"param", "=", 
             RowBox[{"paramSet", "[", 
              RowBox[{"[", "j", "]"}], "]"}]}], ";", "\[IndentingNewLine]", 
            RowBox[{"tempMod", "=", 
             RowBox[{"addParametersToModel", "[", 
              RowBox[{"model", ",", "\[IndentingNewLine]", 
               RowBox[{"{", 
                RowBox[{
                 RowBox[{"param", "[", 
                  RowBox[{"[", "1", "]"}], "]"}], "\[Rule]", 
                 RowBox[{
                  RowBox[{"param", "[", 
                   RowBox[{"[", "2", "]"}], "]"}], "*", "1.001"}]}], "}"}]}], 
              "]"}]}], ";", "\[IndentingNewLine]", 
            RowBox[{"newStStUp", "=", 
             RowBox[{"Quiet", "[", 
              RowBox[{"ststSolMatFormR", "[", 
               RowBox[{"tempMod", ",", "10000", ",", "startingpoint"}], "]"}],
               "]"}]}], ";", "\[IndentingNewLine]", 
            RowBox[{"tempMod", "=", 
             RowBox[{"addParametersToModel", "[", 
              RowBox[{"model", ",", "\[IndentingNewLine]", 
               RowBox[{"{", 
                RowBox[{
                 RowBox[{"param", "[", 
                  RowBox[{"[", "1", "]"}], "]"}], "\[Rule]", 
                 RowBox[{
                  RowBox[{"param", "[", 
                   RowBox[{"[", "2", "]"}], "]"}], "*", "0.999"}]}], "}"}]}], 
              "]"}]}], ";", "\[IndentingNewLine]", 
            RowBox[{"newStStDown", "=", 
             RowBox[{"Quiet", "[", 
              RowBox[{"ststSolMatFormR", "[", 
               RowBox[{"tempMod", ",", "10000", ",", "startingpoint"}], "]"}],
               "]"}]}], ";", "\[IndentingNewLine]", 
            RowBox[{"respTab", "=", 
             RowBox[{"Table", "[", "\[IndentingNewLine]", 
              RowBox[{
               RowBox[{"{", 
                RowBox[{
                 RowBox[{"param", "[", 
                  RowBox[{"[", "1", "]"}], "]"}], ",", 
                 RowBox[{"vars", "[", 
                  RowBox[{"[", "i", "]"}], "]"}], ",", 
                 RowBox[{
                  RowBox[{"(", 
                   RowBox[{
                    RowBox[{"(", 
                    RowBox[{
                    RowBox[{"vars", "[", 
                    RowBox[{"[", "i", "]"}], "]"}], "/.", 
                    RowBox[{"newStStUp", "[", 
                    RowBox[{"[", "1", "]"}], "]"}]}], ")"}], "-", 
                    RowBox[{"(", 
                    RowBox[{
                    RowBox[{"vars", "[", 
                    RowBox[{"[", "i", "]"}], "]"}], "/.", 
                    RowBox[{"newStStDown", "[", 
                    RowBox[{"[", "1", "]"}], "]"}]}], ")"}]}], ")"}], "/", 
                  RowBox[{"(", 
                   RowBox[{
                    RowBox[{"2", "*", "0.001", 
                    RowBox[{"vars", "[", 
                    RowBox[{"[", "i", "]"}], "]"}]}], "/.", 
                    RowBox[{"oldStSt", "[", 
                    RowBox[{"[", "1", "]"}], "]"}]}], ")"}]}]}], "}"}], ",", 
               RowBox[{"{", 
                RowBox[{"i", ",", "1", ",", 
                 RowBox[{"Length", "[", "vars", "]"}]}], "}"}]}], "]"}]}], 
            ";", "\[IndentingNewLine]", "respTab"}], ",", 
           RowBox[{"{", 
            RowBox[{"j", ",", "1", ",", 
             RowBox[{"Length", "[", 
              RowBox[{"model", "[", 
               RowBox[{"[", "4", "]"}], "]"}], "]"}]}], "}"}]}], "]"}]}], ";",
         "\[IndentingNewLine]", 
        RowBox[{"{", 
         RowBox[{"paramSetResp", ",", "paramSet"}], "}"}]}], ",", 
       "\[IndentingNewLine]", 
       RowBox[{"{", 
        RowBox[{"z", ",", "1", ",", 
         RowBox[{"Length", "[", "validStSt", "]"}]}], "}"}]}], "]"}]}], ";"}],
    "\[IndentingNewLine]", 
   RowBox[{
    RowBox[{"parameterSpaceResponsesModelAFlat", "=", 
     RowBox[{"Select", "[", 
      RowBox[{
       RowBox[{"Flatten", "[", 
        RowBox[{
         RowBox[{"parameterSpaceResponsesModelA", "[", 
          RowBox[{"[", 
           RowBox[{";;", ",", "1"}], "]"}], "]"}], ",", "2"}], "]"}], ",", 
       RowBox[{
        RowBox[{"!", 
         RowBox[{
          RowBox[{"#", "[", 
           RowBox[{"[", "3", "]"}], "]"}], "===", "Null"}]}], "&"}]}], 
      "]"}]}], ";"}], "\[IndentingNewLine]", 
   RowBox[{
    RowBox[{"validPairs", "=", "validPairsA"}], ";"}], "\[IndentingNewLine]", 
   RowBox[{
    RowBox[{"respBigTabA", "=", 
     RowBox[{"Table", "[", "\[IndentingNewLine]", 
      RowBox[{
       RowBox[{
        RowBox[{"paramName", "=", 
         RowBox[{"model", "[", 
          RowBox[{"[", 
           RowBox[{"4", ",", "i", ",", "1"}], "]"}], "]"}]}], ";", 
        "\[IndentingNewLine]", 
        RowBox[{"varName", "=", 
         RowBox[{"vars", "[", 
          RowBox[{"[", "j", "]"}], "]"}]}], ";", "\[IndentingNewLine]", 
        RowBox[{"Select", "[", 
         RowBox[{"parameterSpaceResponsesModelAFlat", ",", 
          RowBox[{
           RowBox[{
            RowBox[{
             RowBox[{"#", "[", 
              RowBox[{"[", "1", "]"}], "]"}], "===", "paramName"}], "&&", 
            RowBox[{
             RowBox[{"#", "[", 
              RowBox[{"[", "2", "]"}], "]"}], "===", "varName"}], "&&", 
            RowBox[{
             RowBox[{"MemberQ", "[", 
              RowBox[{"validPairs", ",", 
               RowBox[{"{", 
                RowBox[{"paramName", ",", "varName"}], "}"}]}], "]"}], 
             "\[Equal]", "True"}]}], "&"}]}], "]"}]}], ",", 
       RowBox[{"{", 
        RowBox[{"i", ",", "1", ",", 
         RowBox[{"Length", "[", 
          RowBox[{"model", "[", 
           RowBox[{"[", "4", "]"}], "]"}], "]"}]}], "}"}], ",", 
       RowBox[{"{", 
        RowBox[{"j", ",", "1", ",", 
         RowBox[{"Length", "[", "vars", "]"}]}], "}"}]}], "]"}]}], 
    ";"}]}]}]], "Input",
 CellChangeTimes->{{3.7337351257281837`*^9, 3.733735138792054*^9}, {
   3.73373517577565*^9, 3.733735183275022*^9}, {3.733735497597097*^9, 
   3.7337355004598007`*^9}, {3.7531958589474764`*^9, 3.753195859619355*^9}, {
   3.7531974307472734`*^9, 3.7531974320597324`*^9}, {3.7531974819969244`*^9, 
   3.753197488246749*^9}, {3.7531994806842794`*^9, 3.7531994869198713`*^9}, {
   3.7532080105273824`*^9, 3.7532080948885565`*^9}, {3.7532081862815027`*^9, 
   3.753208194470273*^9}, {3.753208225539426*^9, 3.753208259060817*^9}, {
   3.7532084778797145`*^9, 3.753208544079911*^9}, {3.753208574525381*^9, 
   3.7532085791189938`*^9}, {3.7532086500061655`*^9, 
   3.7532086543654103`*^9}, {3.7532087152940903`*^9, 
   3.7532087300453176`*^9}, {3.7532088684605093`*^9, 3.7532089375274963`*^9}, 
   3.753447376989047*^9, {3.753509058224652*^9, 3.753509081476653*^9}, 
   3.7535098218021336`*^9, {3.7535629811986246`*^9, 3.7535630003335686`*^9}, {
   3.7535630900534344`*^9, 3.75356310407971*^9}, {3.7535632481673007`*^9, 
   3.753563280710774*^9}, {3.7535633622662306`*^9, 3.753563376083658*^9}, {
   3.7535653830526543`*^9, 3.7535653951626177`*^9}, {3.753565500376108*^9, 
   3.7535655140037255`*^9}, {3.753565653240367*^9, 3.7535656722459445`*^9}, {
   3.7535660084091167`*^9, 3.753566015910675*^9}, {3.753566328036229*^9, 
   3.7535663378491125`*^9}, 3.7535668476091695`*^9, {3.830952266804562*^9, 
   3.830952280368801*^9}, 3.8309523309715023`*^9, {3.831036361021391*^9, 
   3.8310363667717953`*^9}, {3.8310517059179993`*^9, 3.8310517086855*^9}, {
   3.831051741373744*^9, 3.831051743910322*^9}, {3.831051817039975*^9, 
   3.8310518280098886`*^9}},
 CellLabel->
  "In[203]:=",ExpressionUUID->"41665363-52c0-4401-be8a-76530af5937c"],

Cell[BoxData[{
 RowBox[{
  RowBox[{"testTab", "=", 
   RowBox[{"DeleteCases", "[", 
    RowBox[{
     RowBox[{"Flatten", "[", 
      RowBox[{"respBigTabA", ",", "2"}], "]"}], ",", 
     RowBox[{"{", "}"}]}], "]"}]}], ";"}], "\[IndentingNewLine]", 
 RowBox[{
  RowBox[{"testTab2", "=", 
   RowBox[{"Partition", "[", 
    RowBox[{"testTab", ",", 
     RowBox[{"Length", "[", "validStStA", "]"}]}], "]"}]}], ";"}]}], "Input",
 CellChangeTimes->{3.7535630338446207`*^9, 3.7535668814587917`*^9},
 CellLabel->
  "In[211]:=",ExpressionUUID->"3a968195-3b00-4fd5-a094-65fa2ed1a2aa"],

Cell[CellGroupData[{

Cell[BoxData[
 RowBox[{"testTab2", "[", 
  RowBox[{"[", 
   RowBox[{"12", ",", "1"}], "]"}], "]"}]], "Input",
 CellChangeTimes->{{3.831052196243346*^9, 3.831052223088748*^9}, 
   3.831173975500799*^9, {3.831175227181692*^9, 3.8311752479834747`*^9}, {
   3.831175478522572*^9, 3.8311755891206636`*^9}},
 CellLabel->
  "In[239]:=",ExpressionUUID->"47c7c53f-134e-4b1f-9b11-b7fd7b18915e"],

Cell[BoxData[
 RowBox[{"{", 
  RowBox[{"model`betaX", ",", 
   RowBox[{"model`Y", "[", "t", "]"}], ",", "0.35490729387068587`"}], 
  "}"}]], "Output",
 CellChangeTimes->{
  3.831052223961522*^9, 3.831055424229875*^9, 3.8310857301829777`*^9, 
   3.831099196658869*^9, {3.831175218111374*^9, 3.831175248421462*^9}, {
   3.831175483754561*^9, 3.831175589366087*^9}},
 CellLabel->
  "Out[239]=",ExpressionUUID->"d1bd085e-7320-4590-9e61-c34d7d81d7f6"]
}, Open  ]],

Cell[CellGroupData[{

Cell[BoxData[
 RowBox[{"\[IndentingNewLine]", 
  StyleBox[
   RowBox[{"(*", 
    StyleBox["Histograms", "Subsubsection",
     FontSize->18,
     FontColor->RGBColor[0.5, 0, 0.5]], "*)"}], "Subsubsection",
   FontSize->18,
   FontColor->RGBColor[0.5, 0, 0.5]], "\[IndentingNewLine]", 
  RowBox[{
   RowBox[{"tablaAokrinya", "=", 
    RowBox[{"Table", "[", "\[IndentingNewLine]", 
     RowBox[{
      RowBox[{
       RowBox[{"parName", "=", 
        RowBox[{"StringReplace", "[", 
         RowBox[{
          RowBox[{"ToString", "[", 
           RowBox[{"testTab2", "[", 
            RowBox[{"[", 
             RowBox[{"i", ",", "1", ",", "1"}], "]"}], "]"}], "]"}], ",", 
          RowBox[{"\"\<model`\>\"", "\[Rule]", "\"\<\>\""}]}], "]"}]}], ";", 
       "\[IndentingNewLine]", 
       RowBox[{"varName", "=", 
        RowBox[{"StringReplace", "[", 
         RowBox[{
          RowBox[{"ToString", "[", 
           RowBox[{"testTab2", "[", 
            RowBox[{"[", 
             RowBox[{"i", ",", "1", ",", "2"}], "]"}], "]"}], "]"}], ",", 
          RowBox[{"\"\<model`\>\"", "\[Rule]", "\"\<\>\""}]}], "]"}]}], ";", 
       "\[IndentingNewLine]", 
       RowBox[{"wtResponse", "=", 
        RowBox[{
         RowBox[{"Select", "[", 
          RowBox[{
           RowBox[{"Flatten", "[", 
            RowBox[{"respTabA", ",", "1"}], "]"}], ",", 
           RowBox[{
            RowBox[{
             RowBox[{"{", 
              RowBox[{
               RowBox[{"#", "[", 
                RowBox[{"[", "1", "]"}], "]"}], ",", 
               RowBox[{"#", "[", 
                RowBox[{"[", "2", "]"}], "]"}]}], "}"}], "\[Equal]", 
             RowBox[{"{", 
              RowBox[{
               RowBox[{"testTab2", "[", 
                RowBox[{"[", 
                 RowBox[{"i", ",", "1", ",", "1"}], "]"}], "]"}], ",", 
               RowBox[{"testTab2", "[", 
                RowBox[{"[", 
                 RowBox[{"i", ",", "1", ",", "2"}], "]"}], "]"}]}], "}"}]}], 
            "&"}]}], "]"}], "[", 
         RowBox[{"[", 
          RowBox[{"1", ",", "3"}], "]"}], "]"}]}], ";", "\[IndentingNewLine]", 
       RowBox[{"Show", "[", 
        RowBox[{
         RowBox[{"Histogram", "[", 
          RowBox[{
           RowBox[{"testTab2", "[", 
            RowBox[{"[", 
             RowBox[{"i", ",", ";;", ",", "3"}], "]"}], "]"}], ",", 
           RowBox[{"{", 
            RowBox[{
             RowBox[{"Min", "[", 
              RowBox[{"testTab2", "[", 
               RowBox[{"[", 
                RowBox[{"i", ",", ";;", ",", "3"}], "]"}], "]"}], "]"}], ",", 
             RowBox[{"Max", "[", 
              RowBox[{"testTab2", "[", 
               RowBox[{"[", 
                RowBox[{"i", ",", ";;", ",", "3"}], "]"}], "]"}], "]"}], ",", 
             RowBox[{
              RowBox[{"Abs", "[", 
               RowBox[{
                RowBox[{"Max", "[", 
                 RowBox[{"testTab2", "[", 
                  RowBox[{"[", 
                   RowBox[{"i", ",", ";;", ",", "3"}], "]"}], "]"}], "]"}], 
                "-", 
                RowBox[{"Min", "[", 
                 RowBox[{"testTab2", "[", 
                  RowBox[{"[", 
                   RowBox[{"i", ",", ";;", ",", "3"}], "]"}], "]"}], "]"}]}], 
               "]"}], "/", "50"}]}], "}"}], ",", "Probability", ",", 
           RowBox[{"Frame", "\[Rule]", "True"}], ",", 
           RowBox[{"FrameLabel", "\[Rule]", 
            RowBox[{"{", 
             RowBox[{
              SubsuperscriptBox["R", "parName", "varName"], ",", 
              "\"\<Probablity\>\""}], "}"}]}], ",", 
           RowBox[{"LabelStyle", "\[Rule]", 
            RowBox[{"{", 
             RowBox[{
              RowBox[{"FontSize", "\[Rule]", "16"}], ",", 
              RowBox[{"FontFamily", "\[Rule]", "\"\<Helvetica\>\""}]}], 
             "}"}]}], ",", 
           RowBox[{"FrameStyle", "\[Rule]", 
            RowBox[{"Thickness", "[", "0.003", "]"}]}], ",", 
           RowBox[{"PlotRange", "\[Rule]", "All"}], ",", 
           RowBox[{"BaseStyle", "\[Rule]", 
            RowBox[{"{", 
             RowBox[{
              RowBox[{"FontSize", "\[Rule]", "20"}], ",", 
              RowBox[{"FontFamily", "\[Rule]", "\"\<Helvetica\>\""}]}], 
             "}"}]}], ",", 
           RowBox[{"ImageSize", "\[Rule]", "500"}], ",", 
           RowBox[{"AspectRatio", "\[Rule]", 
            RowBox[{"1", "/", "1.5"}]}], ",", 
           RowBox[{"Axes", "\[Rule]", "False"}], ",", 
           RowBox[{"PlotRange", "\[Rule]", "Automatic"}]}], " ", "]"}], ",", 
         RowBox[{"ListLinePlot", "[", 
          RowBox[{
           RowBox[{"{", 
            RowBox[{
             RowBox[{"{", 
              RowBox[{"wtResponse", ",", "0"}], "}"}], ",", 
             RowBox[{"{", 
              RowBox[{"wtResponse", ",", "1"}], "}"}]}], "}"}], ",", 
           RowBox[{"PlotStyle", "\[Rule]", 
            RowBox[{"Directive", "[", 
             RowBox[{"Black", ",", 
              RowBox[{"Opacity", "[", "0.7", "]"}], ",", "Dashed", ",", 
              RowBox[{"Thickness", "[", "0.005", "]"}]}], "]"}]}]}], "]"}], 
         ",", 
         RowBox[{"PlotRange", "\[Rule]", 
          RowBox[{"{", 
           RowBox[{
            RowBox[{"{", 
             RowBox[{"0.2", ",", "0.8"}], "}"}], ",", 
            RowBox[{"{", 
             RowBox[{"0", ",", "0.08"}], "}"}]}], "}"}]}]}], "]"}]}], ",", 
      "\[IndentingNewLine]", 
      RowBox[{"{", 
       RowBox[{"i", ",", "12", ",", 
        RowBox[{"(*", 
         RowBox[{"Length", "[", "testTab2", "]"}], "*)"}], "12"}], "}"}]}], 
     "]"}]}], "\[IndentingNewLine]"}]}]], "Input",
 CellChangeTimes->{{3.733632567404973*^9, 3.7336325728034163`*^9}, {
   3.733632675863924*^9, 3.733632762935478*^9}, {3.733633122351097*^9, 
   3.7336331465575657`*^9}, {3.733717881796949*^9, 3.733717892123352*^9}, {
   3.7337179687452507`*^9, 3.733718040978518*^9}, {3.7337180939823503`*^9, 
   3.733718135638733*^9}, {3.7337182053721*^9, 3.733718337231282*^9}, {
   3.733720444921977*^9, 3.733720513609476*^9}, {3.733736090681306*^9, 
   3.7337360911752977`*^9}, {3.7531975036070976`*^9, 3.7531975367588453`*^9}, 
   3.7531975770286007`*^9, {3.753197642430208*^9, 3.753197695170002*^9}, {
   3.753209936781502*^9, 3.7532099464372263`*^9}, {3.7532100063110065`*^9, 
   3.753210124701125*^9}, {3.75321019416963*^9, 3.753210214076117*^9}, {
   3.7532577140936456`*^9, 3.753257724298115*^9}, {3.7532666725014377`*^9, 
   3.753266684564683*^9}, {3.753447387775358*^9, 3.7534474375543833`*^9}, {
   3.753509227024795*^9, 3.753509230712182*^9}, {3.7535095887258596`*^9, 
   3.7535095925382233`*^9}, {3.753565923129646*^9, 3.7535659295356874`*^9}, {
   3.753566897858666*^9, 3.7535669105520334`*^9}, {3.753566941220595*^9, 
   3.7535669422205377`*^9}, {3.753596449327602*^9, 3.753596452844832*^9}, 
   3.830965147536839*^9, {3.830965896247324*^9, 3.8309659085310993`*^9}, {
   3.830966015309801*^9, 3.8309660154135847`*^9}, {3.8309661238042316`*^9, 
   3.830966127587844*^9}, {3.831036379099049*^9, 3.831036392191136*^9}, {
   3.831052246786901*^9, 3.831052253920356*^9}, {3.831052407487365*^9, 
   3.831052413402088*^9}, {3.8311755270601797`*^9, 3.831175542811865*^9}, {
   3.8311755921855917`*^9, 3.8311756800186167`*^9}},
 CellLabel->
  "In[243]:=",ExpressionUUID->"7d961d5f-ec61-4595-a15f-138b0624932f"],

Cell[BoxData[
 RowBox[{"{", 
  GraphicsBox[{{
     {RGBColor[0.987148, 0.8073604000000001, 0.49470040000000004`], EdgeForm[{
      Opacity[0.371], Thickness[Small]}], {}, 
      {RGBColor[0.987148, 0.8073604000000001, 0.49470040000000004`], 
       EdgeForm[{Opacity[0.371], Thickness[Small]}], 
       RectangleBox[{0.23990140622116637, 0}, {0.25034054076626877, 0.0006000600060006001},
        RoundingRadius->0], RectangleBox[{0.25034054076626877, 0}, {0.2607796753113712, 0.0012001200120012002},
        RoundingRadius->0], RectangleBox[{0.2607796753113712, 0}, {0.2712188098564736, 0.0017001700170017002},
        RoundingRadius->0], RectangleBox[{0.2712188098564736, 0}, {0.28165794440157604, 0.005900590059005901},
        RoundingRadius->0], RectangleBox[{0.28165794440157604, 0}, {0.29209707894667847, 0.010101010101010102},
        RoundingRadius->0], RectangleBox[{0.29209707894667847, 0}, {0.30253621349178084, 0.014301430143014302},
        RoundingRadius->0], RectangleBox[{0.30253621349178084, 0}, {0.31297534803688326, 0.024302430243024302},
        RoundingRadius->0], RectangleBox[{0.31297534803688326, 0}, {0.3234144825819857, 0.0318031803180318},
        RoundingRadius->0], RectangleBox[{0.3234144825819857, 0}, {0.3338536171270881, 0.037903790379037905},
        RoundingRadius->0], RectangleBox[{0.3338536171270881, 0}, {0.34429275167219053, 0.0521052105210521},
        RoundingRadius->0], RectangleBox[{0.34429275167219053, 0}, {0.3547318862172929, 0.05310531053105311},
        RoundingRadius->0], RectangleBox[{0.3547318862172929, 0}, {0.3651710207623954, 0.05860586058605861},
        RoundingRadius->0], RectangleBox[{0.3651710207623954, 0}, {0.37561015530749775, 0.0669066906690669},
        RoundingRadius->0], RectangleBox[{0.37561015530749775, 0}, {0.3860492898526002, 0.06790679067906791},
        RoundingRadius->0], 
       RectangleBox[{0.3860492898526002, 0}, {0.3964884243977026, 0.0637063706370637},
        RoundingRadius->0], RectangleBox[{0.3964884243977026, 0}, {0.40692755894280497, 0.06450645064506451},
        RoundingRadius->0], RectangleBox[{0.40692755894280497, 0}, {0.41736669348790745, 0.061406140614061404},
        RoundingRadius->0], RectangleBox[{0.41736669348790745, 0}, {0.4278058280330098, 0.05670567056705671},
        RoundingRadius->0], RectangleBox[{0.4278058280330098, 0}, {0.43824496257811224, 0.052705270527052706},
        RoundingRadius->0], RectangleBox[{0.43824496257811224, 0}, {0.44868409712321466, 0.050505050505050504},
        RoundingRadius->0], RectangleBox[{0.44868409712321466, 0}, {0.45912323166831703, 0.03850385038503851},
        RoundingRadius->0], RectangleBox[{0.45912323166831703, 0}, {0.4695623662134195, 0.036403640364036406},
        RoundingRadius->0], RectangleBox[{0.4695623662134195, 0}, {0.4800015007585219, 0.026302630263026303},
        RoundingRadius->0], RectangleBox[{0.4800015007585219, 0}, {0.49044063530362436, 0.0242024202420242},
        RoundingRadius->0], RectangleBox[{0.49044063530362436, 0}, {0.5008797698487267, 0.019101910191019103},
        RoundingRadius->0], RectangleBox[{0.5008797698487267, 0}, {0.5113189043938291, 0.0157015701570157},
        RoundingRadius->0], RectangleBox[{0.5113189043938291, 0}, {0.5217580389389316, 0.014501450145014501},
        RoundingRadius->0], RectangleBox[{0.5217580389389316, 0}, {0.532197173484034, 0.011701170117011701},
        RoundingRadius->0], RectangleBox[{0.532197173484034, 0}, {0.5426363080291364, 0.007600760076007601},
        RoundingRadius->0], RectangleBox[{0.5426363080291364, 0}, {0.5530754425742388, 0.0067006700670067},
        RoundingRadius->0], RectangleBox[{0.5530754425742388, 0}, {0.5635145771193412, 0.005700570057005701},
        RoundingRadius->0], RectangleBox[{0.5635145771193412, 0}, {0.5739537116644436, 0.0044004400440044},
        RoundingRadius->0], RectangleBox[{0.5739537116644436, 0}, {0.584392846209546, 0.0036003600360036},
        RoundingRadius->0], RectangleBox[{0.584392846209546, 0}, {0.5948319807546485, 0.0025002500250025004},
        RoundingRadius->0], RectangleBox[{0.5948319807546485, 0}, {0.6052711152997509, 0.002000200020002},
        RoundingRadius->0], RectangleBox[{0.6052711152997509, 0}, {0.6157102498448532, 0.0011001100110011},
        RoundingRadius->0], RectangleBox[{0.6157102498448532, 0}, {0.6261493843899557, 0.0015001500150015},
        RoundingRadius->0], RectangleBox[{0.6261493843899557, 0}, {0.6365885189350581, 0.00040004000400040005},
        RoundingRadius->0], RectangleBox[{0.6365885189350581, 0}, {0.6470276534801606, 0.0006000600060006001},
        RoundingRadius->0], RectangleBox[{0.6470276534801606, 0}, {0.6574667880252629, 0.0007000700070007},
        RoundingRadius->0], RectangleBox[{0.6574667880252629, 0}, {0.6679059225703653, 0.00030003000300030005},
        RoundingRadius->0], RectangleBox[{0.6679059225703653, 0}, {0.6783450571154678, 0.00010001000100010001},
        RoundingRadius->0], RectangleBox[{0.6783450571154678, 0}, {0.6887841916605701, 0.00020002000200020003},
        RoundingRadius->0], RectangleBox[{0.709662460750775, 0}, {0.7201015952958774, 0.00010001000100010001},
        RoundingRadius->0], RectangleBox[{0.7201015952958774, 0}, {0.7305407298409798, 0.00010001000100010001},
        RoundingRadius->
         0]}, {}, {}}, {{}, {}, {}, {}, {}, {}, {}, {}, {}, {}, {}, {}, {}, \
{}, {}, {}, {}, {}, {}, {}, {}, {}, {}, {}, {}, {}, {}, {}, {}, {}, {}, {}, \
{}, {}, {}, {}, {}, {}, {}, {}, {}, {}, {}, {}, {}}}, {{}, {{}, {}, 
      {GrayLevel[0], PointSize[
        NCache[
         Rational[7, 360], 0.019444444444444445`]], Thickness[0.005], Opacity[
       0.7], Dashing[{Small, Small}], 
       LineBox[{{0.39398755102842353`, 0.}, {0.39398755102842353`, 
        1.}}]}}, {{}, {}}}},
   AspectRatio->0.6666666666666666,
   Axes->{False, False},
   AxesLabel->{None, None},
   AxesOrigin->{0.22946227167606395`, 0},
   BaseStyle->{FontSize -> 20, FontFamily -> "Helvetica"},
   Frame->True,
   FrameLabel->{{
      FormBox["\"Probablity\"", TraditionalForm], None}, {
      FormBox[
       SubsuperscriptBox["R", "\"betaX\"", "\"Y[t]\""], TraditionalForm], 
      None}},
   FrameStyle->Thickness[0.003],
   FrameTicks->{{Automatic, Automatic}, {Automatic, Automatic}},
   GridLines->{None, None},
   GridLinesStyle->Directive[
     GrayLevel[0.5, 0.4]],
   ImageSize->500,
   LabelStyle->{FontSize -> 16, FontFamily -> "Helvetica"},
   PlotRange->{{0.2, 0.8}, {0, 0.08}},
   PlotRangePadding->{{
      Scaled[0.02], 
      Scaled[0.02]}, {None, 
      Scaled[0.05]}},
   Ticks->{Automatic, Automatic}], "}"}]], "Output",
 CellChangeTimes->{
  3.831175543405607*^9, 3.8311755951169*^9, {3.831175644940538*^9, 
   3.831175680745392*^9}},
 CellLabel->
  "Out[243]=",ExpressionUUID->"2e4e86ae-b4cb-4f26-b38f-f1a6cc04bec1"]
}, Open  ]],

Cell[TextData[StyleBox["Uncertainty analysis", "Subsubsection",
 FontColor->RGBColor[0.5, 0, 0.5]]], "Text",
 CellChangeTimes->{{3.831015513953203*^9, 
  3.831015529516954*^9}},ExpressionUUID->"ff8956b4-1abf-434e-83ca-\
8bdca6b7b186"],

Cell[BoxData[{
 RowBox[{
  RowBox[{"model", "=", "modelaMF"}], ";"}], "\[IndentingNewLine]", 
 RowBox[{
  RowBox[{"oldStSt", "=", "oldStStA"}], ";"}], "\[IndentingNewLine]", 
 RowBox[{
  RowBox[{"vars", "=", 
   RowBox[{
    RowBox[{"Select", "[", 
     RowBox[{
      RowBox[{"oldStSt", "[", 
       RowBox[{"[", "1", "]"}], "]"}], ",", 
      RowBox[{
       RowBox[{
        RowBox[{"#", "[", 
         RowBox[{"[", "2", "]"}], "]"}], ">", "0.01"}], "&"}]}], "]"}], "[", 
    RowBox[{"[", 
     RowBox[{";;", ",", "1"}], "]"}], "]"}]}], ";"}], "\[IndentingNewLine]", 
 RowBox[{
  RowBox[{"startingpoint", "=", 
   RowBox[{"Table", "[", 
    RowBox[{
     RowBox[{
      RowBox[{
       RowBox[{
        RowBox[{"#", "[", 
         RowBox[{"[", "1", "]"}], "]"}], "\[Rule]", 
        RowBox[{"#", "[", 
         RowBox[{"[", "2", "]"}], "]"}]}], "&"}], "/@", 
      RowBox[{"oldStSt", "[", 
       RowBox[{"[", "i", "]"}], "]"}]}], ",", 
     RowBox[{"{", 
      RowBox[{"i", ",", "1", ",", "2"}], "}"}]}], "]"}]}], 
  ";"}], "\[IndentingNewLine]", 
 RowBox[{
  RowBox[{"paramsToScan", "=", 
   RowBox[{"model", "[", 
    RowBox[{"[", "4", "]"}], "]"}]}], ";"}], "\[IndentingNewLine]", 
 RowBox[{
  RowBox[{"paramNames", "=", 
   RowBox[{"paramsToScan", "[", 
    RowBox[{"[", 
     RowBox[{";;", ",", "1"}], "]"}], "]"}]}], ";"}], "\n", 
 RowBox[{
  RowBox[{"paramVals", "=", 
   RowBox[{"paramsToScan", "[", 
    RowBox[{"[", 
     RowBox[{";;", ",", "2"}], "]"}], "]"}]}], ";"}], "\n", 
 RowBox[{
  RowBox[{
   RowBox[{"paramLogExtremes", "=", 
    RowBox[{"Table", "[", "\[IndentingNewLine]", 
     RowBox[{
      RowBox[{
       RowBox[{"var", "=", "0.10"}], ";", 
       RowBox[{
        RowBox[{"paramNames", "[", 
         RowBox[{"[", "i", "]"}], "]"}], "\[Rule]", 
        RowBox[{"{", 
         RowBox[{
          RowBox[{
           RowBox[{"(", 
            RowBox[{"1", "-", "var"}], ")"}], "*", 
           RowBox[{"paramVals", "[", 
            RowBox[{"[", "i", "]"}], "]"}]}], ",", 
          RowBox[{
           RowBox[{"(", 
            RowBox[{"1", "+", "var"}], ")"}], "*", 
           RowBox[{"paramVals", "[", 
            RowBox[{"[", "i", "]"}], "]"}]}]}], "}"}]}]}], ",", 
      RowBox[{"{", 
       RowBox[{"i", ",", "1", ",", 
        RowBox[{"Length", "[", "paramNames", "]"}]}], "}"}]}], "]"}]}], ";"}],
   "\n"}], "\[IndentingNewLine]", 
 RowBox[{
  RowBox[{
   RowBox[{"paramLogVariance", "=", 
    RowBox[{
     RowBox[{
      RowBox[{
       RowBox[{"#", "[", 
        RowBox[{"[", "1", "]"}], "]"}], "\[Rule]", 
       RowBox[{"If", "[", 
        RowBox[{
         RowBox[{
          RowBox[{"#", "[", 
           RowBox[{"[", "2", "]"}], "]"}], "\[NotEqual]", 
          RowBox[{"{", 
           RowBox[{"0.", ",", "0."}], "}"}]}], ",", 
         RowBox[{"Variance", "[", 
          RowBox[{"Log", "[", 
           RowBox[{"RandomVariate", "[", 
            RowBox[{
             RowBox[{"UniformDistribution", "[", 
              RowBox[{"{", 
               RowBox[{
                RowBox[{"#", "[", 
                 RowBox[{"[", 
                  RowBox[{"2", ",", "1"}], "]"}], "]"}], ",", 
                RowBox[{"#", "[", 
                 RowBox[{"[", 
                  RowBox[{"2", ",", "2"}], "]"}], "]"}]}], "}"}], "]"}], ",", 
             "1000000000"}], "]"}], "]"}], "]"}], ",", "0"}], "]"}]}], "&"}], 
     "/@", "paramLogExtremes"}]}], ";"}], "\[IndentingNewLine]"}], "\n", 
 RowBox[{
  RowBox[{"respTabA", "=", 
   RowBox[{"Flatten", "[", 
    RowBox[{
     RowBox[{"Table", "[", "\[IndentingNewLine]", 
      RowBox[{
       RowBox[{
        RowBox[{"param", "=", 
         RowBox[{"model", "[", 
          RowBox[{"[", 
           RowBox[{"4", ",", "j"}], "]"}], "]"}]}], ";", 
        "\[IndentingNewLine]", 
        RowBox[{"tempMod", "=", 
         RowBox[{"addParametersToModel", "[", 
          RowBox[{"model", ",", 
           RowBox[{"{", 
            RowBox[{
             RowBox[{"param", "[", 
              RowBox[{"[", "1", "]"}], "]"}], "\[Rule]", 
             RowBox[{
              RowBox[{"param", "[", 
               RowBox[{"[", "2", "]"}], "]"}], "*", "1.0001"}]}], "}"}]}], 
          "]"}]}], ";", "\[IndentingNewLine]", 
        RowBox[{"newStStUp", "=", 
         RowBox[{"Quiet", "[", 
          RowBox[{"ststSolMatFormR", "[", 
           RowBox[{"tempMod", ",", "10000", ",", "startingpoint"}], "]"}], 
          "]"}]}], ";", "\[IndentingNewLine]", 
        RowBox[{"respTab", "=", 
         RowBox[{"Table", "[", 
          RowBox[{
           RowBox[{"{", 
            RowBox[{
             RowBox[{"param", "[", 
              RowBox[{"[", "1", "]"}], "]"}], ",", 
             RowBox[{"vars", "[", 
              RowBox[{"[", "i", "]"}], "]"}], ",", 
             RowBox[{
              RowBox[{"(", 
               RowBox[{
                RowBox[{"param", "[", 
                 RowBox[{"[", "1", "]"}], "]"}], "/.", "paramLogVariance"}], 
               ")"}], "*", 
              RowBox[{
               RowBox[{"(", 
                RowBox[{
                 RowBox[{"(", 
                  RowBox[{
                   RowBox[{"(", 
                    RowBox[{
                    RowBox[{"vars", "[", 
                    RowBox[{"[", "i", "]"}], "]"}], "/.", 
                    RowBox[{"newStStUp", "[", 
                    RowBox[{"[", "1", "]"}], "]"}]}], ")"}], "-", 
                   RowBox[{"(", 
                    RowBox[{
                    RowBox[{"vars", "[", 
                    RowBox[{"[", "i", "]"}], "]"}], "/.", 
                    RowBox[{"oldStSt", "[", 
                    RowBox[{"[", "1", "]"}], "]"}]}], ")"}]}], ")"}], "/", 
                 RowBox[{"(", "0.0001", ")"}]}], ")"}], "^", "2"}]}]}], "}"}],
            ",", 
           RowBox[{"{", 
            RowBox[{"i", ",", "1", ",", 
             RowBox[{"Length", "[", "vars", "]"}]}], "}"}]}], "]"}]}], ";", 
        "\[IndentingNewLine]", "respTab"}], ",", 
       RowBox[{"{", 
        RowBox[{"j", ",", "1", ",", 
         RowBox[{"Length", "[", 
          RowBox[{"model", "[", 
           RowBox[{"[", "4", "]"}], "]"}], "]"}]}], "}"}]}], "]"}], ",", 
     "1"}], "]"}]}], ";"}], "\[IndentingNewLine]"}], "Input",
 CellChangeTimes->{{3.831036403943948*^9, 3.831036421103647*^9}, 
   3.831043845309511*^9, {3.8310510842154007`*^9, 3.831051112515032*^9}, {
   3.83105117395017*^9, 3.8310511743589153`*^9}, {3.831082146578371*^9, 
   3.831082160446076*^9}, {3.831082337296788*^9, 3.831082359385517*^9}, 
   3.831082533277048*^9, 3.8311763885183697`*^9, 3.8311766698142548`*^9},
 CellLabel->
  "In[271]:=",ExpressionUUID->"720a0e99-2c97-4d31-8c56-12002ded5443"],

Cell[CellGroupData[{

Cell[BoxData[
 RowBox[{"\[IndentingNewLine]", 
  RowBox[{
   RowBox[{
    RowBox[{"overallVariances", "=", 
     RowBox[{"Thread", "[", 
      RowBox[{"vars", "\[Rule]", 
       RowBox[{"(", 
        RowBox[{
         RowBox[{
          RowBox[{"Total", "[", "#", "]"}], "&"}], "/@", 
         RowBox[{
          RowBox[{"Table", "[", 
           RowBox[{
            RowBox[{"Select", "[", 
             RowBox[{"respTabA", ",", 
              RowBox[{
               RowBox[{
                RowBox[{
                 RowBox[{"#", "[", 
                  RowBox[{"[", "2", "]"}], "]"}], "\[Equal]", 
                 RowBox[{"vars", "[", 
                  RowBox[{"[", "i", "]"}], "]"}]}], "&&", 
                RowBox[{"!", 
                 RowBox[{
                  RowBox[{"#", "[", 
                   RowBox[{"[", "3", "]"}], "]"}], "===", 
                  "Indeterminate"}]}]}], "&"}]}], "]"}], ",", 
            RowBox[{"{", 
             RowBox[{"i", ",", "1", ",", 
              RowBox[{"Length", "[", "vars", "]"}]}], "}"}]}], "]"}], "[", 
          RowBox[{"[", 
           RowBox[{";;", ",", ";;", ",", "3"}], "]"}], "]"}]}], ")"}]}], 
      "]"}]}], ";"}], "\[IndentingNewLine]", "\[IndentingNewLine]", 
   RowBox[{
    RowBox[{"contributionOfPars", "=", 
     RowBox[{"Table", "[", "\[IndentingNewLine]", 
      RowBox[{
       RowBox[{
        RowBox[{"num", "=", 
         RowBox[{
          RowBox[{"Flatten", "[", 
           RowBox[{"Select", "[", 
            RowBox[{"respTabA", ",", 
             RowBox[{
              RowBox[{
               RowBox[{
                RowBox[{"#", "[", 
                 RowBox[{"[", "1", "]"}], "]"}], "\[Equal]", 
                RowBox[{"paramNames", "[", 
                 RowBox[{"[", "i", "]"}], "]"}]}], "&&", 
               RowBox[{
                RowBox[{"#", "[", 
                 RowBox[{"[", "2", "]"}], "]"}], "\[Equal]", 
                RowBox[{"vars", "[", 
                 RowBox[{"[", "j", "]"}], "]"}]}]}], "&"}]}], "]"}], "]"}], 
          "[", 
          RowBox[{"[", "3", "]"}], "]"}]}], ";", "\[IndentingNewLine]", 
        RowBox[{"denom", "=", 
         RowBox[{
          RowBox[{"vars", "[", 
           RowBox[{"[", "j", "]"}], "]"}], "/.", "overallVariances"}]}], ";", 
        "\[IndentingNewLine]", 
        RowBox[{"{", 
         RowBox[{
          RowBox[{"paramNames", "[", 
           RowBox[{"[", "i", "]"}], "]"}], ",", 
          RowBox[{"vars", "[", 
           RowBox[{"[", "j", "]"}], "]"}], ",", 
          RowBox[{
           RowBox[{"num", "/", "denom"}], "*", "100"}]}], "}"}]}], ",", 
       RowBox[{"{", 
        RowBox[{"j", ",", "1", ",", 
         RowBox[{"Length", "[", "vars", "]"}]}], "}"}], ",", 
       RowBox[{"{", 
        RowBox[{"i", ",", "1", ",", 
         RowBox[{"Length", "[", "paramNames", "]"}]}], "}"}]}], "]"}]}], 
    ";"}], "\[IndentingNewLine]", 
   RowBox[{"TableForm", "[", "contributionOfPars", "]"}]}]}]], "Input",
 CellChangeTimes->{{3.831036403943948*^9, 3.831036421103647*^9}, 
   3.831043845309511*^9, {3.8310510842154007`*^9, 3.831051112515032*^9}, {
   3.83105117395017*^9, 3.8310511743589153`*^9}, {3.831082146578371*^9, 
   3.831082148659646*^9}},
 CellLabel->
  "In[281]:=",ExpressionUUID->"322f7162-e1a2-4b99-8ac9-2737d073d3d2"],

Cell[BoxData[
 TagBox[GridBox[{
    {
     TagBox[GridBox[{
        {"model`A0"},
        {
         RowBox[{"model`A", "[", "t", "]"}]},
        {"0.`"}
       },
       GridBoxAlignment->{"Columns" -> {{Left}}, "Rows" -> {{Baseline}}},
       GridBoxSpacings->{"Columns" -> {
           Offset[0.27999999999999997`], {
            Offset[0.5599999999999999]}, 
           Offset[0.27999999999999997`]}, "Rows" -> {{
            Offset[0.2]}}}],
      Column], 
     TagBox[GridBox[{
        {"model`bM"},
        {
         RowBox[{"model`A", "[", "t", "]"}]},
        {"2.925160582374963`"}
       },
       GridBoxAlignment->{"Columns" -> {{Left}}, "Rows" -> {{Baseline}}},
       GridBoxSpacings->{"Columns" -> {
           Offset[0.27999999999999997`], {
            Offset[0.5599999999999999]}, 
           Offset[0.27999999999999997`]}, "Rows" -> {{
            Offset[0.2]}}}],
      Column], 
     TagBox[GridBox[{
        {"model`betaX"},
        {
         RowBox[{"model`A", "[", "t", "]"}]},
        {"3.455071831672251`"}
       },
       GridBoxAlignment->{"Columns" -> {{Left}}, "Rows" -> {{Baseline}}},
       GridBoxSpacings->{"Columns" -> {
           Offset[0.27999999999999997`], {
            Offset[0.5599999999999999]}, 
           Offset[0.27999999999999997`]}, "Rows" -> {{
            Offset[0.2]}}}],
      Column], 
     TagBox[GridBox[{
        {"model`c0"},
        {
         RowBox[{"model`A", "[", "t", "]"}]},
        {"0.002258653753172131`"}
       },
       GridBoxAlignment->{"Columns" -> {{Left}}, "Rows" -> {{Baseline}}},
       GridBoxSpacings->{"Columns" -> {
           Offset[0.27999999999999997`], {
            Offset[0.5599999999999999]}, 
           Offset[0.27999999999999997`]}, "Rows" -> {{
            Offset[0.2]}}}],
      Column], 
     TagBox[GridBox[{
        {"model`c1"},
        {
         RowBox[{"model`A", "[", "t", "]"}]},
        {"0.011977225544720048`"}
       },
       GridBoxAlignment->{"Columns" -> {{Left}}, "Rows" -> {{Baseline}}},
       GridBoxSpacings->{"Columns" -> {
           Offset[0.27999999999999997`], {
            Offset[0.5599999999999999]}, 
           Offset[0.27999999999999997`]}, "Rows" -> {{
            Offset[0.2]}}}],
      Column], 
     TagBox[GridBox[{
        {"model`eta1"},
        {
         RowBox[{"model`A", "[", "t", "]"}]},
        {"0.057023973118370465`"}
       },
       GridBoxAlignment->{"Columns" -> {{Left}}, "Rows" -> {{Baseline}}},
       GridBoxSpacings->{"Columns" -> {
           Offset[0.27999999999999997`], {
            Offset[0.5599999999999999]}, 
           Offset[0.27999999999999997`]}, "Rows" -> {{
            Offset[0.2]}}}],
      Column], 
     TagBox[GridBox[{
        {"model`eta1phi"},
        {
         RowBox[{"model`A", "[", "t", "]"}]},
        {"0.0019436985457519636`"}
       },
       GridBoxAlignment->{"Columns" -> {{Left}}, "Rows" -> {{Baseline}}},
       GridBoxSpacings->{"Columns" -> {
           Offset[0.27999999999999997`], {
            Offset[0.5599999999999999]}, 
           Offset[0.27999999999999997`]}, "Rows" -> {{
            Offset[0.2]}}}],
      Column], 
     TagBox[GridBox[{
        {"model`eta2"},
        {
         RowBox[{"model`A", "[", "t", "]"}]},
        {"18.82812596653437`"}
       },
       GridBoxAlignment->{"Columns" -> {{Left}}, "Rows" -> {{Baseline}}},
       GridBoxSpacings->{"Columns" -> {
           Offset[0.27999999999999997`], {
            Offset[0.5599999999999999]}, 
           Offset[0.27999999999999997`]}, "Rows" -> {{
            Offset[0.2]}}}],
      Column], 
     TagBox[GridBox[{
        {"model`eta3"},
        {
         RowBox[{"model`A", "[", "t", "]"}]},
        {"0.0006964931999548636`"}
       },
       GridBoxAlignment->{"Columns" -> {{Left}}, "Rows" -> {{Baseline}}},
       GridBoxSpacings->{"Columns" -> {
           Offset[0.27999999999999997`], {
            Offset[0.5599999999999999]}, 
           Offset[0.27999999999999997`]}, "Rows" -> {{
            Offset[0.2]}}}],
      Column], 
     TagBox[GridBox[{
        {"model`eta4"},
        {
         RowBox[{"model`A", "[", "t", "]"}]},
        {"3.388224605191945`*^-6"}
       },
       GridBoxAlignment->{"Columns" -> {{Left}}, "Rows" -> {{Baseline}}},
       GridBoxSpacings->{"Columns" -> {
           Offset[0.27999999999999997`], {
            Offset[0.5599999999999999]}, 
           Offset[0.27999999999999997`]}, "Rows" -> {{
            Offset[0.2]}}}],
      Column], 
     TagBox[GridBox[{
        {"model`g2"},
        {
         RowBox[{"model`A", "[", "t", "]"}]},
        {"0.09967264202345992`"}
       },
       GridBoxAlignment->{"Columns" -> {{Left}}, "Rows" -> {{Baseline}}},
       GridBoxSpacings->{"Columns" -> {
           Offset[0.27999999999999997`], {
            Offset[0.5599999999999999]}, 
           Offset[0.27999999999999997`]}, "Rows" -> {{
            Offset[0.2]}}}],
      Column], 
     TagBox[GridBox[{
        {"model`kA"},
        {
         RowBox[{"model`A", "[", "t", "]"}]},
        {"0.004940927904124986`"}
       },
       GridBoxAlignment->{"Columns" -> {{Left}}, "Rows" -> {{Baseline}}},
       GridBoxSpacings->{"Columns" -> {
           Offset[0.27999999999999997`], {
            Offset[0.5599999999999999]}, 
           Offset[0.27999999999999997`]}, "Rows" -> {{
            Offset[0.2]}}}],
      Column], 
     TagBox[GridBox[{
        {"model`kB"},
        {
         RowBox[{"model`A", "[", "t", "]"}]},
        {"0.06807044779548219`"}
       },
       GridBoxAlignment->{"Columns" -> {{Left}}, "Rows" -> {{Baseline}}},
       GridBoxSpacings->{"Columns" -> {
           Offset[0.27999999999999997`], {
            Offset[0.5599999999999999]}, 
           Offset[0.27999999999999997`]}, "Rows" -> {{
            Offset[0.2]}}}],
      Column], 
     TagBox[GridBox[{
        {"model`kC"},
        {
         RowBox[{"model`A", "[", "t", "]"}]},
        {"0.`"}
       },
       GridBoxAlignment->{"Columns" -> {{Left}}, "Rows" -> {{Baseline}}},
       GridBoxSpacings->{"Columns" -> {
           Offset[0.27999999999999997`], {
            Offset[0.5599999999999999]}, 
           Offset[0.27999999999999997`]}, "Rows" -> {{
            Offset[0.2]}}}],
      Column], 
     TagBox[GridBox[{
        {"model`kD"},
        {
         RowBox[{"model`A", "[", "t", "]"}]},
        {"5.759565345426356`*^-7"}
       },
       GridBoxAlignment->{"Columns" -> {{Left}}, "Rows" -> {{Baseline}}},
       GridBoxSpacings->{"Columns" -> {
           Offset[0.27999999999999997`], {
            Offset[0.5599999999999999]}, 
           Offset[0.27999999999999997`]}, "Rows" -> {{
            Offset[0.2]}}}],
      Column], 
     TagBox[GridBox[{
        {"model`kG"},
        {
         RowBox[{"model`A", "[", "t", "]"}]},
        {"0.`"}
       },
       GridBoxAlignment->{"Columns" -> {{Left}}, "Rows" -> {{Baseline}}},
       GridBoxSpacings->{"Columns" -> {
           Offset[0.27999999999999997`], {
            Offset[0.5599999999999999]}, 
           Offset[0.27999999999999997`]}, "Rows" -> {{
            Offset[0.2]}}}],
      Column], 
     TagBox[GridBox[{
        {"model`kM"},
        {
         RowBox[{"model`A", "[", "t", "]"}]},
        {"0.5746924756500125`"}
       },
       GridBoxAlignment->{"Columns" -> {{Left}}, "Rows" -> {{Baseline}}},
       GridBoxSpacings->{"Columns" -> {
           Offset[0.27999999999999997`], {
            Offset[0.5599999999999999]}, 
           Offset[0.27999999999999997`]}, "Rows" -> {{
            Offset[0.2]}}}],
      Column], 
     TagBox[GridBox[{
        {"model`kN"},
        {
         RowBox[{"model`A", "[", "t", "]"}]},
        {"6.016415442191594`*^-9"}
       },
       GridBoxAlignment->{"Columns" -> {{Left}}, "Rows" -> {{Baseline}}},
       GridBoxSpacings->{"Columns" -> {
           Offset[0.27999999999999997`], {
            Offset[0.5599999999999999]}, 
           Offset[0.27999999999999997`]}, "Rows" -> {{
            Offset[0.2]}}}],
      Column], 
     TagBox[GridBox[{
        {"model`kY"},
        {
         RowBox[{"model`A", "[", "t", "]"}]},
        {"1.525446634281206`"}
       },
       GridBoxAlignment->{"Columns" -> {{Left}}, "Rows" -> {{Baseline}}},
       GridBoxSpacings->{"Columns" -> {
           Offset[0.27999999999999997`], {
            Offset[0.5599999999999999]}, 
           Offset[0.27999999999999997`]}, "Rows" -> {{
            Offset[0.2]}}}],
      Column], 
     TagBox[GridBox[{
        {"model`lambdaX"},
        {
         RowBox[{"model`A", "[", "t", "]"}]},
        {"34.66617680545464`"}
       },
       GridBoxAlignment->{"Columns" -> {{Left}}, "Rows" -> {{Baseline}}},
       GridBoxSpacings->{"Columns" -> {
           Offset[0.27999999999999997`], {
            Offset[0.5599999999999999]}, 
           Offset[0.27999999999999997`]}, "Rows" -> {{
            Offset[0.2]}}}],
      Column], 
     TagBox[GridBox[{
        {"model`muA"},
        {
         RowBox[{"model`A", "[", "t", "]"}]},
        {"18.58139160346729`"}
       },
       GridBoxAlignment->{"Columns" -> {{Left}}, "Rows" -> {{Baseline}}},
       GridBoxSpacings->{"Columns" -> {
           Offset[0.27999999999999997`], {
            Offset[0.5599999999999999]}, 
           Offset[0.27999999999999997`]}, "Rows" -> {{
            Offset[0.2]}}}],
      Column], 
     TagBox[GridBox[{
        {"model`muG"},
        {
         RowBox[{"model`A", "[", "t", "]"}]},
        {"0.`"}
       },
       GridBoxAlignment->{"Columns" -> {{Left}}, "Rows" -> {{Baseline}}},
       GridBoxSpacings->{"Columns" -> {
           Offset[0.27999999999999997`], {
            Offset[0.5599999999999999]}, 
           Offset[0.27999999999999997`]}, "Rows" -> {{
            Offset[0.2]}}}],
      Column], 
     TagBox[GridBox[{
        {"model`muM"},
        {
         RowBox[{"model`A", "[", "t", "]"}]},
        {"1.8787738691929574`"}
       },
       GridBoxAlignment->{"Columns" -> {{Left}}, "Rows" -> {{Baseline}}},
       GridBoxSpacings->{"Columns" -> {
           Offset[0.27999999999999997`], {
            Offset[0.5599999999999999]}, 
           Offset[0.27999999999999997`]}, "Rows" -> {{
            Offset[0.2]}}}],
      Column], 
     TagBox[GridBox[{
        {"model`muN"},
        {
         RowBox[{"model`A", "[", "t", "]"}]},
        {"0.23273183164430042`"}
       },
       GridBoxAlignment->{"Columns" -> {{Left}}, "Rows" -> {{Baseline}}},
       GridBoxSpacings->{"Columns" -> {
           Offset[0.27999999999999997`], {
            Offset[0.5599999999999999]}, 
           Offset[0.27999999999999997`]}, "Rows" -> {{
            Offset[0.2]}}}],
      Column], 
     TagBox[GridBox[{
        {"model`muP"},
        {
         RowBox[{"model`A", "[", "t", "]"}]},
        {"3.969048098281243`"}
       },
       GridBoxAlignment->{"Columns" -> {{Left}}, "Rows" -> {{Baseline}}},
       GridBoxSpacings->{"Columns" -> {
           Offset[0.27999999999999997`], {
            Offset[0.5599999999999999]}, 
           Offset[0.27999999999999997`]}, "Rows" -> {{
            Offset[0.2]}}}],
      Column], 
     TagBox[GridBox[{
        {"model`muX"},
        {
         RowBox[{"model`A", "[", "t", "]"}]},
        {"3.455560173324031`"}
       },
       GridBoxAlignment->{"Columns" -> {{Left}}, "Rows" -> {{Baseline}}},
       GridBoxSpacings->{"Columns" -> {
           Offset[0.27999999999999997`], {
            Offset[0.5599999999999999]}, 
           Offset[0.27999999999999997`]}, "Rows" -> {{
            Offset[0.2]}}}],
      Column], 
     TagBox[GridBox[{
        {"model`muY"},
        {
         RowBox[{"model`A", "[", "t", "]"}]},
        {"4.167590235069485`"}
       },
       GridBoxAlignment->{"Columns" -> {{Left}}, "Rows" -> {{Baseline}}},
       GridBoxSpacings->{"Columns" -> {
           Offset[0.27999999999999997`], {
            Offset[0.5599999999999999]}, 
           Offset[0.27999999999999997`]}, "Rows" -> {{
            Offset[0.2]}}}],
      Column], 
     TagBox[GridBox[{
        {"model`phi"},
        {
         RowBox[{"model`A", "[", "t", "]"}]},
        {"5.868045418685576`*^-23"}
       },
       GridBoxAlignment->{"Columns" -> {{Left}}, "Rows" -> {{Baseline}}},
       GridBoxSpacings->{"Columns" -> {
           Offset[0.27999999999999997`], {
            Offset[0.5599999999999999]}, 
           Offset[0.27999999999999997`]}, "Rows" -> {{
            Offset[0.2]}}}],
      Column], 
     TagBox[GridBox[{
        {"model`r"},
        {
         RowBox[{"model`A", "[", "t", "]"}]},
        {"5.4934138955274125`"}
       },
       GridBoxAlignment->{"Columns" -> {{Left}}, "Rows" -> {{Baseline}}},
       GridBoxSpacings->{"Columns" -> {
           Offset[0.27999999999999997`], {
            Offset[0.5599999999999999]}, 
           Offset[0.27999999999999997`]}, "Rows" -> {{
            Offset[0.2]}}}],
      Column], 
     TagBox[GridBox[{
        {"model`theta"},
        {
         RowBox[{"model`A", "[", "t", "]"}]},
        {"0.00022796544325679342`"}
       },
       GridBoxAlignment->{"Columns" -> {{Left}}, "Rows" -> {{Baseline}}},
       GridBoxSpacings->{"Columns" -> {
           Offset[0.27999999999999997`], {
            Offset[0.5599999999999999]}, 
           Offset[0.27999999999999997`]}, "Rows" -> {{
            Offset[0.2]}}}],
      Column], 
     TagBox[GridBox[{
        {"model`default"},
        {
         RowBox[{"model`A", "[", "t", "]"}]},
        {"5.867975304523486`*^-23"}
       },
       GridBoxAlignment->{"Columns" -> {{Left}}, "Rows" -> {{Baseline}}},
       GridBoxSpacings->{"Columns" -> {
           Offset[0.27999999999999997`], {
            Offset[0.5599999999999999]}, 
           Offset[0.27999999999999997`]}, "Rows" -> {{
            Offset[0.2]}}}],
      Column]},
    {
     TagBox[GridBox[{
        {"model`A0"},
        {
         RowBox[{"model`G", "[", "t", "]"}]},
        {"0.`"}
       },
       GridBoxAlignment->{"Columns" -> {{Left}}, "Rows" -> {{Baseline}}},
       GridBoxSpacings->{"Columns" -> {
           Offset[0.27999999999999997`], {
            Offset[0.5599999999999999]}, 
           Offset[0.27999999999999997`]}, "Rows" -> {{
            Offset[0.2]}}}],
      Column], 
     TagBox[GridBox[{
        {"model`bM"},
        {
         RowBox[{"model`G", "[", "t", "]"}]},
        {"14.06380985293873`"}
       },
       GridBoxAlignment->{"Columns" -> {{Left}}, "Rows" -> {{Baseline}}},
       GridBoxSpacings->{"Columns" -> {
           Offset[0.27999999999999997`], {
            Offset[0.5599999999999999]}, 
           Offset[0.27999999999999997`]}, "Rows" -> {{
            Offset[0.2]}}}],
      Column], 
     TagBox[GridBox[{
        {"model`betaX"},
        {
         RowBox[{"model`G", "[", "t", "]"}]},
        {"1.2294068640580382`"}
       },
       GridBoxAlignment->{"Columns" -> {{Left}}, "Rows" -> {{Baseline}}},
       GridBoxSpacings->{"Columns" -> {
           Offset[0.27999999999999997`], {
            Offset[0.5599999999999999]}, 
           Offset[0.27999999999999997`]}, "Rows" -> {{
            Offset[0.2]}}}],
      Column], 
     TagBox[GridBox[{
        {"model`c0"},
        {
         RowBox[{"model`G", "[", "t", "]"}]},
        {"0.000803702813839891`"}
       },
       GridBoxAlignment->{"Columns" -> {{Left}}, "Rows" -> {{Baseline}}},
       GridBoxSpacings->{"Columns" -> {
           Offset[0.27999999999999997`], {
            Offset[0.5599999999999999]}, 
           Offset[0.27999999999999997`]}, "Rows" -> {{
            Offset[0.2]}}}],
      Column], 
     TagBox[GridBox[{
        {"model`c1"},
        {
         RowBox[{"model`G", "[", "t", "]"}]},
        {"0.04744706826790486`"}
       },
       GridBoxAlignment->{"Columns" -> {{Left}}, "Rows" -> {{Baseline}}},
       GridBoxSpacings->{"Columns" -> {
           Offset[0.27999999999999997`], {
            Offset[0.5599999999999999]}, 
           Offset[0.27999999999999997`]}, "Rows" -> {{
            Offset[0.2]}}}],
      Column], 
     TagBox[GridBox[{
        {"model`eta1"},
        {
         RowBox[{"model`G", "[", "t", "]"}]},
        {"0.27419224379423224`"}
       },
       GridBoxAlignment->{"Columns" -> {{Left}}, "Rows" -> {{Baseline}}},
       GridBoxSpacings->{"Columns" -> {
           Offset[0.27999999999999997`], {
            Offset[0.5599999999999999]}, 
           Offset[0.27999999999999997`]}, "Rows" -> {{
            Offset[0.2]}}}],
      Column], 
     TagBox[GridBox[{
        {"model`eta1phi"},
        {
         RowBox[{"model`G", "[", "t", "]"}]},
        {"0.009346144244957263`"}
       },
       GridBoxAlignment->{"Columns" -> {{Left}}, "Rows" -> {{Baseline}}},
       GridBoxSpacings->{"Columns" -> {
           Offset[0.27999999999999997`], {
            Offset[0.5599999999999999]}, 
           Offset[0.27999999999999997`]}, "Rows" -> {{
            Offset[0.2]}}}],
      Column], 
     TagBox[GridBox[{
        {"model`eta2"},
        {
         RowBox[{"model`G", "[", "t", "]"}]},
        {"0.33491914673759354`"}
       },
       GridBoxAlignment->{"Columns" -> {{Left}}, "Rows" -> {{Baseline}}},
       GridBoxSpacings->{"Columns" -> {
           Offset[0.27999999999999997`], {
            Offset[0.5599999999999999]}, 
           Offset[0.27999999999999997`]}, "Rows" -> {{
            Offset[0.2]}}}],
      Column], 
     TagBox[GridBox[{
        {"model`eta3"},
        {
         RowBox[{"model`G", "[", "t", "]"}]},
        {"0.000012389502087731772`"}
       },
       GridBoxAlignment->{"Columns" -> {{Left}}, "Rows" -> {{Baseline}}},
       GridBoxSpacings->{"Columns" -> {
           Offset[0.27999999999999997`], {
            Offset[0.5599999999999999]}, 
           Offset[0.27999999999999997`]}, "Rows" -> {{
            Offset[0.2]}}}],
      Column], 
     TagBox[GridBox[{
        {"model`eta4"},
        {
         RowBox[{"model`G", "[", "t", "]"}]},
        {"6.02710972364484`*^-8"}
       },
       GridBoxAlignment->{"Columns" -> {{Left}}, "Rows" -> {{Baseline}}},
       GridBoxSpacings->{"Columns" -> {
           Offset[0.27999999999999997`], {
            Offset[0.5599999999999999]}, 
           Offset[0.27999999999999997`]}, "Rows" -> {{
            Offset[0.2]}}}],
      Column], 
     TagBox[GridBox[{
        {"model`g2"},
        {
         RowBox[{"model`G", "[", "t", "]"}]},
        {"0.0017730158640802342`"}
       },
       GridBoxAlignment->{"Columns" -> {{Left}}, "Rows" -> {{Baseline}}},
       GridBoxSpacings->{"Columns" -> {
           Offset[0.27999999999999997`], {
            Offset[0.5599999999999999]}, 
           Offset[0.27999999999999997`]}, "Rows" -> {{
            Offset[0.2]}}}],
      Column], 
     TagBox[GridBox[{
        {"model`kA"},
        {
         RowBox[{"model`G", "[", "t", "]"}]},
        {"0.0017290324885822297`"}
       },
       GridBoxAlignment->{"Columns" -> {{Left}}, "Rows" -> {{Baseline}}},
       GridBoxSpacings->{"Columns" -> {
           Offset[0.27999999999999997`], {
            Offset[0.5599999999999999]}, 
           Offset[0.27999999999999997`]}, "Rows" -> {{
            Offset[0.2]}}}],
      Column], 
     TagBox[GridBox[{
        {"model`kB"},
        {
         RowBox[{"model`G", "[", "t", "]"}]},
        {"0.014148116592019774`"}
       },
       GridBoxAlignment->{"Columns" -> {{Left}}, "Rows" -> {{Baseline}}},
       GridBoxSpacings->{"Columns" -> {
           Offset[0.27999999999999997`], {
            Offset[0.5599999999999999]}, 
           Offset[0.27999999999999997`]}, "Rows" -> {{
            Offset[0.2]}}}],
      Column], 
     TagBox[GridBox[{
        {"model`kC"},
        {
         RowBox[{"model`G", "[", "t", "]"}]},
        {"0.029596013108436243`"}
       },
       GridBoxAlignment->{"Columns" -> {{Left}}, "Rows" -> {{Baseline}}},
       GridBoxSpacings->{"Columns" -> {
           Offset[0.27999999999999997`], {
            Offset[0.5599999999999999]}, 
           Offset[0.27999999999999997`]}, "Rows" -> {{
            Offset[0.2]}}}],
      Column], 
     TagBox[GridBox[{
        {"model`kD"},
        {
         RowBox[{"model`G", "[", "t", "]"}]},
        {"2.7694570831715625`*^-6"}
       },
       GridBoxAlignment->{"Columns" -> {{Left}}, "Rows" -> {{Baseline}}},
       GridBoxSpacings->{"Columns" -> {
           Offset[0.27999999999999997`], {
            Offset[0.5599999999999999]}, 
           Offset[0.27999999999999997`]}, "Rows" -> {{
            Offset[0.2]}}}],
      Column], 
     TagBox[GridBox[{
        {"model`kG"},
        {
         RowBox[{"model`G", "[", "t", "]"}]},
        {"10.852112955049895`"}
       },
       GridBoxAlignment->{"Columns" -> {{Left}}, "Rows" -> {{Baseline}}},
       GridBoxSpacings->{"Columns" -> {
           Offset[0.27999999999999997`], {
            Offset[0.5599999999999999]}, 
           Offset[0.27999999999999997`]}, "Rows" -> {{
            Offset[0.2]}}}],
      Column], 
     TagBox[GridBox[{
        {"model`kM"},
        {
         RowBox[{"model`G", "[", "t", "]"}]},
        {"0.1194494355234234`"}
       },
       GridBoxAlignment->{"Columns" -> {{Left}}, "Rows" -> {{Baseline}}},
       GridBoxSpacings->{"Columns" -> {
           Offset[0.27999999999999997`], {
            Offset[0.5599999999999999]}, 
           Offset[0.27999999999999997`]}, "Rows" -> {{
            Offset[0.2]}}}],
      Column], 
     TagBox[GridBox[{
        {"model`kN"},
        {
         RowBox[{"model`G", "[", "t", "]"}]},
        {"2.892962235493438`*^-8"}
       },
       GridBoxAlignment->{"Columns" -> {{Left}}, "Rows" -> {{Baseline}}},
       GridBoxSpacings->{"Columns" -> {
           Offset[0.27999999999999997`], {
            Offset[0.5599999999999999]}, 
           Offset[0.27999999999999997`]}, "Rows" -> {{
            Offset[0.2]}}}],
      Column], 
     TagBox[GridBox[{
        {"model`kY"},
        {
         RowBox[{"model`G", "[", "t", "]"}]},
        {"0.5338216142207654`"}
       },
       GridBoxAlignment->{"Columns" -> {{Left}}, "Rows" -> {{Baseline}}},
       GridBoxSpacings->{"Columns" -> {
           Offset[0.27999999999999997`], {
            Offset[0.5599999999999999]}, 
           Offset[0.27999999999999997`]}, "Rows" -> {{
            Offset[0.2]}}}],
      Column], 
     TagBox[GridBox[{
        {"model`lambdaX"},
        {
         RowBox[{"model`G", "[", "t", "]"}]},
        {"12.334715029749448`"}
       },
       GridBoxAlignment->{"Columns" -> {{Left}}, "Rows" -> {{Baseline}}},
       GridBoxSpacings->{"Columns" -> {
           Offset[0.27999999999999997`], {
            Offset[0.5599999999999999]}, 
           Offset[0.27999999999999997`]}, "Rows" -> {{
            Offset[0.2]}}}],
      Column], 
     TagBox[GridBox[{
        {"model`muA"},
        {
         RowBox[{"model`G", "[", "t", "]"}]},
        {"0.330536346881792`"}
       },
       GridBoxAlignment->{"Columns" -> {{Left}}, "Rows" -> {{Baseline}}},
       GridBoxSpacings->{"Columns" -> {
           Offset[0.27999999999999997`], {
            Offset[0.5599999999999999]}, 
           Offset[0.27999999999999997`]}, "Rows" -> {{
            Offset[0.2]}}}],
      Column], 
     TagBox[GridBox[{
        {"model`muG"},
        {
         RowBox[{"model`G", "[", "t", "]"}]},
        {"0.09138726140381975`"}
       },
       GridBoxAlignment->{"Columns" -> {{Left}}, "Rows" -> {{Baseline}}},
       GridBoxSpacings->{"Columns" -> {
           Offset[0.27999999999999997`], {
            Offset[0.5599999999999999]}, 
           Offset[0.27999999999999997`]}, "Rows" -> {{
            Offset[0.2]}}}],
      Column], 
     TagBox[GridBox[{
        {"model`muM"},
        {
         RowBox[{"model`G", "[", "t", "]"}]},
        {"0.39051134762684403`"}
       },
       GridBoxAlignment->{"Columns" -> {{Left}}, "Rows" -> {{Baseline}}},
       GridBoxSpacings->{"Columns" -> {
           Offset[0.27999999999999997`], {
            Offset[0.5599999999999999]}, 
           Offset[0.27999999999999997`]}, "Rows" -> {{
            Offset[0.2]}}}],
      Column], 
     TagBox[GridBox[{
        {"model`muN"},
        {
         RowBox[{"model`G", "[", "t", "]"}]},
        {"0.0814426724219002`"}
       },
       GridBoxAlignment->{"Columns" -> {{Left}}, "Rows" -> {{Baseline}}},
       GridBoxSpacings->{"Columns" -> {
           Offset[0.27999999999999997`], {
            Offset[0.5599999999999999]}, 
           Offset[0.27999999999999997`]}, "Rows" -> {{
            Offset[0.2]}}}],
      Column], 
     TagBox[GridBox[{
        {"model`muP"},
        {
         RowBox[{"model`G", "[", "t", "]"}]},
        {"19.087603421652798`"}
       },
       GridBoxAlignment->{"Columns" -> {{Left}}, "Rows" -> {{Baseline}}},
       GridBoxSpacings->{"Columns" -> {
           Offset[0.27999999999999997`], {
            Offset[0.5599999999999999]}, 
           Offset[0.27999999999999997`]}, "Rows" -> {{
            Offset[0.2]}}}],
      Column], 
     TagBox[GridBox[{
        {"model`muX"},
        {
         RowBox[{"model`G", "[", "t", "]"}]},
        {"1.229620808573323`"}
       },
       GridBoxAlignment->{"Columns" -> {{Left}}, "Rows" -> {{Baseline}}},
       GridBoxSpacings->{"Columns" -> {
           Offset[0.27999999999999997`], {
            Offset[0.5599999999999999]}, 
           Offset[0.27999999999999997`]}, "Rows" -> {{
            Offset[0.2]}}}],
      Column], 
     TagBox[GridBox[{
        {"model`muY"},
        {
         RowBox[{"model`G", "[", "t", "]"}]},
        {"4.288770963887953`"}
       },
       GridBoxAlignment->{"Columns" -> {{Left}}, "Rows" -> {{Baseline}}},
       GridBoxSpacings->{"Columns" -> {
           Offset[0.27999999999999997`], {
            Offset[0.5599999999999999]}, 
           Offset[0.27999999999999997`]}, "Rows" -> {{
            Offset[0.2]}}}],
      Column], 
     TagBox[GridBox[{
        {"model`phi"},
        {
         RowBox[{"model`G", "[", "t", "]"}]},
        {"6.10827203176975`*^-23"}
       },
       GridBoxAlignment->{"Columns" -> {{Left}}, "Rows" -> {{Baseline}}},
       GridBoxSpacings->{"Columns" -> {
           Offset[0.27999999999999997`], {
            Offset[0.5599999999999999]}, 
           Offset[0.27999999999999997`]}, "Rows" -> {{
            Offset[0.2]}}}],
      Column], 
     TagBox[GridBox[{
        {"model`r"},
        {
         RowBox[{"model`G", "[", "t", "]"}]},
        {"21.765277459406914`"}
       },
       GridBoxAlignment->{"Columns" -> {{Left}}, "Rows" -> {{Baseline}}},
       GridBoxSpacings->{"Columns" -> {
           Offset[0.27999999999999997`], {
            Offset[0.5599999999999999]}, 
           Offset[0.27999999999999997`]}, "Rows" -> {{
            Offset[0.2]}}}],
      Column], 
     TagBox[GridBox[{
        {"model`theta"},
        {
         RowBox[{"model`G", "[", "t", "]"}]},
        {"12.887564234532837`"}
       },
       GridBoxAlignment->{"Columns" -> {{Left}}, "Rows" -> {{Baseline}}},
       GridBoxSpacings->{"Columns" -> {
           Offset[0.27999999999999997`], {
            Offset[0.5599999999999999]}, 
           Offset[0.27999999999999997`]}, "Rows" -> {{
            Offset[0.2]}}}],
      Column], 
     TagBox[GridBox[{
        {"model`default"},
        {
         RowBox[{"model`G", "[", "t", "]"}]},
        {"6.108199047267283`*^-23"}
       },
       GridBoxAlignment->{"Columns" -> {{Left}}, "Rows" -> {{Baseline}}},
       GridBoxSpacings->{"Columns" -> {
           Offset[0.27999999999999997`], {
            Offset[0.5599999999999999]}, 
           Offset[0.27999999999999997`]}, "Rows" -> {{
            Offset[0.2]}}}],
      Column]},
    {
     TagBox[GridBox[{
        {"model`A0"},
        {
         RowBox[{"model`M", "[", "t", "]"}]},
        {"0.`"}
       },
       GridBoxAlignment->{"Columns" -> {{Left}}, "Rows" -> {{Baseline}}},
       GridBoxSpacings->{"Columns" -> {
           Offset[0.27999999999999997`], {
            Offset[0.5599999999999999]}, 
           Offset[0.27999999999999997`]}, "Rows" -> {{
            Offset[0.2]}}}],
      Column], 
     TagBox[GridBox[{
        {"model`bM"},
        {
         RowBox[{"model`M", "[", "t", "]"}]},
        {"6.2861735096921185`"}
       },
       GridBoxAlignment->{"Columns" -> {{Left}}, "Rows" -> {{Baseline}}},
       GridBoxSpacings->{"Columns" -> {
           Offset[0.27999999999999997`], {
            Offset[0.5599999999999999]}, 
           Offset[0.27999999999999997`]}, "Rows" -> {{
            Offset[0.2]}}}],
      Column], 
     TagBox[GridBox[{
        {"model`betaX"},
        {
         RowBox[{"model`M", "[", "t", "]"}]},
        {"1.7522526916693346`"}
       },
       GridBoxAlignment->{"Columns" -> {{Left}}, "Rows" -> {{Baseline}}},
       GridBoxSpacings->{"Columns" -> {
           Offset[0.27999999999999997`], {
            Offset[0.5599999999999999]}, 
           Offset[0.27999999999999997`]}, "Rows" -> {{
            Offset[0.2]}}}],
      Column], 
     TagBox[GridBox[{
        {"model`c0"},
        {
         RowBox[{"model`M", "[", "t", "]"}]},
        {"0.0011455059493583944`"}
       },
       GridBoxAlignment->{"Columns" -> {{Left}}, "Rows" -> {{Baseline}}},
       GridBoxSpacings->{"Columns" -> {
           Offset[0.27999999999999997`], {
            Offset[0.5599999999999999]}, 
           Offset[0.27999999999999997`]}, "Rows" -> {{
            Offset[0.2]}}}],
      Column], 
     TagBox[GridBox[{
        {"model`c1"},
        {
         RowBox[{"model`M", "[", "t", "]"}]},
        {"0.08012146929143309`"}
       },
       GridBoxAlignment->{"Columns" -> {{Left}}, "Rows" -> {{Baseline}}},
       GridBoxSpacings->{"Columns" -> {
           Offset[0.27999999999999997`], {
            Offset[0.5599999999999999]}, 
           Offset[0.27999999999999997`]}, "Rows" -> {{
            Offset[0.2]}}}],
      Column], 
     TagBox[GridBox[{
        {"model`eta1"},
        {
         RowBox[{"model`M", "[", "t", "]"}]},
        {"0.12254872271900982`"}
       },
       GridBoxAlignment->{"Columns" -> {{Left}}, "Rows" -> {{Baseline}}},
       GridBoxSpacings->{"Columns" -> {
           Offset[0.27999999999999997`], {
            Offset[0.5599999999999999]}, 
           Offset[0.27999999999999997`]}, "Rows" -> {{
            Offset[0.2]}}}],
      Column], 
     TagBox[GridBox[{
        {"model`eta1phi"},
        {
         RowBox[{"model`M", "[", "t", "]"}]},
        {"0.004177170150715282`"}
       },
       GridBoxAlignment->{"Columns" -> {{Left}}, "Rows" -> {{Baseline}}},
       GridBoxSpacings->{"Columns" -> {
           Offset[0.27999999999999997`], {
            Offset[0.5599999999999999]}, 
           Offset[0.27999999999999997`]}, "Rows" -> {{
            Offset[0.2]}}}],
      Column], 
     TagBox[GridBox[{
        {"model`eta2"},
        {
         RowBox[{"model`M", "[", "t", "]"}]},
        {"1.0948881227694165`"}
       },
       GridBoxAlignment->{"Columns" -> {{Left}}, "Rows" -> {{Baseline}}},
       GridBoxSpacings->{"Columns" -> {
           Offset[0.27999999999999997`], {
            Offset[0.5599999999999999]}, 
           Offset[0.27999999999999997`]}, "Rows" -> {{
            Offset[0.2]}}}],
      Column], 
     TagBox[GridBox[{
        {"model`eta3"},
        {
         RowBox[{"model`M", "[", "t", "]"}]},
        {"0.00004050330144411195`"}
       },
       GridBoxAlignment->{"Columns" -> {{Left}}, "Rows" -> {{Baseline}}},
       GridBoxSpacings->{"Columns" -> {
           Offset[0.27999999999999997`], {
            Offset[0.5599999999999999]}, 
           Offset[0.27999999999999997`]}, "Rows" -> {{
            Offset[0.2]}}}],
      Column], 
     TagBox[GridBox[{
        {"model`eta4"},
        {
         RowBox[{"model`M", "[", "t", "]"}]},
        {"1.9703603071482015`*^-7"}
       },
       GridBoxAlignment->{"Columns" -> {{Left}}, "Rows" -> {{Baseline}}},
       GridBoxSpacings->{"Columns" -> {
           Offset[0.27999999999999997`], {
            Offset[0.5599999999999999]}, 
           Offset[0.27999999999999997`]}, "Rows" -> {{
            Offset[0.2]}}}],
      Column], 
     TagBox[GridBox[{
        {"model`g2"},
        {
         RowBox[{"model`M", "[", "t", "]"}]},
        {"0.005796270671147779`"}
       },
       GridBoxAlignment->{"Columns" -> {{Left}}, "Rows" -> {{Baseline}}},
       GridBoxSpacings->{"Columns" -> {
           Offset[0.27999999999999997`], {
            Offset[0.5599999999999999]}, 
           Offset[0.27999999999999997`]}, "Rows" -> {{
            Offset[0.2]}}}],
      Column], 
     TagBox[GridBox[{
        {"model`kA"},
        {
         RowBox[{"model`M", "[", "t", "]"}]},
        {"0.0029926129584419425`"}
       },
       GridBoxAlignment->{"Columns" -> {{Left}}, "Rows" -> {{Baseline}}},
       GridBoxSpacings->{"Columns" -> {
           Offset[0.27999999999999997`], {
            Offset[0.5599999999999999]}, 
           Offset[0.27999999999999997`]}, "Rows" -> {{
            Offset[0.2]}}}],
      Column], 
     TagBox[GridBox[{
        {"model`kB"},
        {
         RowBox[{"model`M", "[", "t", "]"}]},
        {"0.45535158021110583`"}
       },
       GridBoxAlignment->{"Columns" -> {{Left}}, "Rows" -> {{Baseline}}},
       GridBoxSpacings->{"Columns" -> {
           Offset[0.27999999999999997`], {
            Offset[0.5599999999999999]}, 
           Offset[0.27999999999999997`]}, "Rows" -> {{
            Offset[0.2]}}}],
      Column], 
     TagBox[GridBox[{
        {"model`kC"},
        {
         RowBox[{"model`M", "[", "t", "]"}]},
        {"1.0886759957644515`*^-22"}
       },
       GridBoxAlignment->{"Columns" -> {{Left}}, "Rows" -> {{Baseline}}},
       GridBoxSpacings->{"Columns" -> {
           Offset[0.27999999999999997`], {
            Offset[0.5599999999999999]}, 
           Offset[0.27999999999999997`]}, "Rows" -> {{
            Offset[0.2]}}}],
      Column], 
     TagBox[GridBox[{
        {"model`kD"},
        {
         RowBox[{"model`M", "[", "t", "]"}]},
        {"1.2377798413711288`*^-6"}
       },
       GridBoxAlignment->{"Columns" -> {{Left}}, "Rows" -> {{Baseline}}},
       GridBoxSpacings->{"Columns" -> {
           Offset[0.27999999999999997`], {
            Offset[0.5599999999999999]}, 
           Offset[0.27999999999999997`]}, "Rows" -> {{
            Offset[0.2]}}}],
      Column], 
     TagBox[GridBox[{
        {"model`kG"},
        {
         RowBox[{"model`M", "[", "t", "]"}]},
        {"1.0887600371243817`*^-22"}
       },
       GridBoxAlignment->{"Columns" -> {{Left}}, "Rows" -> {{Baseline}}},
       GridBoxSpacings->{"Columns" -> {
           Offset[0.27999999999999997`], {
            Offset[0.5599999999999999]}, 
           Offset[0.27999999999999997`]}, "Rows" -> {{
            Offset[0.2]}}}],
      Column], 
     TagBox[GridBox[{
        {"model`kM"},
        {
         RowBox[{"model`M", "[", "t", "]"}]},
        {"3.844228443271605`"}
       },
       GridBoxAlignment->{"Columns" -> {{Left}}, "Rows" -> {{Baseline}}},
       GridBoxSpacings->{"Columns" -> {
           Offset[0.27999999999999997`], {
            Offset[0.5599999999999999]}, 
           Offset[0.27999999999999997`]}, "Rows" -> {{
            Offset[0.2]}}}],
      Column], 
     TagBox[GridBox[{
        {"model`kN"},
        {
         RowBox[{"model`M", "[", "t", "]"}]},
        {"1.2929792758845651`*^-8"}
       },
       GridBoxAlignment->{"Columns" -> {{Left}}, "Rows" -> {{Baseline}}},
       GridBoxSpacings->{"Columns" -> {
           Offset[0.27999999999999997`], {
            Offset[0.5599999999999999]}, 
           Offset[0.27999999999999997`]}, "Rows" -> {{
            Offset[0.2]}}}],
      Column], 
     TagBox[GridBox[{
        {"model`kY"},
        {
         RowBox[{"model`M", "[", "t", "]"}]},
        {"0.9239388049676851`"}
       },
       GridBoxAlignment->{"Columns" -> {{Left}}, "Rows" -> {{Baseline}}},
       GridBoxSpacings->{"Columns" -> {
           Offset[0.27999999999999997`], {
            Offset[0.5599999999999999]}, 
           Offset[0.27999999999999997`]}, "Rows" -> {{
            Offset[0.2]}}}],
      Column], 
     TagBox[GridBox[{
        {"model`lambdaX"},
        {
         RowBox[{"model`M", "[", "t", "]"}]},
        {"17.58039465020282`"}
       },
       GridBoxAlignment->{"Columns" -> {{Left}}, "Rows" -> {{Baseline}}},
       GridBoxSpacings->{"Columns" -> {
           Offset[0.27999999999999997`], {
            Offset[0.5599999999999999]}, 
           Offset[0.27999999999999997`]}, "Rows" -> {{
            Offset[0.2]}}}],
      Column], 
     TagBox[GridBox[{
        {"model`muA"},
        {
         RowBox[{"model`M", "[", "t", "]"}]},
        {"1.08059378647862`"}
       },
       GridBoxAlignment->{"Columns" -> {{Left}}, "Rows" -> {{Baseline}}},
       GridBoxSpacings->{"Columns" -> {
           Offset[0.27999999999999997`], {
            Offset[0.5599999999999999]}, 
           Offset[0.27999999999999997`]}, "Rows" -> {{
            Offset[0.2]}}}],
      Column], 
     TagBox[GridBox[{
        {"model`muG"},
        {
         RowBox[{"model`M", "[", "t", "]"}]},
        {"1.0887324232629532`*^-22"}
       },
       GridBoxAlignment->{"Columns" -> {{Left}}, "Rows" -> {{Baseline}}},
       GridBoxSpacings->{"Columns" -> {
           Offset[0.27999999999999997`], {
            Offset[0.5599999999999999]}, 
           Offset[0.27999999999999997`]}, "Rows" -> {{
            Offset[0.2]}}}],
      Column], 
     TagBox[GridBox[{
        {"model`muM"},
        {
         RowBox[{"model`M", "[", "t", "]"}]},
        {"12.566960336794825`"}
       },
       GridBoxAlignment->{"Columns" -> {{Left}}, "Rows" -> {{Baseline}}},
       GridBoxSpacings->{"Columns" -> {
           Offset[0.27999999999999997`], {
            Offset[0.5599999999999999]}, 
           Offset[0.27999999999999997`]}, "Rows" -> {{
            Offset[0.2]}}}],
      Column], 
     TagBox[GridBox[{
        {"model`muN"},
        {
         RowBox[{"model`M", "[", "t", "]"}]},
        {"0.14096110395479294`"}
       },
       GridBoxAlignment->{"Columns" -> {{Left}}, "Rows" -> {{Baseline}}},
       GridBoxSpacings->{"Columns" -> {
           Offset[0.27999999999999997`], {
            Offset[0.5599999999999999]}, 
           Offset[0.27999999999999997`]}, "Rows" -> {{
            Offset[0.2]}}}],
      Column], 
     TagBox[GridBox[{
        {"model`muP"},
        {
         RowBox[{"model`M", "[", "t", "]"}]},
        {"8.530213693896568`"}
       },
       GridBoxAlignment->{"Columns" -> {{Left}}, "Rows" -> {{Baseline}}},
       GridBoxSpacings->{"Columns" -> {
           Offset[0.27999999999999997`], {
            Offset[0.5599999999999999]}, 
           Offset[0.27999999999999997`]}, "Rows" -> {{
            Offset[0.2]}}}],
      Column], 
     TagBox[GridBox[{
        {"model`muX"},
        {
         RowBox[{"model`M", "[", "t", "]"}]},
        {"1.7525635898655623`"}
       },
       GridBoxAlignment->{"Columns" -> {{Left}}, "Rows" -> {{Baseline}}},
       GridBoxSpacings->{"Columns" -> {
           Offset[0.27999999999999997`], {
            Offset[0.5599999999999999]}, 
           Offset[0.27999999999999997`]}, "Rows" -> {{
            Offset[0.2]}}}],
      Column], 
     TagBox[GridBox[{
        {"model`muY"},
        {
         RowBox[{"model`M", "[", "t", "]"}]},
        {"7.018940489203004`"}
       },
       GridBoxAlignment->{"Columns" -> {{Left}}, "Rows" -> {{Baseline}}},
       GridBoxSpacings->{"Columns" -> {
           Offset[0.27999999999999997`], {
            Offset[0.5599999999999999]}, 
           Offset[0.27999999999999997`]}, "Rows" -> {{
            Offset[0.2]}}}],
      Column], 
     TagBox[GridBox[{
        {"model`phi"},
        {
         RowBox[{"model`M", "[", "t", "]"}]},
        {"2.721843344841217`*^-23"}
       },
       GridBoxAlignment->{"Columns" -> {{Left}}, "Rows" -> {{Baseline}}},
       GridBoxSpacings->{"Columns" -> {
           Offset[0.27999999999999997`], {
            Offset[0.5599999999999999]}, 
           Offset[0.27999999999999997`]}, "Rows" -> {{
            Offset[0.2]}}}],
      Column], 
     TagBox[GridBox[{
        {"model`r"},
        {
         RowBox[{"model`M", "[", "t", "]"}]},
        {"36.75419051314313`"}
       },
       GridBoxAlignment->{"Columns" -> {{Left}}, "Rows" -> {{Baseline}}},
       GridBoxSpacings->{"Columns" -> {
           Offset[0.27999999999999997`], {
            Offset[0.5599999999999999]}, 
           Offset[0.27999999999999997`]}, "Rows" -> {{
            Offset[0.2]}}}],
      Column], 
     TagBox[GridBox[{
        {"model`theta"},
        {
         RowBox[{"model`M", "[", "t", "]"}]},
        {"0.0015249810922113335`"}
       },
       GridBoxAlignment->{"Columns" -> {{Left}}, "Rows" -> {{Baseline}}},
       GridBoxSpacings->{"Columns" -> {
           Offset[0.27999999999999997`], {
            Offset[0.5599999999999999]}, 
           Offset[0.27999999999999997`]}, "Rows" -> {{
            Offset[0.2]}}}],
      Column], 
     TagBox[GridBox[{
        {"model`default"},
        {
         RowBox[{"model`M", "[", "t", "]"}]},
        {"2.721810822978851`*^-23"}
       },
       GridBoxAlignment->{"Columns" -> {{Left}}, "Rows" -> {{Baseline}}},
       GridBoxSpacings->{"Columns" -> {
           Offset[0.27999999999999997`], {
            Offset[0.5599999999999999]}, 
           Offset[0.27999999999999997`]}, "Rows" -> {{
            Offset[0.2]}}}],
      Column]},
    {
     TagBox[GridBox[{
        {"model`A0"},
        {
         RowBox[{"model`P", "[", "t", "]"}]},
        {"0.`"}
       },
       GridBoxAlignment->{"Columns" -> {{Left}}, "Rows" -> {{Baseline}}},
       GridBoxSpacings->{"Columns" -> {
           Offset[0.27999999999999997`], {
            Offset[0.5599999999999999]}, 
           Offset[0.27999999999999997`]}, "Rows" -> {{
            Offset[0.2]}}}],
      Column], 
     TagBox[GridBox[{
        {"model`bM"},
        {
         RowBox[{"model`P", "[", "t", "]"}]},
        {"40.783548803162724`"}
       },
       GridBoxAlignment->{"Columns" -> {{Left}}, "Rows" -> {{Baseline}}},
       GridBoxSpacings->{"Columns" -> {
           Offset[0.27999999999999997`], {
            Offset[0.5599999999999999]}, 
           Offset[0.27999999999999997`]}, "Rows" -> {{
            Offset[0.2]}}}],
      Column], 
     TagBox[GridBox[{
        {"model`betaX"},
        {
         RowBox[{"model`P", "[", "t", "]"}]},
        {"0.1823286093052487`"}
       },
       GridBoxAlignment->{"Columns" -> {{Left}}, "Rows" -> {{Baseline}}},
       GridBoxSpacings->{"Columns" -> {
           Offset[0.27999999999999997`], {
            Offset[0.5599999999999999]}, 
           Offset[0.27999999999999997`]}, "Rows" -> {{
            Offset[0.2]}}}],
      Column], 
     TagBox[GridBox[{
        {"model`c0"},
        {
         RowBox[{"model`P", "[", "t", "]"}]},
        {"0.00011919218595615784`"}
       },
       GridBoxAlignment->{"Columns" -> {{Left}}, "Rows" -> {{Baseline}}},
       GridBoxSpacings->{"Columns" -> {
           Offset[0.27999999999999997`], {
            Offset[0.5599999999999999]}, 
           Offset[0.27999999999999997`]}, "Rows" -> {{
            Offset[0.2]}}}],
      Column], 
     TagBox[GridBox[{
        {"model`c1"},
        {
         RowBox[{"model`P", "[", "t", "]"}]},
        {"0.0008954614300846173`"}
       },
       GridBoxAlignment->{"Columns" -> {{Left}}, "Rows" -> {{Baseline}}},
       GridBoxSpacings->{"Columns" -> {
           Offset[0.27999999999999997`], {
            Offset[0.5599999999999999]}, 
           Offset[0.27999999999999997`]}, "Rows" -> {{
            Offset[0.2]}}}],
      Column], 
     TagBox[GridBox[{
        {"model`eta1"},
        {
         RowBox[{"model`P", "[", "t", "]"}]},
        {"0.7950225589333856`"}
       },
       GridBoxAlignment->{"Columns" -> {{Left}}, "Rows" -> {{Baseline}}},
       GridBoxSpacings->{"Columns" -> {
           Offset[0.27999999999999997`], {
            Offset[0.5599999999999999]}, 
           Offset[0.27999999999999997`]}, "Rows" -> {{
            Offset[0.2]}}}],
      Column], 
     TagBox[GridBox[{
        {"model`eta1phi"},
        {
         RowBox[{"model`P", "[", "t", "]"}]},
        {"0.027098741720652554`"}
       },
       GridBoxAlignment->{"Columns" -> {{Left}}, "Rows" -> {{Baseline}}},
       GridBoxSpacings->{"Columns" -> {
           Offset[0.27999999999999997`], {
            Offset[0.5599999999999999]}, 
           Offset[0.27999999999999997`]}, "Rows" -> {{
            Offset[0.2]}}}],
      Column], 
     TagBox[GridBox[{
        {"model`eta2"},
        {
         RowBox[{"model`P", "[", "t", "]"}]},
        {"0.016494857357875568`"}
       },
       GridBoxAlignment->{"Columns" -> {{Left}}, "Rows" -> {{Baseline}}},
       GridBoxSpacings->{"Columns" -> {
           Offset[0.27999999999999997`], {
            Offset[0.5599999999999999]}, 
           Offset[0.27999999999999997`]}, "Rows" -> {{
            Offset[0.2]}}}],
      Column], 
     TagBox[GridBox[{
        {"model`eta3"},
        {
         RowBox[{"model`P", "[", "t", "]"}]},
        {"6.101828964745051`*^-7"}
       },
       GridBoxAlignment->{"Columns" -> {{Left}}, "Rows" -> {{Baseline}}},
       GridBoxSpacings->{"Columns" -> {
           Offset[0.27999999999999997`], {
            Offset[0.5599999999999999]}, 
           Offset[0.27999999999999997`]}, "Rows" -> {{
            Offset[0.2]}}}],
      Column], 
     TagBox[GridBox[{
        {"model`eta4"},
        {
         RowBox[{"model`P", "[", "t", "]"}]},
        {"2.968352298696538`*^-9"}
       },
       GridBoxAlignment->{"Columns" -> {{Left}}, "Rows" -> {{Baseline}}},
       GridBoxSpacings->{"Columns" -> {
           Offset[0.27999999999999997`], {
            Offset[0.5599999999999999]}, 
           Offset[0.27999999999999997`]}, "Rows" -> {{
            Offset[0.2]}}}],
      Column], 
     TagBox[GridBox[{
        {"model`g2"},
        {
         RowBox[{"model`P", "[", "t", "]"}]},
        {"0.00008732105586137503`"}
       },
       GridBoxAlignment->{"Columns" -> {{Left}}, "Rows" -> {{Baseline}}},
       GridBoxSpacings->{"Columns" -> {
           Offset[0.27999999999999997`], {
            Offset[0.5599999999999999]}, 
           Offset[0.27999999999999997`]}, "Rows" -> {{
            Offset[0.2]}}}],
      Column], 
     TagBox[GridBox[{
        {"model`kA"},
        {
         RowBox[{"model`P", "[", "t", "]"}]},
        {"0.0002642504384769435`"}
       },
       GridBoxAlignment->{"Columns" -> {{Left}}, "Rows" -> {{Baseline}}},
       GridBoxSpacings->{"Columns" -> {
           Offset[0.27999999999999997`], {
            Offset[0.5599999999999999]}, 
           Offset[0.27999999999999997`]}, "Rows" -> {{
            Offset[0.2]}}}],
      Column], 
     TagBox[GridBox[{
        {"model`kB"},
        {
         RowBox[{"model`P", "[", "t", "]"}]},
        {"0.005089185403913691`"}
       },
       GridBoxAlignment->{"Columns" -> {{Left}}, "Rows" -> {{Baseline}}},
       GridBoxSpacings->{"Columns" -> {
           Offset[0.27999999999999997`], {
            Offset[0.5599999999999999]}, 
           Offset[0.27999999999999997`]}, "Rows" -> {{
            Offset[0.2]}}}],
      Column], 
     TagBox[GridBox[{
        {"model`kC"},
        {
         RowBox[{"model`P", "[", "t", "]"}]},
        {"0.`"}
       },
       GridBoxAlignment->{"Columns" -> {{Left}}, "Rows" -> {{Baseline}}},
       GridBoxSpacings->{"Columns" -> {
           Offset[0.27999999999999997`], {
            Offset[0.5599999999999999]}, 
           Offset[0.27999999999999997`]}, "Rows" -> {{
            Offset[0.2]}}}],
      Column], 
     TagBox[GridBox[{
        {"model`kD"},
        {
         RowBox[{"model`P", "[", "t", "]"}]},
        {"8.029888656647542`*^-6"}
       },
       GridBoxAlignment->{"Columns" -> {{Left}}, "Rows" -> {{Baseline}}},
       GridBoxSpacings->{"Columns" -> {
           Offset[0.27999999999999997`], {
            Offset[0.5599999999999999]}, 
           Offset[0.27999999999999997`]}, "Rows" -> {{
            Offset[0.2]}}}],
      Column], 
     TagBox[GridBox[{
        {"model`kG"},
        {
         RowBox[{"model`P", "[", "t", "]"}]},
        {"0.`"}
       },
       GridBoxAlignment->{"Columns" -> {{Left}}, "Rows" -> {{Baseline}}},
       GridBoxSpacings->{"Columns" -> {
           Offset[0.27999999999999997`], {
            Offset[0.5599999999999999]}, 
           Offset[0.27999999999999997`]}, "Rows" -> {{
            Offset[0.2]}}}],
      Column], 
     TagBox[GridBox[{
        {"model`kM"},
        {
         RowBox[{"model`P", "[", "t", "]"}]},
        {"0.04296570305758021`"}
       },
       GridBoxAlignment->{"Columns" -> {{Left}}, "Rows" -> {{Baseline}}},
       GridBoxSpacings->{"Columns" -> {
           Offset[0.27999999999999997`], {
            Offset[0.5599999999999999]}, 
           Offset[0.27999999999999997`]}, "Rows" -> {{
            Offset[0.2]}}}],
      Column], 
     TagBox[GridBox[{
        {"model`kN"},
        {
         RowBox[{"model`P", "[", "t", "]"}]},
        {"8.387986428466872`*^-8"}
       },
       GridBoxAlignment->{"Columns" -> {{Left}}, "Rows" -> {{Baseline}}},
       GridBoxSpacings->{"Columns" -> {
           Offset[0.27999999999999997`], {
            Offset[0.5599999999999999]}, 
           Offset[0.27999999999999997`]}, "Rows" -> {{
            Offset[0.2]}}}],
      Column], 
     TagBox[GridBox[{
        {"model`kY"},
        {
         RowBox[{"model`P", "[", "t", "]"}]},
        {"0.08158389333313301`"}
       },
       GridBoxAlignment->{"Columns" -> {{Left}}, "Rows" -> {{Baseline}}},
       GridBoxSpacings->{"Columns" -> {
           Offset[0.27999999999999997`], {
            Offset[0.5599999999999999]}, 
           Offset[0.27999999999999997`]}, "Rows" -> {{
            Offset[0.2]}}}],
      Column], 
     TagBox[GridBox[{
        {"model`lambdaX"},
        {
         RowBox[{"model`P", "[", "t", "]"}]},
        {"1.8293755451212927`"}
       },
       GridBoxAlignment->{"Columns" -> {{Left}}, "Rows" -> {{Baseline}}},
       GridBoxSpacings->{"Columns" -> {
           Offset[0.27999999999999997`], {
            Offset[0.5599999999999999]}, 
           Offset[0.27999999999999997`]}, "Rows" -> {{
            Offset[0.2]}}}],
      Column], 
     TagBox[GridBox[{
        {"model`muA"},
        {
         RowBox[{"model`P", "[", "t", "]"}]},
        {"0.016278823488569617`"}
       },
       GridBoxAlignment->{"Columns" -> {{Left}}, "Rows" -> {{Baseline}}},
       GridBoxSpacings->{"Columns" -> {
           Offset[0.27999999999999997`], {
            Offset[0.5599999999999999]}, 
           Offset[0.27999999999999997`]}, "Rows" -> {{
            Offset[0.2]}}}],
      Column], 
     TagBox[GridBox[{
        {"model`muG"},
        {
         RowBox[{"model`P", "[", "t", "]"}]},
        {"0.`"}
       },
       GridBoxAlignment->{"Columns" -> {{Left}}, "Rows" -> {{Baseline}}},
       GridBoxSpacings->{"Columns" -> {
           Offset[0.27999999999999997`], {
            Offset[0.5599999999999999]}, 
           Offset[0.27999999999999997`]}, "Rows" -> {{
            Offset[0.2]}}}],
      Column], 
     TagBox[GridBox[{
        {"model`muM"},
        {
         RowBox[{"model`P", "[", "t", "]"}]},
        {"0.14046137455256377`"}
       },
       GridBoxAlignment->{"Columns" -> {{Left}}, "Rows" -> {{Baseline}}},
       GridBoxSpacings->{"Columns" -> {
           Offset[0.27999999999999997`], {
            Offset[0.5599999999999999]}, 
           Offset[0.27999999999999997`]}, "Rows" -> {{
            Offset[0.2]}}}],
      Column], 
     TagBox[GridBox[{
        {"model`muN"},
        {
         RowBox[{"model`P", "[", "t", "]"}]},
        {"0.012446953321149947`"}
       },
       GridBoxAlignment->{"Columns" -> {{Left}}, "Rows" -> {{Baseline}}},
       GridBoxSpacings->{"Columns" -> {
           Offset[0.27999999999999997`], {
            Offset[0.5599999999999999]}, 
           Offset[0.27999999999999997`]}, "Rows" -> {{
            Offset[0.2]}}}],
      Column], 
     TagBox[GridBox[{
        {"model`muP"},
        {
         RowBox[{"model`P", "[", "t", "]"}]},
        {"55.333500099312246`"}
       },
       GridBoxAlignment->{"Columns" -> {{Left}}, "Rows" -> {{Baseline}}},
       GridBoxSpacings->{"Columns" -> {
           Offset[0.27999999999999997`], {
            Offset[0.5599999999999999]}, 
           Offset[0.27999999999999997`]}, "Rows" -> {{
            Offset[0.2]}}}],
      Column], 
     TagBox[GridBox[{
        {"model`muX"},
        {
         RowBox[{"model`P", "[", "t", "]"}]},
        {"0.18235469629749673`"}
       },
       GridBoxAlignment->{"Columns" -> {{Left}}, "Rows" -> {{Baseline}}},
       GridBoxSpacings->{"Columns" -> {
           Offset[0.27999999999999997`], {
            Offset[0.5599999999999999]}, 
           Offset[0.27999999999999997`]}, "Rows" -> {{
            Offset[0.2]}}}],
      Column], 
     TagBox[GridBox[{
        {"model`muY"},
        {
         RowBox[{"model`P", "[", "t", "]"}]},
        {"0.13933515014735906`"}
       },
       GridBoxAlignment->{"Columns" -> {{Left}}, "Rows" -> {{Baseline}}},
       GridBoxSpacings->{"Columns" -> {
           Offset[0.27999999999999997`], {
            Offset[0.5599999999999999]}, 
           Offset[0.27999999999999997`]}, "Rows" -> {{
            Offset[0.2]}}}],
      Column], 
     TagBox[GridBox[{
        {"model`phi"},
        {
         RowBox[{"model`P", "[", "t", "]"}]},
        {"0.`"}
       },
       GridBoxAlignment->{"Columns" -> {{Left}}, "Rows" -> {{Baseline}}},
       GridBoxSpacings->{"Columns" -> {
           Offset[0.27999999999999997`], {
            Offset[0.5599999999999999]}, 
           Offset[0.27999999999999997`]}, "Rows" -> {{
            Offset[0.2]}}}],
      Column], 
     TagBox[GridBox[{
        {"model`r"},
        {
         RowBox[{"model`P", "[", "t", "]"}]},
        {"0.41072300989556476`"}
       },
       GridBoxAlignment->{"Columns" -> {{Left}}, "Rows" -> {{Baseline}}},
       GridBoxSpacings->{"Columns" -> {
           Offset[0.27999999999999997`], {
            Offset[0.5599999999999999]}, 
           Offset[0.27999999999999997`]}, "Rows" -> {{
            Offset[0.2]}}}],
      Column], 
     TagBox[GridBox[{
        {"model`theta"},
        {
         RowBox[{"model`P", "[", "t", "]"}]},
        {"0.00001704355910057395`"}
       },
       GridBoxAlignment->{"Columns" -> {{Left}}, "Rows" -> {{Baseline}}},
       GridBoxSpacings->{"Columns" -> {
           Offset[0.27999999999999997`], {
            Offset[0.5599999999999999]}, 
           Offset[0.27999999999999997`]}, "Rows" -> {{
            Offset[0.2]}}}],
      Column], 
     TagBox[GridBox[{
        {"model`default"},
        {
         RowBox[{"model`P", "[", "t", "]"}]},
        {"0.`"}
       },
       GridBoxAlignment->{"Columns" -> {{Left}}, "Rows" -> {{Baseline}}},
       GridBoxSpacings->{"Columns" -> {
           Offset[0.27999999999999997`], {
            Offset[0.5599999999999999]}, 
           Offset[0.27999999999999997`]}, "Rows" -> {{
            Offset[0.2]}}}],
      Column]},
    {
     TagBox[GridBox[{
        {"model`A0"},
        {
         RowBox[{"model`X", "[", "t", "]"}]},
        {"0.`"}
       },
       GridBoxAlignment->{"Columns" -> {{Left}}, "Rows" -> {{Baseline}}},
       GridBoxSpacings->{"Columns" -> {
           Offset[0.27999999999999997`], {
            Offset[0.5599999999999999]}, 
           Offset[0.27999999999999997`]}, "Rows" -> {{
            Offset[0.2]}}}],
      Column], 
     TagBox[GridBox[{
        {"model`bM"},
        {
         RowBox[{"model`X", "[", "t", "]"}]},
        {"5.290656292151375`"}
       },
       GridBoxAlignment->{"Columns" -> {{Left}}, "Rows" -> {{Baseline}}},
       GridBoxSpacings->{"Columns" -> {
           Offset[0.27999999999999997`], {
            Offset[0.5599999999999999]}, 
           Offset[0.27999999999999997`]}, "Rows" -> {{
            Offset[0.2]}}}],
      Column], 
     TagBox[GridBox[{
        {"model`betaX"},
        {
         RowBox[{"model`X", "[", "t", "]"}]},
        {"27.266246035528507`"}
       },
       GridBoxAlignment->{"Columns" -> {{Left}}, "Rows" -> {{Baseline}}},
       GridBoxSpacings->{"Columns" -> {
           Offset[0.27999999999999997`], {
            Offset[0.5599999999999999]}, 
           Offset[0.27999999999999997`]}, "Rows" -> {{
            Offset[0.2]}}}],
      Column], 
     TagBox[GridBox[{
        {"model`c0"},
        {
         RowBox[{"model`X", "[", "t", "]"}]},
        {"0.017824439020963142`"}
       },
       GridBoxAlignment->{"Columns" -> {{Left}}, "Rows" -> {{Baseline}}},
       GridBoxSpacings->{"Columns" -> {
           Offset[0.27999999999999997`], {
            Offset[0.5599999999999999]}, 
           Offset[0.27999999999999997`]}, "Rows" -> {{
            Offset[0.2]}}}],
      Column], 
     TagBox[GridBox[{
        {"model`c1"},
        {
         RowBox[{"model`X", "[", "t", "]"}]},
        {"0.0683580703425337`"}
       },
       GridBoxAlignment->{"Columns" -> {{Left}}, "Rows" -> {{Baseline}}},
       GridBoxSpacings->{"Columns" -> {
           Offset[0.27999999999999997`], {
            Offset[0.5599999999999999]}, 
           Offset[0.27999999999999997`]}, "Rows" -> {{
            Offset[0.2]}}}],
      Column], 
     TagBox[GridBox[{
        {"model`eta1"},
        {
         RowBox[{"model`X", "[", "t", "]"}]},
        {"0.10313411091395948`"}
       },
       GridBoxAlignment->{"Columns" -> {{Left}}, "Rows" -> {{Baseline}}},
       GridBoxSpacings->{"Columns" -> {
           Offset[0.27999999999999997`], {
            Offset[0.5599999999999999]}, 
           Offset[0.27999999999999997`]}, "Rows" -> {{
            Offset[0.2]}}}],
      Column], 
     TagBox[GridBox[{
        {"model`eta1phi"},
        {
         RowBox[{"model`X", "[", "t", "]"}]},
        {"0.003515376000874376`"}
       },
       GridBoxAlignment->{"Columns" -> {{Left}}, "Rows" -> {{Baseline}}},
       GridBoxSpacings->{"Columns" -> {
           Offset[0.27999999999999997`], {
            Offset[0.5599999999999999]}, 
           Offset[0.27999999999999997`]}, "Rows" -> {{
            Offset[0.2]}}}],
      Column], 
     TagBox[GridBox[{
        {"model`eta2"},
        {
         RowBox[{"model`X", "[", "t", "]"}]},
        {"1.1400184461003067`"}
       },
       GridBoxAlignment->{"Columns" -> {{Left}}, "Rows" -> {{Baseline}}},
       GridBoxSpacings->{"Columns" -> {
           Offset[0.27999999999999997`], {
            Offset[0.5599999999999999]}, 
           Offset[0.27999999999999997`]}, "Rows" -> {{
            Offset[0.2]}}}],
      Column], 
     TagBox[GridBox[{
        {"model`eta3"},
        {
         RowBox[{"model`X", "[", "t", "]"}]},
        {"0.00004217137598537655`"}
       },
       GridBoxAlignment->{"Columns" -> {{Left}}, "Rows" -> {{Baseline}}},
       GridBoxSpacings->{"Columns" -> {
           Offset[0.27999999999999997`], {
            Offset[0.5599999999999999]}, 
           Offset[0.27999999999999997`]}, "Rows" -> {{
            Offset[0.2]}}}],
      Column], 
     TagBox[GridBox[{
        {"model`eta4"},
        {
         RowBox[{"model`X", "[", "t", "]"}]},
        {"2.0515073991714757`*^-7"}
       },
       GridBoxAlignment->{"Columns" -> {{Left}}, "Rows" -> {{Baseline}}},
       GridBoxSpacings->{"Columns" -> {
           Offset[0.27999999999999997`], {
            Offset[0.5599999999999999]}, 
           Offset[0.27999999999999997`]}, "Rows" -> {{
            Offset[0.2]}}}],
      Column], 
     TagBox[GridBox[{
        {"model`g2"},
        {
         RowBox[{"model`X", "[", "t", "]"}]},
        {"0.006034998462443581`"}
       },
       GridBoxAlignment->{"Columns" -> {{Left}}, "Rows" -> {{Baseline}}},
       GridBoxSpacings->{"Columns" -> {
           Offset[0.27999999999999997`], {
            Offset[0.5599999999999999]}, 
           Offset[0.27999999999999997`]}, "Rows" -> {{
            Offset[0.2]}}}],
      Column], 
     TagBox[GridBox[{
        {"model`kA"},
        {
         RowBox[{"model`X", "[", "t", "]"}]},
        {"0.0024483783994332146`"}
       },
       GridBoxAlignment->{"Columns" -> {{Left}}, "Rows" -> {{Baseline}}},
       GridBoxSpacings->{"Columns" -> {
           Offset[0.27999999999999997`], {
            Offset[0.5599999999999999]}, 
           Offset[0.27999999999999997`]}, "Rows" -> {{
            Offset[0.2]}}}],
      Column], 
     TagBox[GridBox[{
        {"model`kB"},
        {
         RowBox[{"model`X", "[", "t", "]"}]},
        {"0.3885018640226831`"}
       },
       GridBoxAlignment->{"Columns" -> {{Left}}, "Rows" -> {{Baseline}}},
       GridBoxSpacings->{"Columns" -> {
           Offset[0.27999999999999997`], {
            Offset[0.5599999999999999]}, 
           Offset[0.27999999999999997`]}, "Rows" -> {{
            Offset[0.2]}}}],
      Column], 
     TagBox[GridBox[{
        {"model`kC"},
        {
         RowBox[{"model`X", "[", "t", "]"}]},
        {"7.537735734040816`*^-23"}
       },
       GridBoxAlignment->{"Columns" -> {{Left}}, "Rows" -> {{Baseline}}},
       GridBoxSpacings->{"Columns" -> {
           Offset[0.27999999999999997`], {
            Offset[0.5599999999999999]}, 
           Offset[0.27999999999999997`]}, "Rows" -> {{
            Offset[0.2]}}}],
      Column], 
     TagBox[GridBox[{
        {"model`kD"},
        {
         RowBox[{"model`X", "[", "t", "]"}]},
        {"1.0416747046709734`*^-6"}
       },
       GridBoxAlignment->{"Columns" -> {{Left}}, "Rows" -> {{Baseline}}},
       GridBoxSpacings->{"Columns" -> {
           Offset[0.27999999999999997`], {
            Offset[0.5599999999999999]}, 
           Offset[0.27999999999999997`]}, "Rows" -> {{
            Offset[0.2]}}}],
      Column], 
     TagBox[GridBox[{
        {"model`kG"},
        {
         RowBox[{"model`X", "[", "t", "]"}]},
        {"7.538317616588378`*^-23"}
       },
       GridBoxAlignment->{"Columns" -> {{Left}}, "Rows" -> {{Baseline}}},
       GridBoxSpacings->{"Columns" -> {
           Offset[0.27999999999999997`], {
            Offset[0.5599999999999999]}, 
           Offset[0.27999999999999997`]}, "Rows" -> {{
            Offset[0.2]}}}],
      Column], 
     TagBox[GridBox[{
        {"model`kM"},
        {
         RowBox[{"model`X", "[", "t", "]"}]},
        {"3.2799941677587605`"}
       },
       GridBoxAlignment->{"Columns" -> {{Left}}, "Rows" -> {{Baseline}}},
       GridBoxSpacings->{"Columns" -> {
           Offset[0.27999999999999997`], {
            Offset[0.5599999999999999]}, 
           Offset[0.27999999999999997`]}, "Rows" -> {{
            Offset[0.2]}}}],
      Column], 
     TagBox[GridBox[{
        {"model`kN"},
        {
         RowBox[{"model`X", "[", "t", "]"}]},
        {"1.0881288073831815`*^-8"}
       },
       GridBoxAlignment->{"Columns" -> {{Left}}, "Rows" -> {{Baseline}}},
       GridBoxSpacings->{"Columns" -> {
           Offset[0.27999999999999997`], {
            Offset[0.5599999999999999]}, 
           Offset[0.27999999999999997`]}, "Rows" -> {{
            Offset[0.2]}}}],
      Column], 
     TagBox[GridBox[{
        {"model`kY"},
        {
         RowBox[{"model`X", "[", "t", "]"}]},
        {"0.7559341326871336`"}
       },
       GridBoxAlignment->{"Columns" -> {{Left}}, "Rows" -> {{Baseline}}},
       GridBoxSpacings->{"Columns" -> {
           Offset[0.27999999999999997`], {
            Offset[0.5599999999999999]}, 
           Offset[0.27999999999999997`]}, "Rows" -> {{
            Offset[0.2]}}}],
      Column], 
     TagBox[GridBox[{
        {"model`lambdaX"},
        {
         RowBox[{"model`X", "[", "t", "]"}]},
        {"4.429159048595838`"}
       },
       GridBoxAlignment->{"Columns" -> {{Left}}, "Rows" -> {{Baseline}}},
       GridBoxSpacings->{"Columns" -> {
           Offset[0.27999999999999997`], {
            Offset[0.5599999999999999]}, 
           Offset[0.27999999999999997`]}, "Rows" -> {{
            Offset[0.2]}}}],
      Column], 
     TagBox[GridBox[{
        {"model`muA"},
        {
         RowBox[{"model`X", "[", "t", "]"}]},
        {"1.1250590103548215`"}
       },
       GridBoxAlignment->{"Columns" -> {{Left}}, "Rows" -> {{Baseline}}},
       GridBoxSpacings->{"Columns" -> {
           Offset[0.27999999999999997`], {
            Offset[0.5599999999999999]}, 
           Offset[0.27999999999999997`]}, "Rows" -> {{
            Offset[0.2]}}}],
      Column], 
     TagBox[GridBox[{
        {"model`muG"},
        {
         RowBox[{"model`X", "[", "t", "]"}]},
        {"7.53812642472702`*^-23"}
       },
       GridBoxAlignment->{"Columns" -> {{Left}}, "Rows" -> {{Baseline}}},
       GridBoxSpacings->{"Columns" -> {
           Offset[0.27999999999999997`], {
            Offset[0.5599999999999999]}, 
           Offset[0.27999999999999997`]}, "Rows" -> {{
            Offset[0.2]}}}],
      Column], 
     TagBox[GridBox[{
        {"model`muM"},
        {
         RowBox[{"model`X", "[", "t", "]"}]},
        {"10.722988569965503`"}
       },
       GridBoxAlignment->{"Columns" -> {{Left}}, "Rows" -> {{Baseline}}},
       GridBoxSpacings->{"Columns" -> {
           Offset[0.27999999999999997`], {
            Offset[0.5599999999999999]}, 
           Offset[0.27999999999999997`]}, "Rows" -> {{
            Offset[0.2]}}}],
      Column], 
     TagBox[GridBox[{
        {"model`muN"},
        {
         RowBox[{"model`X", "[", "t", "]"}]},
        {"0.11532721236479035`"}
       },
       GridBoxAlignment->{"Columns" -> {{Left}}, "Rows" -> {{Baseline}}},
       GridBoxSpacings->{"Columns" -> {
           Offset[0.27999999999999997`], {
            Offset[0.5599999999999999]}, 
           Offset[0.27999999999999997`]}, "Rows" -> {{
            Offset[0.2]}}}],
      Column], 
     TagBox[GridBox[{
        {"model`muP"},
        {
         RowBox[{"model`X", "[", "t", "]"}]},
        {"7.178083493046166`"}
       },
       GridBoxAlignment->{"Columns" -> {{Left}}, "Rows" -> {{Baseline}}},
       GridBoxSpacings->{"Columns" -> {
           Offset[0.27999999999999997`], {
            Offset[0.5599999999999999]}, 
           Offset[0.27999999999999997`]}, "Rows" -> {{
            Offset[0.2]}}}],
      Column], 
     TagBox[GridBox[{
        {"model`muX"},
        {
         RowBox[{"model`X", "[", "t", "]"}]},
        {"0.44148180466793`"}
       },
       GridBoxAlignment->{"Columns" -> {{Left}}, "Rows" -> {{Baseline}}},
       GridBoxSpacings->{"Columns" -> {
           Offset[0.27999999999999997`], {
            Offset[0.5599999999999999]}, 
           Offset[0.27999999999999997`]}, "Rows" -> {{
            Offset[0.2]}}}],
      Column], 
     TagBox[GridBox[{
        {"model`muY"},
        {
         RowBox[{"model`X", "[", "t", "]"}]},
        {"6.312212594197321`"}
       },
       GridBoxAlignment->{"Columns" -> {{Left}}, "Rows" -> {{Baseline}}},
       GridBoxSpacings->{"Columns" -> {
           Offset[0.27999999999999997`], {
            Offset[0.5599999999999999]}, 
           Offset[0.27999999999999997`]}, "Rows" -> {{
            Offset[0.2]}}}],
      Column], 
     TagBox[GridBox[{
        {"model`phi"},
        {
         RowBox[{"model`X", "[", "t", "]"}]},
        {"7.538160452767005`*^-23"}
       },
       GridBoxAlignment->{"Columns" -> {{Left}}, "Rows" -> {{Baseline}}},
       GridBoxSpacings->{"Columns" -> {
           Offset[0.27999999999999997`], {
            Offset[0.5599999999999999]}, 
           Offset[0.27999999999999997`]}, "Rows" -> {{
            Offset[0.2]}}}],
      Column], 
     TagBox[GridBox[{
        {"model`r"},
        {
         RowBox[{"model`X", "[", "t", "]"}]},
        {"31.351677452317922`"}
       },
       GridBoxAlignment->{"Columns" -> {{Left}}, "Rows" -> {{Baseline}}},
       GridBoxSpacings->{"Columns" -> {
           Offset[0.27999999999999997`], {
            Offset[0.5599999999999999]}, 
           Offset[0.27999999999999997`]}, "Rows" -> {{
            Offset[0.2]}}}],
      Column], 
     TagBox[GridBox[{
        {"model`theta"},
        {
         RowBox[{"model`X", "[", "t", "]"}]},
        {"0.0013010740180190497`"}
       },
       GridBoxAlignment->{"Columns" -> {{Left}}, "Rows" -> {{Baseline}}},
       GridBoxSpacings->{"Columns" -> {
           Offset[0.27999999999999997`], {
            Offset[0.5599999999999999]}, 
           Offset[0.27999999999999997`]}, "Rows" -> {{
            Offset[0.2]}}}],
      Column], 
     TagBox[GridBox[{
        {"model`default"},
        {
         RowBox[{"model`X", "[", "t", "]"}]},
        {"7.53807038328626`*^-23"}
       },
       GridBoxAlignment->{"Columns" -> {{Left}}, "Rows" -> {{Baseline}}},
       GridBoxSpacings->{"Columns" -> {
           Offset[0.27999999999999997`], {
            Offset[0.5599999999999999]}, 
           Offset[0.27999999999999997`]}, "Rows" -> {{
            Offset[0.2]}}}],
      Column]},
    {
     TagBox[GridBox[{
        {"model`A0"},
        {
         RowBox[{"model`Y", "[", "t", "]"}]},
        {"0.`"}
       },
       GridBoxAlignment->{"Columns" -> {{Left}}, "Rows" -> {{Baseline}}},
       GridBoxSpacings->{"Columns" -> {
           Offset[0.27999999999999997`], {
            Offset[0.5599999999999999]}, 
           Offset[0.27999999999999997`]}, "Rows" -> {{
            Offset[0.2]}}}],
      Column], 
     TagBox[GridBox[{
        {"model`bM"},
        {
         RowBox[{"model`Y", "[", "t", "]"}]},
        {"4.185124537369686`"}
       },
       GridBoxAlignment->{"Columns" -> {{Left}}, "Rows" -> {{Baseline}}},
       GridBoxSpacings->{"Columns" -> {
           Offset[0.27999999999999997`], {
            Offset[0.5599999999999999]}, 
           Offset[0.27999999999999997`]}, "Rows" -> {{
            Offset[0.2]}}}],
      Column], 
     TagBox[GridBox[{
        {"model`betaX"},
        {
         RowBox[{"model`Y", "[", "t", "]"}]},
        {"5.649822830630501`"}
       },
       GridBoxAlignment->{"Columns" -> {{Left}}, "Rows" -> {{Baseline}}},
       GridBoxSpacings->{"Columns" -> {
           Offset[0.27999999999999997`], {
            Offset[0.5599999999999999]}, 
           Offset[0.27999999999999997`]}, "Rows" -> {{
            Offset[0.2]}}}],
      Column], 
     TagBox[GridBox[{
        {"model`c0"},
        {
         RowBox[{"model`Y", "[", "t", "]"}]},
        {"0.0036934028386496442`"}
       },
       GridBoxAlignment->{"Columns" -> {{Left}}, "Rows" -> {{Baseline}}},
       GridBoxSpacings->{"Columns" -> {
           Offset[0.27999999999999997`], {
            Offset[0.5599999999999999]}, 
           Offset[0.27999999999999997`]}, "Rows" -> {{
            Offset[0.2]}}}],
      Column], 
     TagBox[GridBox[{
        {"model`c1"},
        {
         RowBox[{"model`Y", "[", "t", "]"}]},
        {"0.01379786013241426`"}
       },
       GridBoxAlignment->{"Columns" -> {{Left}}, "Rows" -> {{Baseline}}},
       GridBoxSpacings->{"Columns" -> {
           Offset[0.27999999999999997`], {
            Offset[0.5599999999999999]}, 
           Offset[0.27999999999999997`]}, "Rows" -> {{
            Offset[0.2]}}}],
      Column], 
     TagBox[GridBox[{
        {"model`eta1"},
        {
         RowBox[{"model`Y", "[", "t", "]"}]},
        {"0.08158576166408474`"}
       },
       GridBoxAlignment->{"Columns" -> {{Left}}, "Rows" -> {{Baseline}}},
       GridBoxSpacings->{"Columns" -> {
           Offset[0.27999999999999997`], {
            Offset[0.5599999999999999]}, 
           Offset[0.27999999999999997`]}, "Rows" -> {{
            Offset[0.2]}}}],
      Column], 
     TagBox[GridBox[{
        {"model`eta1phi"},
        {
         RowBox[{"model`Y", "[", "t", "]"}]},
        {"0.002780901292784635`"}
       },
       GridBoxAlignment->{"Columns" -> {{Left}}, "Rows" -> {{Baseline}}},
       GridBoxSpacings->{"Columns" -> {
           Offset[0.27999999999999997`], {
            Offset[0.5599999999999999]}, 
           Offset[0.27999999999999997`]}, "Rows" -> {{
            Offset[0.2]}}}],
      Column], 
     TagBox[GridBox[{
        {"model`eta2"},
        {
         RowBox[{"model`Y", "[", "t", "]"}]},
        {"0.29990047077921195`"}
       },
       GridBoxAlignment->{"Columns" -> {{Left}}, "Rows" -> {{Baseline}}},
       GridBoxSpacings->{"Columns" -> {
           Offset[0.27999999999999997`], {
            Offset[0.5599999999999999]}, 
           Offset[0.27999999999999997`]}, "Rows" -> {{
            Offset[0.2]}}}],
      Column], 
     TagBox[GridBox[{
        {"model`eta3"},
        {
         RowBox[{"model`Y", "[", "t", "]"}]},
        {"0.000011093895293862738`"}
       },
       GridBoxAlignment->{"Columns" -> {{Left}}, "Rows" -> {{Baseline}}},
       GridBoxSpacings->{"Columns" -> {
           Offset[0.27999999999999997`], {
            Offset[0.5599999999999999]}, 
           Offset[0.27999999999999997`]}, "Rows" -> {{
            Offset[0.2]}}}],
      Column], 
     TagBox[GridBox[{
        {"model`eta4"},
        {
         RowBox[{"model`Y", "[", "t", "]"}]},
        {"5.396838189284715`*^-8"}
       },
       GridBoxAlignment->{"Columns" -> {{Left}}, "Rows" -> {{Baseline}}},
       GridBoxSpacings->{"Columns" -> {
           Offset[0.27999999999999997`], {
            Offset[0.5599999999999999]}, 
           Offset[0.27999999999999997`]}, "Rows" -> {{
            Offset[0.2]}}}],
      Column], 
     TagBox[GridBox[{
        {"model`g2"},
        {
         RowBox[{"model`Y", "[", "t", "]"}]},
        {"0.0015876083548777148`"}
       },
       GridBoxAlignment->{"Columns" -> {{Left}}, "Rows" -> {{Baseline}}},
       GridBoxSpacings->{"Columns" -> {
           Offset[0.27999999999999997`], {
            Offset[0.5599999999999999]}, 
           Offset[0.27999999999999997`]}, "Rows" -> {{
            Offset[0.2]}}}],
      Column], 
     TagBox[GridBox[{
        {"model`kA"},
        {
         RowBox[{"model`Y", "[", "t", "]"}]},
        {"0.007988222824223212`"}
       },
       GridBoxAlignment->{"Columns" -> {{Left}}, "Rows" -> {{Baseline}}},
       GridBoxSpacings->{"Columns" -> {
           Offset[0.27999999999999997`], {
            Offset[0.5599999999999999]}, 
           Offset[0.27999999999999997`]}, "Rows" -> {{
            Offset[0.2]}}}],
      Column], 
     TagBox[GridBox[{
        {"model`kB"},
        {
         RowBox[{"model`Y", "[", "t", "]"}]},
        {"0.0784179107826647`"}
       },
       GridBoxAlignment->{"Columns" -> {{Left}}, "Rows" -> {{Baseline}}},
       GridBoxSpacings->{"Columns" -> {
           Offset[0.27999999999999997`], {
            Offset[0.5599999999999999]}, 
           Offset[0.27999999999999997`]}, "Rows" -> {{
            Offset[0.2]}}}],
      Column], 
     TagBox[GridBox[{
        {"model`kC"},
        {
         RowBox[{"model`Y", "[", "t", "]"}]},
        {"1.1569841805308276`*^-22"}
       },
       GridBoxAlignment->{"Columns" -> {{Left}}, "Rows" -> {{Baseline}}},
       GridBoxSpacings->{"Columns" -> {
           Offset[0.27999999999999997`], {
            Offset[0.5599999999999999]}, 
           Offset[0.27999999999999997`]}, "Rows" -> {{
            Offset[0.2]}}}],
      Column], 
     TagBox[GridBox[{
        {"model`kD"},
        {
         RowBox[{"model`Y", "[", "t", "]"}]},
        {"8.240362667269322`*^-7"}
       },
       GridBoxAlignment->{"Columns" -> {{Left}}, "Rows" -> {{Baseline}}},
       GridBoxSpacings->{"Columns" -> {
           Offset[0.27999999999999997`], {
            Offset[0.5599999999999999]}, 
           Offset[0.27999999999999997`]}, "Rows" -> {{
            Offset[0.2]}}}],
      Column], 
     TagBox[GridBox[{
        {"model`kG"},
        {
         RowBox[{"model`Y", "[", "t", "]"}]},
        {"1.1570734950048569`*^-22"}
       },
       GridBoxAlignment->{"Columns" -> {{Left}}, "Rows" -> {{Baseline}}},
       GridBoxSpacings->{"Columns" -> {
           Offset[0.27999999999999997`], {
            Offset[0.5599999999999999]}, 
           Offset[0.27999999999999997`]}, "Rows" -> {{
            Offset[0.2]}}}],
      Column], 
     TagBox[GridBox[{
        {"model`kM"},
        {
         RowBox[{"model`Y", "[", "t", "]"}]},
        {"0.6620578585020174`"}
       },
       GridBoxAlignment->{"Columns" -> {{Left}}, "Rows" -> {{Baseline}}},
       GridBoxSpacings->{"Columns" -> {
           Offset[0.27999999999999997`], {
            Offset[0.5599999999999999]}, 
           Offset[0.27999999999999997`]}, "Rows" -> {{
            Offset[0.2]}}}],
      Column], 
     TagBox[GridBox[{
        {"model`kN"},
        {
         RowBox[{"model`Y", "[", "t", "]"}]},
        {"8.607846291959403`*^-9"}
       },
       GridBoxAlignment->{"Columns" -> {{Left}}, "Rows" -> {{Baseline}}},
       GridBoxSpacings->{"Columns" -> {
           Offset[0.27999999999999997`], {
            Offset[0.5599999999999999]}, 
           Offset[0.27999999999999997`]}, "Rows" -> {{
            Offset[0.2]}}}],
      Column], 
     TagBox[GridBox[{
        {"model`kY"},
        {
         RowBox[{"model`Y", "[", "t", "]"}]},
        {"2.466256525956025`"}
       },
       GridBoxAlignment->{"Columns" -> {{Left}}, "Rows" -> {{Baseline}}},
       GridBoxSpacings->{"Columns" -> {
           Offset[0.27999999999999997`], {
            Offset[0.5599999999999999]}, 
           Offset[0.27999999999999997`]}, "Rows" -> {{
            Offset[0.2]}}}],
      Column], 
     TagBox[GridBox[{
        {"model`lambdaX"},
        {
         RowBox[{"model`Y", "[", "t", "]"}]},
        {"56.6872301909029`"}
       },
       GridBoxAlignment->{"Columns" -> {{Left}}, "Rows" -> {{Baseline}}},
       GridBoxSpacings->{"Columns" -> {
           Offset[0.27999999999999997`], {
            Offset[0.5599999999999999]}, 
           Offset[0.27999999999999997`]}, "Rows" -> {{
            Offset[0.2]}}}],
      Column], 
     TagBox[GridBox[{
        {"model`muA"},
        {
         RowBox[{"model`Y", "[", "t", "]"}]},
        {"0.2959665284532397`"}
       },
       GridBoxAlignment->{"Columns" -> {{Left}}, "Rows" -> {{Baseline}}},
       GridBoxSpacings->{"Columns" -> {
           Offset[0.27999999999999997`], {
            Offset[0.5599999999999999]}, 
           Offset[0.27999999999999997`]}, "Rows" -> {{
            Offset[0.2]}}}],
      Column], 
     TagBox[GridBox[{
        {"model`muG"},
        {
         RowBox[{"model`Y", "[", "t", "]"}]},
        {"1.157044148531746`*^-22"}
       },
       GridBoxAlignment->{"Columns" -> {{Left}}, "Rows" -> {{Baseline}}},
       GridBoxSpacings->{"Columns" -> {
           Offset[0.27999999999999997`], {
            Offset[0.5599999999999999]}, 
           Offset[0.27999999999999997`]}, "Rows" -> {{
            Offset[0.2]}}}],
      Column], 
     TagBox[GridBox[{
        {"model`muM"},
        {
         RowBox[{"model`Y", "[", "t", "]"}]},
        {"2.1644103130738297`"}
       },
       GridBoxAlignment->{"Columns" -> {{Left}}, "Rows" -> {{Baseline}}},
       GridBoxSpacings->{"Columns" -> {
           Offset[0.27999999999999997`], {
            Offset[0.5599999999999999]}, 
           Offset[0.27999999999999997`]}, "Rows" -> {{
            Offset[0.2]}}}],
      Column], 
     TagBox[GridBox[{
        {"model`muN"},
        {
         RowBox[{"model`Y", "[", "t", "]"}]},
        {"0.3762680049878057`"}
       },
       GridBoxAlignment->{"Columns" -> {{Left}}, "Rows" -> {{Baseline}}},
       GridBoxSpacings->{"Columns" -> {
           Offset[0.27999999999999997`], {
            Offset[0.5599999999999999]}, 
           Offset[0.27999999999999997`]}, "Rows" -> {{
            Offset[0.2]}}}],
      Column], 
     TagBox[GridBox[{
        {"model`muP"},
        {
         RowBox[{"model`Y", "[", "t", "]"}]},
        {"5.678590750524357`"}
       },
       GridBoxAlignment->{"Columns" -> {{Left}}, "Rows" -> {{Baseline}}},
       GridBoxSpacings->{"Columns" -> {
           Offset[0.27999999999999997`], {
            Offset[0.5599999999999999]}, 
           Offset[0.27999999999999997`]}, "Rows" -> {{
            Offset[0.2]}}}],
      Column], 
     TagBox[GridBox[{
        {"model`muX"},
        {
         RowBox[{"model`Y", "[", "t", "]"}]},
        {"5.650602875576938`"}
       },
       GridBoxAlignment->{"Columns" -> {{Left}}, "Rows" -> {{Baseline}}},
       GridBoxSpacings->{"Columns" -> {
           Offset[0.27999999999999997`], {
            Offset[0.5599999999999999]}, 
           Offset[0.27999999999999997`]}, "Rows" -> {{
            Offset[0.2]}}}],
      Column], 
     TagBox[GridBox[{
        {"model`muY"},
        {
         RowBox[{"model`Y", "[", "t", "]"}]},
        {"9.36545723290613`"}
       },
       GridBoxAlignment->{"Columns" -> {{Left}}, "Rows" -> {{Baseline}}},
       GridBoxSpacings->{"Columns" -> {
           Offset[0.27999999999999997`], {
            Offset[0.5599999999999999]}, 
           Offset[0.27999999999999997`]}, "Rows" -> {{
            Offset[0.2]}}}],
      Column], 
     TagBox[GridBox[{
        {"model`phi"},
        {
         RowBox[{"model`Y", "[", "t", "]"}]},
        {"0.`"}
       },
       GridBoxAlignment->{"Columns" -> {{Left}}, "Rows" -> {{Baseline}}},
       GridBoxSpacings->{"Columns" -> {
           Offset[0.27999999999999997`], {
            Offset[0.5599999999999999]}, 
           Offset[0.27999999999999997`]}, "Rows" -> {{
            Offset[0.2]}}}],
      Column], 
     TagBox[GridBox[{
        {"model`r"},
        {
         RowBox[{"model`Y", "[", "t", "]"}]},
        {"6.328185614349245`"}
       },
       GridBoxAlignment->{"Columns" -> {{Left}}, "Rows" -> {{Baseline}}},
       GridBoxSpacings->{"Columns" -> {
           Offset[0.27999999999999997`], {
            Offset[0.5599999999999999]}, 
           Offset[0.27999999999999997`]}, "Rows" -> {{
            Offset[0.2]}}}],
      Column], 
     TagBox[GridBox[{
        {"model`theta"},
        {
         RowBox[{"model`Y", "[", "t", "]"}]},
        {"0.0002626175906139145`"}
       },
       GridBoxAlignment->{"Columns" -> {{Left}}, "Rows" -> {{Baseline}}},
       GridBoxSpacings->{"Columns" -> {
           Offset[0.27999999999999997`], {
            Offset[0.5599999999999999]}, 
           Offset[0.27999999999999997`]}, "Rows" -> {{
            Offset[0.2]}}}],
      Column], 
     TagBox[GridBox[{
        {"model`default"},
        {
         RowBox[{"model`Y", "[", "t", "]"}]},
        {"0.`"}
       },
       GridBoxAlignment->{"Columns" -> {{Left}}, "Rows" -> {{Baseline}}},
       GridBoxSpacings->{"Columns" -> {
           Offset[0.27999999999999997`], {
            Offset[0.5599999999999999]}, 
           Offset[0.27999999999999997`]}, "Rows" -> {{
            Offset[0.2]}}}],
      Column]}
   },
   GridBoxAlignment->{"Columns" -> {{Left}}, "Rows" -> {{Baseline}}},
   GridBoxSpacings->{"Columns" -> {
       Offset[0.27999999999999997`], {
        Offset[2.0999999999999996`]}, 
       Offset[0.27999999999999997`]}, "Rows" -> {
       Offset[0.2], {
        Offset[0.4]}, 
       Offset[0.2]}}],
  Function[BoxForm`e$, 
   TableForm[BoxForm`e$]]]], "Output",
 CellChangeTimes->{3.8310154795147753`*^9, 3.831082475190963*^9, 
  3.8310825474447193`*^9, 3.8310857427956057`*^9, 3.831099209663494*^9, 
  3.831176495557561*^9, 3.831177131432954*^9},
 CellLabel->
  "Out[283]//TableForm=",ExpressionUUID->"e415ae5b-517e-4353-bcac-\
bbee5a789974"]
}, Open  ]],

Cell[BoxData[
 RowBox[{
  RowBox[{"NotebookSave", "[", "]"}], ";"}]], "Input",
 CellChangeTimes->{{3.831052423567996*^9, 3.831052428896942*^9}},
 CellLabel->
  "In[328]:=",ExpressionUUID->"badd9eeb-991e-439f-bf58-d538156c8cb5"]
}, Open  ]]
},
WindowSize->{960, 973},
WindowMargins->{{0, Automatic}, {Automatic, 0}},
PrintingCopies->1,
PrintingPageRange->{1, Automatic},
FrontEndVersion->"12.2 for Mac OS X x86 (64-bit) (December 12, 2020)",
StyleDefinitions->"Default.nb",
ExpressionUUID->"bf3ed852-ad58-44c8-8284-008e3ab5e4b6"
]
(* End of Notebook Content *)

(* Internal cache information *)
(*CellTagsOutline
CellTagsIndex->{}
*)
(*CellTagsIndex
CellTagsIndex->{}
*)
(*NotebookFileOutline
Notebook[{
Cell[CellGroupData[{
Cell[580, 22, 331, 6, 105, "Section",ExpressionUUID->"7032f1f4-c551-4fe0-80f0-d3da89ad2c63"],
Cell[914, 30, 316, 8, 71, "Input",ExpressionUUID->"1bc3a07e-2476-4588-9d5a-d628865028a5"],
Cell[1233, 40, 8724, 209, 704, "Input",ExpressionUUID->"63795310-fce2-4c2a-96f2-2a5a7ee96855"],
Cell[9960, 251, 1888, 48, 53, "Input",ExpressionUUID->"ceed72e6-0ce8-4a05-95ac-5438619d87d2"],
Cell[11851, 301, 7133, 181, 368, "Input",ExpressionUUID->"d42d5d4c-353c-4f46-aaa2-87a7c7615cb2"],
Cell[18987, 484, 8530, 225, 664, "Input",ExpressionUUID->"c326ad1f-040f-4863-901f-072315b4d657"],
Cell[CellGroupData[{
Cell[27542, 713, 3941, 101, 197, "Input",ExpressionUUID->"061900c3-9c68-4359-89d2-a46fdb67eec7"],
Cell[31486, 816, 6525, 160, 439, "Output",ExpressionUUID->"7338e08f-1f4a-48d2-84e6-cab34630b4ba"]
}, Open  ]],
Cell[38026, 979, 10622, 253, 925, "Input",ExpressionUUID->"41665363-52c0-4401-be8a-76530af5937c"],
Cell[48651, 1234, 573, 15, 64, "Input",ExpressionUUID->"3a968195-3b00-4fd5-a094-65fa2ed1a2aa"],
Cell[CellGroupData[{
Cell[49249, 1253, 384, 8, 37, "Input",ExpressionUUID->"47c7c53f-134e-4b1f-9b11-b7fd7b18915e"],
Cell[49636, 1263, 446, 10, 42, "Output",ExpressionUUID->"d1bd085e-7320-4590-9e61-c34d7d81d7f6"]
}, Open  ]],
Cell[CellGroupData[{
Cell[50119, 1278, 7309, 163, 578, "Input",ExpressionUUID->"7d961d5f-ec61-4595-a15f-138b0624932f"],
Cell[57431, 1443, 6786, 91, 455, "Output",ExpressionUUID->"2e4e86ae-b4cb-4f26-b38f-f1a6cc04bec1"]
}, Open  ]],
Cell[64232, 1537, 234, 4, 50, "Text",ExpressionUUID->"ff8956b4-1abf-434e-83ca-8bdca6b7b186"],
Cell[64469, 1543, 6656, 182, 714, "Input",ExpressionUUID->"720a0e99-2c97-4d31-8c56-12002ded5443"],
Cell[CellGroupData[{
Cell[71150, 1729, 3282, 84, 402, "Input",ExpressionUUID->"322f7162-e1a2-4b99-8ac9-2737d073d3d2"],
Cell[74435, 1815, 82941, 2442, 466, "Output",ExpressionUUID->"e415ae5b-517e-4353-bcac-bbee5a789974"]
}, Open  ]],
Cell[157391, 4260, 227, 5, 37, "Input",ExpressionUUID->"badd9eeb-991e-439f-bf58-d538156c8cb5"]
}, Open  ]]
}
]
*)
